# Supplementary material for: Construction of a high-density integrated genetic linkage map of rubber tree (Hevea brasiliensis) using genotyping-by-sequencing (GBS)
Source: Front Plant Sci. 2015 May 27;6:367. doi: 10.3389/fpls.2015.00367 (PMC4444744; doi:10.3389/fpls.2015.00367)
Supplement: Supplementary file 3 [file DataSheet1.XLSX]

## Sheet: List of all SNPs identified
This table lists all SNPs identified in this study.
SNP Name	Contig	Position on contig	SNP
			Reference	Variant
HbGBS_445074450_281	gi|445074450|gb|AJJZ011218962.1|	281	C	T
HbGBS_445076158_141	gi|445076158|gb|AJJZ011217260.1|	141	T	C
HbGBS_445085062_104	gi|445085062|gb|AJJZ011208383.1|	104	T	G
HbGBS_445085062_114	gi|445085062|gb|AJJZ011208383.1|	114	A	G
HbGBS_445090833_59	gi|445090833|gb|AJJZ011202630.1|	59	G	C
HbGBS_445090833_82	gi|445090833|gb|AJJZ011202630.1|	82	G	A
HbGBS_445092678_421	gi|445092678|gb|AJJZ011200791.1|	421	G	C
HbGBS_445092678_477	gi|445092678|gb|AJJZ011200791.1|	477	T	A
HbGBS_445092678_512	gi|445092678|gb|AJJZ011200791.1|	512	T	C
HbGBS_445100383_292	gi|445100383|gb|AJJZ011193112.1|	292	C	T
HbGBS_445103493_347	gi|445103493|gb|AJJZ011190015.1|	347	G	A
HbGBS_445103495_8221	gi|445103495|gb|AJJZ011190013.1|	8221	T	C
HbGBS_445103495_8236	gi|445103495|gb|AJJZ011190013.1|	8236	C	T
HbGBS_445103502_819	gi|445103502|gb|AJJZ011190006.1|	819	C	A
HbGBS_445104307_242	gi|445104307|gb|AJJZ011189204.1|	242	G	A
HbGBS_445109150_602	gi|445109150|gb|AJJZ011184379.1|	602	G	T
HbGBS_445110709_1084	gi|445110709|gb|AJJZ011182822.1|	1084	C	G
HbGBS_445117818_1043	gi|445117818|gb|AJJZ011177687.1|	1043	T	A
HbGBS_445117818_1045	gi|445117818|gb|AJJZ011177687.1|	1045	A	G
HbGBS_445117818_1104	gi|445117818|gb|AJJZ011177687.1|	1104	A	G
HbGBS_445118034_171	gi|445118034|gb|AJJZ011177493.1|	171	G	A
HbGBS_445120072_1355	gi|445120072|gb|AJJZ011175785.1|	1355	C	A
HbGBS_445120072_1419	gi|445120072|gb|AJJZ011175785.1|	1419	T	G
HbGBS_445120072_1434	gi|445120072|gb|AJJZ011175785.1|	1434	A	T
HbGBS_445120072_1480	gi|445120072|gb|AJJZ011175785.1|	1480	T	C
HbGBS_445120072_1495	gi|445120072|gb|AJJZ011175785.1|	1495	C	T
HbGBS_445123392_466	gi|445123392|gb|AJJZ011172861.1|	466	T	C
HbGBS_445123392_467	gi|445123392|gb|AJJZ011172861.1|	467	G	C
HbGBS_445123912_227	gi|445123912|gb|AJJZ011172372.1|	227	C	T
HbGBS_445127318_180	gi|445127318|gb|AJJZ011169102.1|	180	C	A
HbGBS_445130814_3435	gi|445130814|gb|AJJZ011167394.1|	3435	A	G
HbGBS_445130814_3597	gi|445130814|gb|AJJZ011167394.1|	3597	G	A
HbGBS_445132060_415	gi|445132060|gb|AJJZ011166666.1|	415	G	A
HbGBS_445132060_421	gi|445132060|gb|AJJZ011166666.1|	421	A	G
HbGBS_445141761_40	gi|445141761|gb|AJJZ011160667.1|	40	A	T
HbGBS_445145828_779	gi|445145828|gb|AJJZ011158536.1|	779	A	G
HbGBS_445145828_845	gi|445145828|gb|AJJZ011158536.1|	845	G	A
HbGBS_445148523_141	gi|445148523|gb|AJJZ011157008.1|	141	C	A
HbGBS_445153895_362	gi|445153895|gb|AJJZ011154517.1|	362	T	A
HbGBS_445156500_593	gi|445156500|gb|AJJZ011153074.1|	593	T	C
HbGBS_445159955_246	gi|445159955|gb|AJJZ011150362.1|	246	G	A
HbGBS_445160622_255	gi|445160622|gb|AJJZ011149710.1|	255	A	C
HbGBS_445162725_10248	gi|445162725|gb|AJJZ011147974.1|	10248	A	T
HbGBS_445162733_2657	gi|445162733|gb|AJJZ011147966.1|	2657	T	G
HbGBS_445162733_4235	gi|445162733|gb|AJJZ011147966.1|	4235	G	A
HbGBS_445162733_5778	gi|445162733|gb|AJJZ011147966.1|	5778	A	G
HbGBS_445162733_6558	gi|445162733|gb|AJJZ011147966.1|	6558	A	G
HbGBS_445162791_173	gi|445162791|gb|AJJZ011147916.1|	173	A	G
HbGBS_445163165_115	gi|445163165|gb|AJJZ011147642.1|	115	C	A
HbGBS_445164525_70	gi|445164525|gb|AJJZ011146476.1|	70	C	A
HbGBS_445166675_3117	gi|445166675|gb|AJJZ011144517.1|	3117	G	A
HbGBS_445166685_4561	gi|445166685|gb|AJJZ011144507.1|	4561	A	G
HbGBS_445166686_740	gi|445166686|gb|AJJZ011144506.1|	740	C	A
HbGBS_445168406_847	gi|445168406|gb|AJJZ011143413.1|	847	C	T
HbGBS_445168406_859	gi|445168406|gb|AJJZ011143413.1|	859	G	A
HbGBS_445168406_917	gi|445168406|gb|AJJZ011143413.1|	917	C	T
HbGBS_445168406_965	gi|445168406|gb|AJJZ011143413.1|	965	G	A
HbGBS_445168406_974	gi|445168406|gb|AJJZ011143413.1|	974	T	C
HbGBS_445168406_987	gi|445168406|gb|AJJZ011143413.1|	987	A	G
HbGBS_445168406_997	gi|445168406|gb|AJJZ011143413.1|	997	T	C
HbGBS_445168406_1015	gi|445168406|gb|AJJZ011143413.1|	1015	G	A
HbGBS_445168406_1024	gi|445168406|gb|AJJZ011143413.1|	1024	T	A
HbGBS_445168406_1037	gi|445168406|gb|AJJZ011143413.1|	1037	T	A
HbGBS_445173254_28	gi|445173254|gb|AJJZ011140493.1|	28	A	G
HbGBS_445173254_39	gi|445173254|gb|AJJZ011140493.1|	39	A	G
HbGBS_445173254_83	gi|445173254|gb|AJJZ011140493.1|	83	C	T
HbGBS_445173254_165	gi|445173254|gb|AJJZ011140493.1|	165	G	A
HbGBS_445173590_434	gi|445173590|gb|AJJZ011140192.1|	434	G	A
HbGBS_445173590_445	gi|445173590|gb|AJJZ011140192.1|	445	C	G
HbGBS_445173590_446	gi|445173590|gb|AJJZ011140192.1|	446	T	C
HbGBS_445173590_546	gi|445173590|gb|AJJZ011140192.1|	546	G	A
HbGBS_445177461_474	gi|445177461|gb|AJJZ011137348.1|	474	T	G
HbGBS_445180433_11555	gi|445180433|gb|AJJZ011134848.1|	11555	G	T
HbGBS_445180936_435	gi|445180936|gb|AJJZ011134391.1|	435	G	A
HbGBS_445185337_410	gi|445185337|gb|AJJZ011130738.1|	410	A	G
HbGBS_445187169_138	gi|445187169|gb|AJJZ011129471.1|	138	C	T
HbGBS_445187169_270	gi|445187169|gb|AJJZ011129471.1|	270	G	A
HbGBS_445192080_240	gi|445192080|gb|AJJZ011127473.1|	240	G	A
HbGBS_445192080_253	gi|445192080|gb|AJJZ011127473.1|	253	G	C
HbGBS_445197003_4069	gi|445197003|gb|AJJZ011123535.1|	4069	G	A
HbGBS_445198409_263	gi|445198409|gb|AJJZ011122465.1|	263	C	T
HbGBS_445198410_279	gi|445198410|gb|AJJZ011122464.1|	279	T	A
HbGBS_445198853_414	gi|445198853|gb|AJJZ011122083.1|	414	C	A
HbGBS_445204921_582	gi|445204921|gb|AJJZ011121173.1|	582	C	G
HbGBS_445209425_205	gi|445209425|gb|AJJZ011120281.1|	205	T	C
HbGBS_445219939_765	gi|445219939|gb|AJJZ011115996.1|	765	G	A
HbGBS_445231274_432	gi|445231274|gb|AJJZ011107584.1|	432	A	G
HbGBS_445231275_391	gi|445231275|gb|AJJZ011107583.1|	391	T	C
HbGBS_445232124_756	gi|445232124|gb|AJJZ011107026.1|	756	C	A
HbGBS_445232124_765	gi|445232124|gb|AJJZ011107026.1|	765	A	G
HbGBS_445232124_778	gi|445232124|gb|AJJZ011107026.1|	778	G	A
HbGBS_445232124_779	gi|445232124|gb|AJJZ011107026.1|	779	C	A
HbGBS_445232124_818	gi|445232124|gb|AJJZ011107026.1|	818	A	G
HbGBS_445232124_835	gi|445232124|gb|AJJZ011107026.1|	835	A	C
HbGBS_445232124_854	gi|445232124|gb|AJJZ011107026.1|	854	A	G
HbGBS_445235963_519	gi|445235963|gb|AJJZ011104260.1|	519	A	T
HbGBS_445235963_520	gi|445235963|gb|AJJZ011104260.1|	520	C	T
HbGBS_445235963_524	gi|445235963|gb|AJJZ011104260.1|	524	T	C
HbGBS_445235963_526	gi|445235963|gb|AJJZ011104260.1|	526	C	T
HbGBS_445235963_528	gi|445235963|gb|AJJZ011104260.1|	528	G	C
HbGBS_445235963_530	gi|445235963|gb|AJJZ011104260.1|	530	G	T
HbGBS_445241557_504	gi|445241557|gb|AJJZ011099401.1|	504	C	A
HbGBS_445242079_218	gi|445242079|gb|AJJZ011098963.1|	218	G	T
HbGBS_445242079_219	gi|445242079|gb|AJJZ011098963.1|	219	A	C
HbGBS_445242079_283	gi|445242079|gb|AJJZ011098963.1|	283	T	G
HbGBS_445242079_284	gi|445242079|gb|AJJZ011098963.1|	284	G	T
HbGBS_445242079_292	gi|445242079|gb|AJJZ011098963.1|	292	A	G
HbGBS_445242079_293	gi|445242079|gb|AJJZ011098963.1|	293	C	T
HbGBS_445242079_294	gi|445242079|gb|AJJZ011098963.1|	294	C	G
HbGBS_445242079_296	gi|445242079|gb|AJJZ011098963.1|	296	A	G
HbGBS_445243306_555	gi|445243306|gb|AJJZ011097896.1|	555	A	G
HbGBS_445244086_997	gi|445244086|gb|AJJZ011097231.1|	997	G	A
HbGBS_445244088_1887	gi|445244088|gb|AJJZ011097229.1|	1887	G	A
HbGBS_445245178_457	gi|445245178|gb|AJJZ011096291.1|	457	G	A
HbGBS_445246281_256	gi|445246281|gb|AJJZ011095333.1|	256	C	T
HbGBS_445246356_1115	gi|445246356|gb|AJJZ011095267.1|	1115	C	A
HbGBS_445249867_145	gi|445249867|gb|AJJZ011092261.1|	145	A	G
HbGBS_445249867_257	gi|445249867|gb|AJJZ011092261.1|	257	A	C
HbGBS_445250807_63	gi|445250807|gb|AJJZ011091425.1|	63	A	C
HbGBS_445250807_65	gi|445250807|gb|AJJZ011091425.1|	65	C	A
HbGBS_445254048_333	gi|445254048|gb|AJJZ011088524.1|	333	T	A
HbGBS_445254477_318	gi|445254477|gb|AJJZ011088140.1|	318	G	A
HbGBS_445255045_728	gi|445255045|gb|AJJZ011087629.1|	728	G	T
HbGBS_445255798_671	gi|445255798|gb|AJJZ011086999.1|	671	C	A
HbGBS_445255798_683	gi|445255798|gb|AJJZ011086999.1|	683	T	C
HbGBS_445256514_4286	gi|445256514|gb|AJJZ011086361.1|	4286	T	G
HbGBS_445256523_8367	gi|445256523|gb|AJJZ011086352.1|	8367	C	A
HbGBS_445256523_10095	gi|445256523|gb|AJJZ011086352.1|	10095	G	A
HbGBS_445259141_441	gi|445259141|gb|AJJZ011083999.1|	441	C	A
HbGBS_445260184_541	gi|445260184|gb|AJJZ011083066.1|	541	G	A
HbGBS_445260268_650	gi|445260268|gb|AJJZ011082988.1|	650	T	C
HbGBS_445260714_2387	gi|445260714|gb|AJJZ011082576.1|	2387	A	C
HbGBS_445260714_2388	gi|445260714|gb|AJJZ011082576.1|	2388	T	A
HbGBS_445260714_2389	gi|445260714|gb|AJJZ011082576.1|	2389	C	G
HbGBS_445260714_2391	gi|445260714|gb|AJJZ011082576.1|	2391	G	A
HbGBS_445260714_2392	gi|445260714|gb|AJJZ011082576.1|	2392	T	G
HbGBS_445260714_2393	gi|445260714|gb|AJJZ011082576.1|	2393	A	C
HbGBS_445260714_2394	gi|445260714|gb|AJJZ011082576.1|	2394	T	C
HbGBS_445260714_2395	gi|445260714|gb|AJJZ011082576.1|	2395	G	C
HbGBS_445260714_2396	gi|445260714|gb|AJJZ011082576.1|	2396	G	T
HbGBS_445260714_2401	gi|445260714|gb|AJJZ011082576.1|	2401	C	T
HbGBS_445260714_2402	gi|445260714|gb|AJJZ011082576.1|	2402	C	G
HbGBS_445260714_2404	gi|445260714|gb|AJJZ011082576.1|	2404	A	T
HbGBS_445260714_2405	gi|445260714|gb|AJJZ011082576.1|	2405	A	G
HbGBS_445261381_405	gi|445261381|gb|AJJZ011081955.1|	405	C	A
HbGBS_445264245_337	gi|445264245|gb|AJJZ011079322.1|	337	G	T
HbGBS_445264245_392	gi|445264245|gb|AJJZ011079322.1|	392	A	C
HbGBS_445264245_416	gi|445264245|gb|AJJZ011079322.1|	416	A	G
HbGBS_445264431_573	gi|445264431|gb|AJJZ011079142.1|	573	C	A
HbGBS_445264760_220	gi|445264760|gb|AJJZ011078827.1|	220	C	A
HbGBS_445264760_243	gi|445264760|gb|AJJZ011078827.1|	243	A	G
HbGBS_445266014_268	gi|445266014|gb|AJJZ011077654.1|	268	G	T
HbGBS_445266014_274	gi|445266014|gb|AJJZ011077654.1|	274	C	A
HbGBS_445266189_325	gi|445266189|gb|AJJZ011077498.1|	325	A	G
HbGBS_445267605_702	gi|445267605|gb|AJJZ011076144.1|	702	C	T
HbGBS_445267605_713	gi|445267605|gb|AJJZ011076144.1|	713	G	T
HbGBS_445267695_3539	gi|445267695|gb|AJJZ011076058.1|	3539	C	T
HbGBS_445268918_579	gi|445268918|gb|AJJZ011074903.1|	579	C	T
HbGBS_445269658_513	gi|445269658|gb|AJJZ011074206.1|	513	T	G
HbGBS_445269887_295	gi|445269887|gb|AJJZ011073995.1|	295	T	G
HbGBS_445270207_778	gi|445270207|gb|AJJZ011073687.1|	778	C	A
HbGBS_445270207_781	gi|445270207|gb|AJJZ011073687.1|	781	A	T
HbGBS_445270207_831	gi|445270207|gb|AJJZ011073687.1|	831	C	T
HbGBS_445271213_2706	gi|445271213|gb|AJJZ011072761.1|	2706	A	G
HbGBS_445271213_2741	gi|445271213|gb|AJJZ011072761.1|	2741	A	T
HbGBS_445271213_2829	gi|445271213|gb|AJJZ011072761.1|	2829	A	G
HbGBS_445271709_459	gi|445271709|gb|AJJZ011072309.1|	459	A	C
HbGBS_445271757_421	gi|445271757|gb|AJJZ011072266.1|	421	A	G
HbGBS_445272387_558	gi|445272387|gb|AJJZ011071663.1|	558	G	T
HbGBS_445274251_5537	gi|445274251|gb|AJJZ011069901.1|	5537	G	A
HbGBS_445274499_498	gi|445274499|gb|AJJZ011069663.1|	498	T	G
HbGBS_445275678_445	gi|445275678|gb|AJJZ011068569.1|	445	A	G
HbGBS_445275738_729	gi|445275738|gb|AJJZ011068509.1|	729	C	A
HbGBS_445276771_528	gi|445276771|gb|AJJZ011067551.1|	528	G	A
HbGBS_445278416_592	gi|445278416|gb|AJJZ011065996.1|	592	T	G
HbGBS_445278416_672	gi|445278416|gb|AJJZ011065996.1|	672	C	A
HbGBS_445278699_410	gi|445278699|gb|AJJZ011065713.1|	410	C	T
HbGBS_445278699_435	gi|445278699|gb|AJJZ011065713.1|	435	A	T
HbGBS_445278699_438	gi|445278699|gb|AJJZ011065713.1|	438	G	A
HbGBS_445278699_472	gi|445278699|gb|AJJZ011065713.1|	472	T	C
HbGBS_445278699_474	gi|445278699|gb|AJJZ011065713.1|	474	G	A
HbGBS_445278699_515	gi|445278699|gb|AJJZ011065713.1|	515	C	A
HbGBS_445279871_431	gi|445279871|gb|AJJZ011064577.1|	431	G	A
HbGBS_445280775_400	gi|445280775|gb|AJJZ011063703.1|	400	A	G
HbGBS_445281134_113	gi|445281134|gb|AJJZ011063348.1|	113	C	T
HbGBS_445281134_154	gi|445281134|gb|AJJZ011063348.1|	154	A	C
HbGBS_445281134_162	gi|445281134|gb|AJJZ011063348.1|	162	T	C
HbGBS_445281193_345	gi|445281193|gb|AJJZ011063289.1|	345	C	T
HbGBS_445281628_5314	gi|445281628|gb|AJJZ011062871.1|	5314	C	T
HbGBS_445282447_3318	gi|445282447|gb|AJJZ011062085.1|	3318	A	G
HbGBS_445282447_3319	gi|445282447|gb|AJJZ011062085.1|	3319	T	A
HbGBS_445282468_640	gi|445282468|gb|AJJZ011062064.1|	640	G	A
HbGBS_445282468_646	gi|445282468|gb|AJJZ011062064.1|	646	A	T
HbGBS_445282468_665	gi|445282468|gb|AJJZ011062064.1|	665	T	C
HbGBS_445282468_666	gi|445282468|gb|AJJZ011062064.1|	666	T	C
HbGBS_445283491_4896	gi|445283491|gb|AJJZ011061089.1|	4896	G	A
HbGBS_445285253_578	gi|445285253|gb|AJJZ011059388.1|	578	G	T
HbGBS_445286812_1265	gi|445286812|gb|AJJZ011057899.1|	1265	C	A
HbGBS_445287011_1354	gi|445287011|gb|AJJZ011057707.1|	1354	A	G
HbGBS_445287011_1360	gi|445287011|gb|AJJZ011057707.1|	1360	G	A
HbGBS_445288023_400	gi|445288023|gb|AJJZ011056738.1|	400	G	A
HbGBS_445288023_406	gi|445288023|gb|AJJZ011056738.1|	406	A	C
HbGBS_445288023_417	gi|445288023|gb|AJJZ011056738.1|	417	C	G
HbGBS_445289351_596	gi|445289351|gb|AJJZ011055480.1|	596	A	G
HbGBS_445289351_764	gi|445289351|gb|AJJZ011055480.1|	764	G	T
HbGBS_445290523_274	gi|445290523|gb|AJJZ011054360.1|	274	G	A
HbGBS_445290523_338	gi|445290523|gb|AJJZ011054360.1|	338	G	T
HbGBS_445290810_957	gi|445290810|gb|AJJZ011054083.1|	957	G	T
HbGBS_445292022_639	gi|445292022|gb|AJJZ011052908.1|	639	A	G
HbGBS_445292022_706	gi|445292022|gb|AJJZ011052908.1|	706	C	T
HbGBS_445292022_760	gi|445292022|gb|AJJZ011052908.1|	760	G	A
HbGBS_445294190_607	gi|445294190|gb|AJJZ011050833.1|	607	T	C
HbGBS_445297115_342	gi|445297115|gb|AJJZ011048025.1|	342	C	A
HbGBS_445297453_390	gi|445297453|gb|AJJZ011047709.1|	390	C	T
HbGBS_445298067_159	gi|445298067|gb|AJJZ011047115.1|	159	A	G
HbGBS_445299569_698	gi|445299569|gb|AJJZ011045693.1|	698	A	G
HbGBS_445299959_2392	gi|445299959|gb|AJJZ011045343.1|	2392	T	A
HbGBS_445299959_2402	gi|445299959|gb|AJJZ011045343.1|	2402	A	G
HbGBS_445299959_2512	gi|445299959|gb|AJJZ011045343.1|	2512	A	G
HbGBS_445299959_2520	gi|445299959|gb|AJJZ011045343.1|	2520	G	A
HbGBS_445299979_1059	gi|445299979|gb|AJJZ011045323.1|	1059	T	G
HbGBS_445299991_713	gi|445299991|gb|AJJZ011045311.1|	713	T	G
HbGBS_445299991_716	gi|445299991|gb|AJJZ011045311.1|	716	T	C
HbGBS_445299991_744	gi|445299991|gb|AJJZ011045311.1|	744	A	G
HbGBS_445299991_749	gi|445299991|gb|AJJZ011045311.1|	749	A	T
HbGBS_445299991_756	gi|445299991|gb|AJJZ011045311.1|	756	G	A
HbGBS_445301078_278	gi|445301078|gb|AJJZ011044291.1|	278	C	A
HbGBS_445301078_301	gi|445301078|gb|AJJZ011044291.1|	301	A	T
HbGBS_445301604_1025	gi|445301604|gb|AJJZ011043801.1|	1025	C	T
HbGBS_445301868_810	gi|445301868|gb|AJJZ011043542.1|	810	T	C
HbGBS_445302308_617	gi|445302308|gb|AJJZ011043119.1|	617	G	A
HbGBS_445303129_682	gi|445303129|gb|AJJZ011042340.1|	682	C	A
HbGBS_445303129_816	gi|445303129|gb|AJJZ011042340.1|	816	G	A
HbGBS_445305206_638	gi|445305206|gb|AJJZ011040354.1|	638	C	A
HbGBS_445305619_926	gi|445305619|gb|AJJZ011039954.1|	926	A	T
HbGBS_445307224_626	gi|445307224|gb|AJJZ011038433.1|	626	T	G
HbGBS_445307667_790	gi|445307667|gb|AJJZ011037990.1|	790	T	C
HbGBS_445307667_809	gi|445307667|gb|AJJZ011037990.1|	809	A	G
HbGBS_445307922_458	gi|445307922|gb|AJJZ011037735.1|	458	C	T
HbGBS_445307922_507	gi|445307922|gb|AJJZ011037735.1|	507	G	A
HbGBS_445307922_511	gi|445307922|gb|AJJZ011037735.1|	511	G	A
HbGBS_445307922_528	gi|445307922|gb|AJJZ011037735.1|	528	C	T
HbGBS_445308365_762	gi|445308365|gb|AJJZ011037292.1|	762	A	G
HbGBS_445308467_520	gi|445308467|gb|AJJZ011037193.1|	520	A	G
HbGBS_445308467_587	gi|445308467|gb|AJJZ011037193.1|	587	C	T
HbGBS_445308467_643	gi|445308467|gb|AJJZ011037193.1|	643	C	T
HbGBS_445308467_651	gi|445308467|gb|AJJZ011037193.1|	651	A	G
HbGBS_445308589_4175	gi|445308589|gb|AJJZ011037078.1|	4175	G	A
HbGBS_445308827_260	gi|445308827|gb|AJJZ011036863.1|	260	G	C
HbGBS_445309228_729	gi|445309228|gb|AJJZ011036475.1|	729	A	G
HbGBS_445309304_374	gi|445309304|gb|AJJZ011036402.1|	374	C	T
HbGBS_445310250_4301	gi|445310250|gb|AJJZ011035494.1|	4301	A	T
HbGBS_445310250_4357	gi|445310250|gb|AJJZ011035494.1|	4357	C	A
HbGBS_445310250_4465	gi|445310250|gb|AJJZ011035494.1|	4465	T	C
HbGBS_445310351_5658	gi|445310351|gb|AJJZ011035398.1|	5658	T	C
HbGBS_445310814_4126	gi|445310814|gb|AJJZ011034986.1|	4126	C	T
HbGBS_445310898_831	gi|445310898|gb|AJJZ011034905.1|	831	T	C
HbGBS_445311154_482	gi|445311154|gb|AJJZ011034654.1|	482	C	T
HbGBS_445311863_369	gi|445311863|gb|AJJZ011033984.1|	369	C	G
HbGBS_445311863_373	gi|445311863|gb|AJJZ011033984.1|	373	G	C
HbGBS_445311863_374	gi|445311863|gb|AJJZ011033984.1|	374	T	A
HbGBS_445311863_416	gi|445311863|gb|AJJZ011033984.1|	416	A	G
HbGBS_445311863_469	gi|445311863|gb|AJJZ011033984.1|	469	T	G
HbGBS_445312215_305	gi|445312215|gb|AJJZ011033646.1|	305	T	C
HbGBS_445312215_320	gi|445312215|gb|AJJZ011033646.1|	320	G	C
HbGBS_445313799_225	gi|445313799|gb|AJJZ011032140.1|	225	C	T
HbGBS_445313799_244	gi|445313799|gb|AJJZ011032140.1|	244	T	A
HbGBS_445313799_246	gi|445313799|gb|AJJZ011032140.1|	246	C	T
HbGBS_445314609_463	gi|445314609|gb|AJJZ011031365.1|	463	A	T
HbGBS_445315728_561	gi|445315728|gb|AJJZ011030285.1|	561	G	A
HbGBS_445316170_5830	gi|445316170|gb|AJJZ011029861.1|	5830	G	A
HbGBS_445316422_336	gi|445316422|gb|AJJZ011029616.1|	336	C	T
HbGBS_445316498_199	gi|445316498|gb|AJJZ011029542.1|	199	G	A
HbGBS_445316614_2331	gi|445316614|gb|AJJZ011029431.1|	2331	A	G
HbGBS_445316693_281	gi|445316693|gb|AJJZ011029369.1|	281	G	A
HbGBS_445316693_282	gi|445316693|gb|AJJZ011029369.1|	282	A	G
HbGBS_445316965_544	gi|445316965|gb|AJJZ011029106.1|	544	C	T
HbGBS_445316965_582	gi|445316965|gb|AJJZ011029106.1|	582	C	T
HbGBS_445316983_344	gi|445316983|gb|AJJZ011029088.1|	344	T	C
HbGBS_445316983_386	gi|445316983|gb|AJJZ011029088.1|	386	C	T
HbGBS_445317450_771	gi|445317450|gb|AJJZ011028632.1|	771	T	C
HbGBS_445318052_3559	gi|445318052|gb|AJJZ011028058.1|	3559	G	A
HbGBS_445319807_300	gi|445319807|gb|AJJZ011026348.1|	300	T	A
HbGBS_445319807_371	gi|445319807|gb|AJJZ011026348.1|	371	G	C
HbGBS_445321832_288	gi|445321832|gb|AJJZ011024412.1|	288	A	G
HbGBS_445321832_290	gi|445321832|gb|AJJZ011024412.1|	290	G	A
HbGBS_445321832_294	gi|445321832|gb|AJJZ011024412.1|	294	T	C
HbGBS_445321832_302	gi|445321832|gb|AJJZ011024412.1|	302	C	T
HbGBS_445321832_315	gi|445321832|gb|AJJZ011024412.1|	315	A	C
HbGBS_445322449_802	gi|445322449|gb|AJJZ011023854.1|	802	A	G
HbGBS_445323103_5064	gi|445323103|gb|AJJZ011023245.1|	5064	A	G
HbGBS_445323109_902	gi|445323109|gb|AJJZ011023239.1|	902	A	T
HbGBS_445323109_927	gi|445323109|gb|AJJZ011023239.1|	927	T	C
HbGBS_445323109_928	gi|445323109|gb|AJJZ011023239.1|	928	G	T
HbGBS_445323885_9485	gi|445323885|gb|AJJZ011022464.1|	9485	G	A
HbGBS_445323892_3166	gi|445323892|gb|AJJZ011022457.1|	3166	C	T
HbGBS_445323950_453	gi|445323950|gb|AJJZ011022399.1|	453	C	T
HbGBS_445323950_463	gi|445323950|gb|AJJZ011022399.1|	463	C	A
HbGBS_445325180_5353	gi|445325180|gb|AJJZ011021471.1|	5353	C	T
HbGBS_445325180_5362	gi|445325180|gb|AJJZ011021471.1|	5362	T	A
HbGBS_445325180_5522	gi|445325180|gb|AJJZ011021471.1|	5522	T	C
HbGBS_445326521_6884	gi|445326521|gb|AJJZ011020270.1|	6884	A	G
HbGBS_445326521_6930	gi|445326521|gb|AJJZ011020270.1|	6930	A	C
HbGBS_445326864_688	gi|445326864|gb|AJJZ011019941.1|	688	C	T
HbGBS_445326889_721	gi|445326889|gb|AJJZ011019916.1|	721	G	A
HbGBS_445326889_786	gi|445326889|gb|AJJZ011019916.1|	786	A	C
HbGBS_445326889_813	gi|445326889|gb|AJJZ011019916.1|	813	T	G
HbGBS_445327574_1114	gi|445327574|gb|AJJZ011019327.1|	1114	T	C
HbGBS_445327574_1150	gi|445327574|gb|AJJZ011019327.1|	1150	A	C
HbGBS_445327699_922	gi|445327699|gb|AJJZ011019204.1|	922	T	A
HbGBS_445328080_594	gi|445328080|gb|AJJZ011018913.1|	594	G	C
HbGBS_445328080_601	gi|445328080|gb|AJJZ011018913.1|	601	A	C
HbGBS_445328080_620	gi|445328080|gb|AJJZ011018913.1|	620	T	C
HbGBS_445330298_662	gi|445330298|gb|AJJZ011017674.1|	662	A	C
HbGBS_445330932_180	gi|445330932|gb|AJJZ011017240.1|	180	T	A
HbGBS_445330932_285	gi|445330932|gb|AJJZ011017240.1|	285	A	G
HbGBS_445331030_878	gi|445331030|gb|AJJZ011017216.1|	878	C	A
HbGBS_445331354_733	gi|445331354|gb|AJJZ011017010.1|	733	A	G
HbGBS_445331924_420	gi|445331924|gb|AJJZ011016586.1|	420	T	C
HbGBS_445332440_698	gi|445332440|gb|AJJZ011016295.1|	698	G	A
HbGBS_445332616_5409	gi|445332616|gb|AJJZ011016119.1|	5409	C	A
HbGBS_445333257_8420	gi|445333257|gb|AJJZ011015653.1|	8420	A	C
HbGBS_445333259_950	gi|445333259|gb|AJJZ011015651.1|	950	C	A
HbGBS_445333400_1119	gi|445333400|gb|AJJZ011015566.1|	1119	A	G
HbGBS_445333903_576	gi|445333903|gb|AJJZ011015322.1|	576	A	G
HbGBS_445334928_1772	gi|445334928|gb|AJJZ011014569.1|	1772	T	C
HbGBS_445335230_1069	gi|445335230|gb|AJJZ011014446.1|	1069	T	C
HbGBS_445335441_2997	gi|445335441|gb|AJJZ011014235.1|	2997	T	A
HbGBS_445335553_237	gi|445335553|gb|AJJZ011014123.1|	237	T	C
HbGBS_445337345_368	gi|445337345|gb|AJJZ011012836.1|	368	C	A
HbGBS_445337345_426	gi|445337345|gb|AJJZ011012836.1|	426	C	T
HbGBS_445338157_695	gi|445338157|gb|AJJZ011012118.1|	695	A	C
HbGBS_445338353_764	gi|445338353|gb|AJJZ011011964.1|	764	A	G
HbGBS_445339620_918	gi|445339620|gb|AJJZ011011005.1|	918	C	G
HbGBS_445340509_237	gi|445340509|gb|AJJZ011010306.1|	237	T	A
HbGBS_445340509_244	gi|445340509|gb|AJJZ011010306.1|	244	A	T
HbGBS_445340509_245	gi|445340509|gb|AJJZ011010306.1|	245	T	A
HbGBS_445341472_1022	gi|445341472|gb|AJJZ011009490.1|	1022	T	G
HbGBS_445341739_699	gi|445341739|gb|AJJZ011009247.1|	699	G	T
HbGBS_445342126_4611	gi|445342126|gb|AJJZ011008871.1|	4611	C	T
HbGBS_445342280_978	gi|445342280|gb|AJJZ011008717.1|	978	G	A
HbGBS_445342789_812	gi|445342789|gb|AJJZ011008223.1|	812	G	A
HbGBS_445342789_818	gi|445342789|gb|AJJZ011008223.1|	818	C	T
HbGBS_445342789_820	gi|445342789|gb|AJJZ011008223.1|	820	G	T
HbGBS_445342789_822	gi|445342789|gb|AJJZ011008223.1|	822	G	C
HbGBS_445342789_868	gi|445342789|gb|AJJZ011008223.1|	868	G	A
HbGBS_445342789_883	gi|445342789|gb|AJJZ011008223.1|	883	C	T
HbGBS_445342930_141	gi|445342930|gb|AJJZ011008082.1|	141	A	C
HbGBS_445344163_4774	gi|445344163|gb|AJJZ011007589.1|	4774	G	T
HbGBS_445346437_1104	gi|445346437|gb|AJJZ011006626.1|	1104	T	C
HbGBS_445346618_307	gi|445346618|gb|AJJZ011006515.1|	307	G	T
HbGBS_445346618_333	gi|445346618|gb|AJJZ011006515.1|	333	A	T
HbGBS_445346618_338	gi|445346618|gb|AJJZ011006515.1|	338	G	A
HbGBS_445346618_408	gi|445346618|gb|AJJZ011006515.1|	408	A	T
HbGBS_445346618_457	gi|445346618|gb|AJJZ011006515.1|	457	A	T
HbGBS_445346618_491	gi|445346618|gb|AJJZ011006515.1|	491	C	G
HbGBS_445347328_241	gi|445347328|gb|AJJZ011006080.1|	241	C	T
HbGBS_445347328_291	gi|445347328|gb|AJJZ011006080.1|	291	T	C
HbGBS_445347328_425	gi|445347328|gb|AJJZ011006080.1|	425	T	C
HbGBS_445348560_1068	gi|445348560|gb|AJJZ011005410.1|	1068	C	T
HbGBS_445348561_2004	gi|445348561|gb|AJJZ011005409.1|	2004	G	A
HbGBS_445348891_956	gi|445348891|gb|AJJZ011005166.1|	956	T	C
HbGBS_445348891_977	gi|445348891|gb|AJJZ011005166.1|	977	A	T
HbGBS_445350342_860	gi|445350342|gb|AJJZ011004104.1|	860	C	A
HbGBS_445350938_549	gi|445350938|gb|AJJZ011003792.1|	549	C	T
HbGBS_445350938_640	gi|445350938|gb|AJJZ011003792.1|	640	A	G
HbGBS_445351042_548	gi|445351042|gb|AJJZ011003691.1|	548	C	A
HbGBS_445352870_2011	gi|445352870|gb|AJJZ011002320.1|	2011	T	G
HbGBS_445352874_1182	gi|445352874|gb|AJJZ011002316.1|	1182	C	T
HbGBS_445353734_4340	gi|445353734|gb|AJJZ011001881.1|	4340	C	T
HbGBS_445353959_1401	gi|445353959|gb|AJJZ011001657.1|	1401	T	C
HbGBS_445354025_2757	gi|445354025|gb|AJJZ011001591.1|	2757	G	A
HbGBS_445354025_2794	gi|445354025|gb|AJJZ011001591.1|	2794	A	C
HbGBS_445354947_514	gi|445354947|gb|AJJZ011001025.1|	514	A	G
HbGBS_445355437_425	gi|445355437|gb|AJJZ011000543.1|	425	C	G
HbGBS_445355437_451	gi|445355437|gb|AJJZ011000543.1|	451	C	A
HbGBS_445356311_2270	gi|445356311|gb|AJJZ010999793.1|	2270	C	T
HbGBS_445357387_748	gi|445357387|gb|AJJZ010999170.1|	748	G	A
HbGBS_445358025_4533	gi|445358025|gb|AJJZ010998725.1|	4533	A	G
HbGBS_445358025_16961	gi|445358025|gb|AJJZ010998725.1|	16961	C	T
HbGBS_445358822_187	gi|445358822|gb|AJJZ010998399.1|	187	C	T
HbGBS_445358822_228	gi|445358822|gb|AJJZ010998399.1|	228	G	T
HbGBS_445358822_274	gi|445358822|gb|AJJZ010998399.1|	274	C	G
HbGBS_445358822_480	gi|445358822|gb|AJJZ010998399.1|	480	C	T
HbGBS_445358983_1015	gi|445358983|gb|AJJZ010998323.1|	1015	A	G
HbGBS_445358983_1021	gi|445358983|gb|AJJZ010998323.1|	1021	A	T
HbGBS_445358983_1040	gi|445358983|gb|AJJZ010998323.1|	1040	G	A
HbGBS_445360344_1039	gi|445360344|gb|AJJZ010997478.1|	1039	C	A
HbGBS_445360864_10886	gi|445360864|gb|AJJZ010997177.1|	10886	C	A
HbGBS_445361130_528	gi|445361130|gb|AJJZ010996911.1|	528	T	C
HbGBS_445361130_552	gi|445361130|gb|AJJZ010996911.1|	552	A	G
HbGBS_445361130_555	gi|445361130|gb|AJJZ010996911.1|	555	A	C
HbGBS_445361130_565	gi|445361130|gb|AJJZ010996911.1|	565	T	G
HbGBS_445361130_571	gi|445361130|gb|AJJZ010996911.1|	571	A	T
HbGBS_445361130_625	gi|445361130|gb|AJJZ010996911.1|	625	T	G
HbGBS_445361515_2917	gi|445361515|gb|AJJZ010996703.1|	2917	C	T
HbGBS_445363714_547	gi|445363714|gb|AJJZ010995326.1|	547	T	G
HbGBS_445363714_678	gi|445363714|gb|AJJZ010995326.1|	678	A	T
HbGBS_445363945_1007	gi|445363945|gb|AJJZ010995268.1|	1007	A	G
HbGBS_445363953_1455	gi|445363953|gb|AJJZ010995260.1|	1455	G	A
HbGBS_445363962_5512	gi|445363962|gb|AJJZ010995251.1|	5512	C	T
HbGBS_445364192_416	gi|445364192|gb|AJJZ010995079.1|	416	G	C
HbGBS_445365403_321	gi|445365403|gb|AJJZ010994244.1|	321	T	A
HbGBS_445365403_324	gi|445365403|gb|AJJZ010994244.1|	324	C	A
HbGBS_445365403_325	gi|445365403|gb|AJJZ010994244.1|	325	A	G
HbGBS_445365829_1310	gi|445365829|gb|AJJZ010993875.1|	1310	A	T
HbGBS_445365864_2035	gi|445365864|gb|AJJZ010993849.1|	2035	A	G
HbGBS_445366046_571	gi|445366046|gb|AJJZ010993686.1|	571	C	T
HbGBS_445366046_591	gi|445366046|gb|AJJZ010993686.1|	591	C	A
HbGBS_445366046_602	gi|445366046|gb|AJJZ010993686.1|	602	G	A
HbGBS_445366094_575	gi|445366094|gb|AJJZ010993638.1|	575	T	C
HbGBS_445366229_1948	gi|445366229|gb|AJJZ010993503.1|	1948	G	A
HbGBS_445366953_574	gi|445366953|gb|AJJZ010992965.1|	574	A	C
HbGBS_445366953_622	gi|445366953|gb|AJJZ010992965.1|	622	C	T
HbGBS_445366956_550	gi|445366956|gb|AJJZ010992962.1|	550	A	G
HbGBS_445367052_534	gi|445367052|gb|AJJZ010992874.1|	534	C	G
HbGBS_445367052_538	gi|445367052|gb|AJJZ010992874.1|	538	G	A
HbGBS_445367052_563	gi|445367052|gb|AJJZ010992874.1|	563	T	C
HbGBS_445367052_633	gi|445367052|gb|AJJZ010992874.1|	633	C	T
HbGBS_445367052_671	gi|445367052|gb|AJJZ010992874.1|	671	G	T
HbGBS_445367630_2616	gi|445367630|gb|AJJZ010992454.1|	2616	C	T
HbGBS_445367721_644	gi|445367721|gb|AJJZ010992368.1|	644	A	G
HbGBS_445367978_3358	gi|445367978|gb|AJJZ010992125.1|	3358	T	C
HbGBS_445367986_798	gi|445367986|gb|AJJZ010992117.1|	798	C	T
HbGBS_445368384_1296	gi|445368384|gb|AJJZ010991729.1|	1296	T	C
HbGBS_445368761_864	gi|445368761|gb|AJJZ010991496.1|	864	T	G
HbGBS_445368890_681	gi|445368890|gb|AJJZ010991372.1|	681	T	A
HbGBS_445370594_2905	gi|445370594|gb|AJJZ010989748.1|	2905	T	C
HbGBS_445370603_5930	gi|445370603|gb|AJJZ010989739.1|	5930	T	C
HbGBS_445370603_5976	gi|445370603|gb|AJJZ010989739.1|	5976	A	G
HbGBS_445370603_6001	gi|445370603|gb|AJJZ010989739.1|	6001	C	T
HbGBS_445371714_1166	gi|445371714|gb|AJJZ010988752.1|	1166	C	T
HbGBS_445371815_632	gi|445371815|gb|AJJZ010988670.1|	632	T	C
HbGBS_445371842_7395	gi|445371842|gb|AJJZ010988643.1|	7395	G	A
HbGBS_445372172_4354	gi|445372172|gb|AJJZ010988386.1|	4354	A	G
HbGBS_445372386_1046	gi|445372386|gb|AJJZ010988197.1|	1046	T	A
HbGBS_445372583_853	gi|445372583|gb|AJJZ010988023.1|	853	G	A
HbGBS_445372583_893	gi|445372583|gb|AJJZ010988023.1|	893	C	T
HbGBS_445372583_902	gi|445372583|gb|AJJZ010988023.1|	902	C	T
HbGBS_445372583_928	gi|445372583|gb|AJJZ010988023.1|	928	C	T
HbGBS_445372583_933	gi|445372583|gb|AJJZ010988023.1|	933	T	C
HbGBS_445372787_319	gi|445372787|gb|AJJZ010987869.1|	319	C	T
HbGBS_445372787_323	gi|445372787|gb|AJJZ010987869.1|	323	T	G
HbGBS_445372950_758	gi|445372950|gb|AJJZ010987723.1|	758	C	A
HbGBS_445373410_3121	gi|445373410|gb|AJJZ010987362.1|	3121	C	T
HbGBS_445373410_3171	gi|445373410|gb|AJJZ010987362.1|	3171	C	T
HbGBS_445373704_767	gi|445373704|gb|AJJZ010987082.1|	767	A	G
HbGBS_445373989_680	gi|445373989|gb|AJJZ010986840.1|	680	A	G
HbGBS_445373989_682	gi|445373989|gb|AJJZ010986840.1|	682	C	T
HbGBS_445374234_3687	gi|445374234|gb|AJJZ010986595.1|	3687	C	T
HbGBS_445374817_12024	gi|445374817|gb|AJJZ010986130.1|	12024	A	C
HbGBS_445374879_3963	gi|445374879|gb|AJJZ010986068.1|	3963	G	A
HbGBS_445375253_363	gi|445375253|gb|AJJZ010985720.1|	363	A	G
HbGBS_445375253_427	gi|445375253|gb|AJJZ010985720.1|	427	A	G
HbGBS_445375253_566	gi|445375253|gb|AJJZ010985720.1|	566	C	A
HbGBS_445375253_573	gi|445375253|gb|AJJZ010985720.1|	573	A	C
HbGBS_445376225_861	gi|445376225|gb|AJJZ010984897.1|	861	A	C
HbGBS_445376225_910	gi|445376225|gb|AJJZ010984897.1|	910	G	T
HbGBS_445376771_1071	gi|445376771|gb|AJJZ010984367.1|	1071	C	A
HbGBS_445376771_1119	gi|445376771|gb|AJJZ010984367.1|	1119	T	G
HbGBS_445377104_627	gi|445377104|gb|AJJZ010984051.1|	627	G	A
HbGBS_445377203_967	gi|445377203|gb|AJJZ010983960.1|	967	A	C
HbGBS_445377210_5176	gi|445377210|gb|AJJZ010983953.1|	5176	G	A
HbGBS_445377306_3499	gi|445377306|gb|AJJZ010983876.1|	3499	G	A
HbGBS_445378270_4424	gi|445378270|gb|AJJZ010983011.1|	4424	T	A
HbGBS_445378470_2515	gi|445378470|gb|AJJZ010982852.1|	2515	C	T
HbGBS_445378470_2562	gi|445378470|gb|AJJZ010982852.1|	2562	A	G
HbGBS_445378870_2566	gi|445378870|gb|AJJZ010982584.1|	2566	G	A
HbGBS_445378960_948	gi|445378960|gb|AJJZ010982494.1|	948	T	C
HbGBS_445380031_1455	gi|445380031|gb|AJJZ010981503.1|	1455	C	A
HbGBS_445380064_2735	gi|445380064|gb|AJJZ010981470.1|	2735	C	T
HbGBS_445380069_440	gi|445380069|gb|AJJZ010981465.1|	440	C	T
HbGBS_445380108_10	gi|445380108|gb|AJJZ010981445.1|	10	C	T
HbGBS_445380108_115	gi|445380108|gb|AJJZ010981445.1|	115	T	A
HbGBS_445381284_735	gi|445381284|gb|AJJZ010980348.1|	735	C	T
HbGBS_445381284_797	gi|445381284|gb|AJJZ010980348.1|	797	C	T
HbGBS_445381318_310	gi|445381318|gb|AJJZ010980314.1|	310	G	A
HbGBS_445381330_2064	gi|445381330|gb|AJJZ010980302.1|	2064	G	A
HbGBS_445381783_1613	gi|445381783|gb|AJJZ010979930.1|	1613	A	T
HbGBS_445381783_1757	gi|445381783|gb|AJJZ010979930.1|	1757	G	A
HbGBS_445382014_1348	gi|445382014|gb|AJJZ010979723.1|	1348	G	A
HbGBS_445382014_1362	gi|445382014|gb|AJJZ010979723.1|	1362	T	C
HbGBS_445382014_1392	gi|445382014|gb|AJJZ010979723.1|	1392	A	T
HbGBS_445382249_922	gi|445382249|gb|AJJZ010979550.1|	922	G	A
HbGBS_445383304_194	gi|445383304|gb|AJJZ010978715.1|	194	C	T
HbGBS_445383616_1205	gi|445383616|gb|AJJZ010978439.1|	1205	A	G
HbGBS_445383616_1208	gi|445383616|gb|AJJZ010978439.1|	1208	A	T
HbGBS_445383639_882	gi|445383639|gb|AJJZ010978416.1|	882	G	A
HbGBS_445383876_6	gi|445383876|gb|AJJZ010978185.1|	6	T	C
HbGBS_445383976_14739	gi|445383976|gb|AJJZ010978096.1|	14739	A	G
HbGBS_445384158_865	gi|445384158|gb|AJJZ010977936.1|	865	T	C
HbGBS_445384493_67	gi|445384493|gb|AJJZ010977634.1|	67	C	G
HbGBS_445384600_879	gi|445384600|gb|AJJZ010977528.1|	879	C	T
HbGBS_445384784_1222	gi|445384784|gb|AJJZ010977344.1|	1222	A	C
HbGBS_445385664_2378	gi|445385664|gb|AJJZ010976567.1|	2378	A	C
HbGBS_445385664_2415	gi|445385664|gb|AJJZ010976567.1|	2415	C	T
HbGBS_445385664_2453	gi|445385664|gb|AJJZ010976567.1|	2453	A	G
HbGBS_445385856_295	gi|445385856|gb|AJJZ010976379.1|	295	T	C
HbGBS_445385856_299	gi|445385856|gb|AJJZ010976379.1|	299	G	A
HbGBS_445385856_330	gi|445385856|gb|AJJZ010976379.1|	330	T	C
HbGBS_445386032_4006	gi|445386032|gb|AJJZ010976209.1|	4006	G	A
HbGBS_445386294_1898	gi|445386294|gb|AJJZ010975964.1|	1898	G	A
HbGBS_445387108_620	gi|445387108|gb|AJJZ010975245.1|	620	G	A
HbGBS_445387937_1149	gi|445387937|gb|AJJZ010974585.1|	1149	C	T
HbGBS_445387937_1155	gi|445387937|gb|AJJZ010974585.1|	1155	C	G
HbGBS_445387937_1158	gi|445387937|gb|AJJZ010974585.1|	1158	G	T
HbGBS_445388607_450	gi|445388607|gb|AJJZ010974047.1|	450	A	C
HbGBS_445388631_914	gi|445388631|gb|AJJZ010974023.1|	914	G	A
HbGBS_445388686_941	gi|445388686|gb|AJJZ010973972.1|	941	G	A
HbGBS_445388741_736	gi|445388741|gb|AJJZ010973917.1|	736	A	C
HbGBS_445388741_745	gi|445388741|gb|AJJZ010973917.1|	745	A	G
HbGBS_445388937_5309	gi|445388937|gb|AJJZ010973827.1|	5309	G	A
HbGBS_445389523_1236	gi|445389523|gb|AJJZ010973294.1|	1236	G	A
HbGBS_445389570_3028	gi|445389570|gb|AJJZ010973249.1|	3028	C	G
HbGBS_445389570_3030	gi|445389570|gb|AJJZ010973249.1|	3030	C	T
HbGBS_445389581_4101	gi|445389581|gb|AJJZ010973238.1|	4101	C	A
HbGBS_445389581_4107	gi|445389581|gb|AJJZ010973238.1|	4107	T	A
HbGBS_445389581_4262	gi|445389581|gb|AJJZ010973238.1|	4262	G	A
HbGBS_445389600_3069	gi|445389600|gb|AJJZ010973219.1|	3069	T	C
HbGBS_445389831_1289	gi|445389831|gb|AJJZ010973054.1|	1289	T	C
HbGBS_445390111_4381	gi|445390111|gb|AJJZ010972815.1|	4381	C	T
HbGBS_445390808_1032	gi|445390808|gb|AJJZ010972160.1|	1032	C	T
HbGBS_445391604_1287	gi|445391604|gb|AJJZ010971478.1|	1287	C	A
HbGBS_445391641_907	gi|445391641|gb|AJJZ010971445.1|	907	C	T
HbGBS_445391641_939	gi|445391641|gb|AJJZ010971445.1|	939	G	A
HbGBS_445391733_778	gi|445391733|gb|AJJZ010971355.1|	778	G	T
HbGBS_445391733_780	gi|445391733|gb|AJJZ010971355.1|	780	T	A
HbGBS_445391733_808	gi|445391733|gb|AJJZ010971355.1|	808	C	T
HbGBS_445391733_826	gi|445391733|gb|AJJZ010971355.1|	826	A	T
HbGBS_445391850_1337	gi|445391850|gb|AJJZ010971254.1|	1337	C	T
HbGBS_445391959_241	gi|445391959|gb|AJJZ010971147.1|	241	G	C
HbGBS_445391959_242	gi|445391959|gb|AJJZ010971147.1|	242	T	A
HbGBS_445391959_270	gi|445391959|gb|AJJZ010971147.1|	270	T	C
HbGBS_445391959_287	gi|445391959|gb|AJJZ010971147.1|	287	A	G
HbGBS_445392044_730	gi|445392044|gb|AJJZ010971063.1|	730	T	C
HbGBS_445392044_740	gi|445392044|gb|AJJZ010971063.1|	740	T	C
HbGBS_445392077_1090	gi|445392077|gb|AJJZ010971032.1|	1090	A	G
HbGBS_445392361_1082	gi|445392361|gb|AJJZ010970776.1|	1082	A	G
HbGBS_445392789_732	gi|445392789|gb|AJJZ010970447.1|	732	A	G
HbGBS_445393020_1205	gi|445393020|gb|AJJZ010970339.1|	1205	T	G
HbGBS_445393130_599	gi|445393130|gb|AJJZ010970232.1|	599	A	G
HbGBS_445393275_4339	gi|445393275|gb|AJJZ010970096.1|	4339	C	T
HbGBS_445393946_1209	gi|445393946|gb|AJJZ010969538.1|	1209	C	T
HbGBS_445393946_1234	gi|445393946|gb|AJJZ010969538.1|	1234	G	A
HbGBS_445393946_1362	gi|445393946|gb|AJJZ010969538.1|	1362	A	C
HbGBS_445394066_3679	gi|445394066|gb|AJJZ010969422.1|	3679	T	A
HbGBS_445394066_3704	gi|445394066|gb|AJJZ010969422.1|	3704	G	T
HbGBS_445394066_3715	gi|445394066|gb|AJJZ010969422.1|	3715	C	T
HbGBS_445394071_5295	gi|445394071|gb|AJJZ010969417.1|	5295	G	A
HbGBS_445394158_1556	gi|445394158|gb|AJJZ010969338.1|	1556	A	C
HbGBS_445394158_1748	gi|445394158|gb|AJJZ010969338.1|	1748	G	A
HbGBS_445394234_2360	gi|445394234|gb|AJJZ010969276.1|	2360	C	T
HbGBS_445394234_2476	gi|445394234|gb|AJJZ010969276.1|	2476	T	G
HbGBS_445394234_2509	gi|445394234|gb|AJJZ010969276.1|	2509	T	G
HbGBS_445394434_995	gi|445394434|gb|AJJZ010969106.1|	995	T	G
HbGBS_445394539_5327	gi|445394539|gb|AJJZ010969004.1|	5327	T	C
HbGBS_445394784_1504	gi|445394784|gb|AJJZ010968833.1|	1504	C	T
HbGBS_445394784_1523	gi|445394784|gb|AJJZ010968833.1|	1523	G	T
HbGBS_445394802_681	gi|445394802|gb|AJJZ010968815.1|	681	A	G
HbGBS_445394802_718	gi|445394802|gb|AJJZ010968815.1|	718	G	C
HbGBS_445394802_727	gi|445394802|gb|AJJZ010968815.1|	727	G	C
HbGBS_445395092_3146	gi|445395092|gb|AJJZ010968586.1|	3146	G	A
HbGBS_445395092_3191	gi|445395092|gb|AJJZ010968586.1|	3191	C	G
HbGBS_445395092_3195	gi|445395092|gb|AJJZ010968586.1|	3195	C	A
HbGBS_445395488_2406	gi|445395488|gb|AJJZ010968287.1|	2406	C	T
HbGBS_445395494_5252	gi|445395494|gb|AJJZ010968281.1|	5252	A	T
HbGBS_445395494_5292	gi|445395494|gb|AJJZ010968281.1|	5292	A	G
HbGBS_445395658_1428	gi|445395658|gb|AJJZ010968142.1|	1428	G	T
HbGBS_445396127_1281	gi|445396127|gb|AJJZ010967809.1|	1281	G	A
HbGBS_445396276_883	gi|445396276|gb|AJJZ010967667.1|	883	T	G
HbGBS_445396276_942	gi|445396276|gb|AJJZ010967667.1|	942	C	G
HbGBS_445396276_948	gi|445396276|gb|AJJZ010967667.1|	948	C	T
HbGBS_445396347_462	gi|445396347|gb|AJJZ010967607.1|	462	T	C
HbGBS_445396347_471	gi|445396347|gb|AJJZ010967607.1|	471	G	A
HbGBS_445396485_4486	gi|445396485|gb|AJJZ010967494.1|	4486	C	T
HbGBS_445396723_1944	gi|445396723|gb|AJJZ010967288.1|	1944	T	C
HbGBS_445396725_2307	gi|445396725|gb|AJJZ010967286.1|	2307	C	T
HbGBS_445396725_2315	gi|445396725|gb|AJJZ010967286.1|	2315	C	T
HbGBS_445396725_2322	gi|445396725|gb|AJJZ010967286.1|	2322	C	T
HbGBS_445396725_4090	gi|445396725|gb|AJJZ010967286.1|	4090	G	A
HbGBS_445396820_1168	gi|445396820|gb|AJJZ010967191.1|	1168	T	C
HbGBS_445396820_1171	gi|445396820|gb|AJJZ010967191.1|	1171	T	A
HbGBS_445396820_1172	gi|445396820|gb|AJJZ010967191.1|	1172	C	T
HbGBS_445396820_1174	gi|445396820|gb|AJJZ010967191.1|	1174	A	C
HbGBS_445396820_1175	gi|445396820|gb|AJJZ010967191.1|	1175	C	A
HbGBS_445396820_1176	gi|445396820|gb|AJJZ010967191.1|	1176	C	G
HbGBS_445396820_1181	gi|445396820|gb|AJJZ010967191.1|	1181	T	G
HbGBS_445396820_1184	gi|445396820|gb|AJJZ010967191.1|	1184	T	G
HbGBS_445396820_1191	gi|445396820|gb|AJJZ010967191.1|	1191	G	T
HbGBS_445396820_1193	gi|445396820|gb|AJJZ010967191.1|	1193	T	C
HbGBS_445396820_1194	gi|445396820|gb|AJJZ010967191.1|	1194	A	T
HbGBS_445396820_1196	gi|445396820|gb|AJJZ010967191.1|	1196	A	C
HbGBS_445397248_7287	gi|445397248|gb|AJJZ010966766.1|	7287	A	G
HbGBS_445397286_887	gi|445397286|gb|AJJZ010966731.1|	887	G	A
HbGBS_445397317_863	gi|445397317|gb|AJJZ010966702.1|	863	G	A
HbGBS_445397350_1395	gi|445397350|gb|AJJZ010966669.1|	1395	T	C
HbGBS_445397625_5176	gi|445397625|gb|AJJZ010966485.1|	5176	T	C
HbGBS_445397640_5733	gi|445397640|gb|AJJZ010966470.1|	5733	C	T
HbGBS_445397654_3487	gi|445397654|gb|AJJZ010966456.1|	3487	T	G
HbGBS_445397654_3538	gi|445397654|gb|AJJZ010966456.1|	3538	A	T
HbGBS_445397660_2296	gi|445397660|gb|AJJZ010966450.1|	2296	G	A
HbGBS_445397663_9693	gi|445397663|gb|AJJZ010966447.1|	9693	G	A
HbGBS_445397939_833	gi|445397939|gb|AJJZ010966249.1|	833	A	G
HbGBS_445398681_3432	gi|445398681|gb|AJJZ010965713.1|	3432	C	A
HbGBS_445398681_3459	gi|445398681|gb|AJJZ010965713.1|	3459	C	T
HbGBS_445398687_1221	gi|445398687|gb|AJJZ010965707.1|	1221	A	G
HbGBS_445398687_1259	gi|445398687|gb|AJJZ010965707.1|	1259	G	A
HbGBS_445398799_233	gi|445398799|gb|AJJZ010965599.1|	233	T	C
HbGBS_445398799_8037	gi|445398799|gb|AJJZ010965599.1|	8037	C	T
HbGBS_445398840_1008	gi|445398840|gb|AJJZ010965558.1|	1008	T	A
HbGBS_445399037_6592	gi|445399037|gb|AJJZ010965365.1|	6592	G	A
HbGBS_445399038_3299	gi|445399038|gb|AJJZ010965364.1|	3299	G	A
HbGBS_445399185_7198	gi|445399185|gb|AJJZ010965234.1|	7198	G	A
HbGBS_445399357_728	gi|445399357|gb|AJJZ010965067.1|	728	C	A
HbGBS_445399757_2046	gi|445399757|gb|AJJZ010964701.1|	2046	T	A
HbGBS_445399757_2196	gi|445399757|gb|AJJZ010964701.1|	2196	G	A
HbGBS_445400333_728	gi|445400333|gb|AJJZ010964384.1|	728	C	T
HbGBS_445400554_484	gi|445400554|gb|AJJZ010964298.1|	484	A	T
HbGBS_445400554_485	gi|445400554|gb|AJJZ010964298.1|	485	C	T
HbGBS_445400600_5787	gi|445400600|gb|AJJZ010964252.1|	5787	G	A
HbGBS_445401613_588	gi|445401613|gb|AJJZ010963579.1|	588	G	T
HbGBS_445401613_596	gi|445401613|gb|AJJZ010963579.1|	596	A	G
HbGBS_445401960_1308	gi|445401960|gb|AJJZ010963301.1|	1308	C	T
HbGBS_445402485_1466	gi|445402485|gb|AJJZ010962919.1|	1466	G	C
HbGBS_445402746_2544	gi|445402746|gb|AJJZ010962698.1|	2544	G	A
HbGBS_445403025_1384	gi|445403025|gb|AJJZ010962428.1|	1384	A	G
HbGBS_445403105_110	gi|445403105|gb|AJJZ010962360.1|	110	A	G
HbGBS_445403409_1012	gi|445403409|gb|AJJZ010962103.1|	1012	C	T
HbGBS_445403424_821	gi|445403424|gb|AJJZ010962088.1|	821	C	T
HbGBS_445403446_716	gi|445403446|gb|AJJZ010962066.1|	716	C	T
HbGBS_445403464_3019	gi|445403464|gb|AJJZ010962048.1|	3019	G	A
HbGBS_445403469_3653	gi|445403469|gb|AJJZ010962043.1|	3653	G	A
HbGBS_445403470_1463	gi|445403470|gb|AJJZ010962042.1|	1463	T	C
HbGBS_445404698_1153	gi|445404698|gb|AJJZ010961171.1|	1153	G	A
HbGBS_445404997_386	gi|445404997|gb|AJJZ010960913.1|	386	A	G
HbGBS_445405015_1974	gi|445405015|gb|AJJZ010960895.1|	1974	G	T
HbGBS_445405015_2400	gi|445405015|gb|AJJZ010960895.1|	2400	C	A
HbGBS_445405015_2437	gi|445405015|gb|AJJZ010960895.1|	2437	C	T
HbGBS_445405015_2446	gi|445405015|gb|AJJZ010960895.1|	2446	T	C
HbGBS_445405015_2492	gi|445405015|gb|AJJZ010960895.1|	2492	A	T
HbGBS_445405020_6776	gi|445405020|gb|AJJZ010960890.1|	6776	T	C
HbGBS_445405023_2720	gi|445405023|gb|AJJZ010960887.1|	2720	C	T
HbGBS_445405023_2775	gi|445405023|gb|AJJZ010960887.1|	2775	A	G
HbGBS_445405023_2859	gi|445405023|gb|AJJZ010960887.1|	2859	G	C
HbGBS_445405516_1526	gi|445405516|gb|AJJZ010960769.1|	1526	C	A
HbGBS_445405518_841	gi|445405518|gb|AJJZ010960767.1|	841	A	G
HbGBS_445405518_857	gi|445405518|gb|AJJZ010960767.1|	857	C	A
HbGBS_445405518_884	gi|445405518|gb|AJJZ010960767.1|	884	T	C
HbGBS_445405518_890	gi|445405518|gb|AJJZ010960767.1|	890	C	A
HbGBS_445405518_900	gi|445405518|gb|AJJZ010960767.1|	900	T	G
HbGBS_445405518_902	gi|445405518|gb|AJJZ010960767.1|	902	T	G
HbGBS_445405518_1088	gi|445405518|gb|AJJZ010960767.1|	1088	A	G
HbGBS_445405518_1096	gi|445405518|gb|AJJZ010960767.1|	1096	T	A
HbGBS_445405518_1104	gi|445405518|gb|AJJZ010960767.1|	1104	T	C
HbGBS_445405518_1116	gi|445405518|gb|AJJZ010960767.1|	1116	T	A
HbGBS_445405518_1122	gi|445405518|gb|AJJZ010960767.1|	1122	T	A
HbGBS_445405518_1123	gi|445405518|gb|AJJZ010960767.1|	1123	T	C
HbGBS_445405518_1135	gi|445405518|gb|AJJZ010960767.1|	1135	C	T
HbGBS_445405681_3433	gi|445405681|gb|AJJZ010960608.1|	3433	C	G
HbGBS_445405794_1655	gi|445405794|gb|AJJZ010960498.1|	1655	T	A
HbGBS_445406335_1900	gi|445406335|gb|AJJZ010960248.1|	1900	G	A
HbGBS_445406335_1983	gi|445406335|gb|AJJZ010960248.1|	1983	A	G
HbGBS_445407017_8270	gi|445407017|gb|AJJZ010960010.1|	8270	G	A
HbGBS_445407019_2265	gi|445407019|gb|AJJZ010960008.1|	2265	C	T
HbGBS_445407019_2335	gi|445407019|gb|AJJZ010960008.1|	2335	T	C
HbGBS_445407088_790	gi|445407088|gb|AJJZ010959941.1|	790	T	G
HbGBS_445407430_595	gi|445407430|gb|AJJZ010959747.1|	595	A	G
HbGBS_445407430_603	gi|445407430|gb|AJJZ010959747.1|	603	G	A
HbGBS_445407430_618	gi|445407430|gb|AJJZ010959747.1|	618	T	C
HbGBS_445407430_619	gi|445407430|gb|AJJZ010959747.1|	619	G	A
HbGBS_445407436_4769	gi|445407436|gb|AJJZ010959741.1|	4769	C	T
HbGBS_445407436_4776	gi|445407436|gb|AJJZ010959741.1|	4776	C	A
HbGBS_445407457_1359	gi|445407457|gb|AJJZ010959720.1|	1359	C	A
HbGBS_445407521_2132	gi|445407521|gb|AJJZ010959656.1|	2132	G	T
HbGBS_445407531_903	gi|445407531|gb|AJJZ010959646.1|	903	C	G
HbGBS_445407531_905	gi|445407531|gb|AJJZ010959646.1|	905	A	G
HbGBS_445408058_928	gi|445408058|gb|AJJZ010959286.1|	928	C	A
HbGBS_445408062_3968	gi|445408062|gb|AJJZ010959282.1|	3968	T	C
HbGBS_445408299_1662	gi|445408299|gb|AJJZ010959145.1|	1662	T	G
HbGBS_445408411_924	gi|445408411|gb|AJJZ010959041.1|	924	A	G
HbGBS_445408482_821	gi|445408482|gb|AJJZ010958972.1|	821	C	T
HbGBS_445408793_1099	gi|445408793|gb|AJJZ010958702.1|	1099	A	T
HbGBS_445408853_435	gi|445408853|gb|AJJZ010958645.1|	435	T	C
HbGBS_445408988_1672	gi|445408988|gb|AJJZ010958514.1|	1672	G	A
HbGBS_445409184_1799	gi|445409184|gb|AJJZ010958358.1|	1799	A	G
HbGBS_445409425_3516	gi|445409425|gb|AJJZ010958143.1|	3516	G	A
HbGBS_445409425_3539	gi|445409425|gb|AJJZ010958143.1|	3539	G	A
HbGBS_445409425_3590	gi|445409425|gb|AJJZ010958143.1|	3590	C	T
HbGBS_445409425_3613	gi|445409425|gb|AJJZ010958143.1|	3613	C	A
HbGBS_445409438_369	gi|445409438|gb|AJJZ010958130.1|	369	A	T
HbGBS_445409501_4195	gi|445409501|gb|AJJZ010958069.1|	4195	C	A
HbGBS_445409615_1311	gi|445409615|gb|AJJZ010957957.1|	1311	G	A
HbGBS_445409842_1192	gi|445409842|gb|AJJZ010957817.1|	1192	C	T
HbGBS_445409912_1996	gi|445409912|gb|AJJZ010957749.1|	1996	A	T
HbGBS_445409912_3601	gi|445409912|gb|AJJZ010957749.1|	3601	G	A
HbGBS_445409935_4052	gi|445409935|gb|AJJZ010957726.1|	4052	C	T
HbGBS_445409939_450	gi|445409939|gb|AJJZ010957722.1|	450	C	T
HbGBS_445410462_1398	gi|445410462|gb|AJJZ010957271.1|	1398	G	A
HbGBS_445410898_789	gi|445410898|gb|AJJZ010957072.1|	789	C	G
HbGBS_445410898_790	gi|445410898|gb|AJJZ010957072.1|	790	A	C
HbGBS_445410898_861	gi|445410898|gb|AJJZ010957072.1|	861	T	C
HbGBS_445410921_707	gi|445410921|gb|AJJZ010957049.1|	707	C	T
HbGBS_445411096_1447	gi|445411096|gb|AJJZ010956888.1|	1447	T	A
HbGBS_445411603_10522	gi|445411603|gb|AJJZ010956386.1|	10522	C	G
HbGBS_445411649_1136	gi|445411649|gb|AJJZ010956340.1|	1136	A	G
HbGBS_445411742_1286	gi|445411742|gb|AJJZ010956247.1|	1286	C	T
HbGBS_445411752_2457	gi|445411752|gb|AJJZ010956237.1|	2457	C	T
HbGBS_445411752_2462	gi|445411752|gb|AJJZ010956237.1|	2462	A	G
HbGBS_445411752_3440	gi|445411752|gb|AJJZ010956237.1|	3440	G	A
HbGBS_445411972_1183	gi|445411972|gb|AJJZ010956017.1|	1183	C	T
HbGBS_445412336_9471	gi|445412336|gb|AJJZ010955712.1|	9471	A	G
HbGBS_445412358_1139	gi|445412358|gb|AJJZ010955690.1|	1139	G	A
HbGBS_445412358_1140	gi|445412358|gb|AJJZ010955690.1|	1140	C	T
HbGBS_445412361_235	gi|445412361|gb|AJJZ010955687.1|	235	C	T
HbGBS_445412828_5340	gi|445412828|gb|AJJZ010955408.1|	5340	G	A
HbGBS_445413035_677	gi|445413035|gb|AJJZ010955312.1|	677	A	C
HbGBS_445413035_713	gi|445413035|gb|AJJZ010955312.1|	713	C	T
HbGBS_445413069_2442	gi|445413069|gb|AJJZ010955278.1|	2442	C	T
HbGBS_445413071_951	gi|445413071|gb|AJJZ010955276.1|	951	T	C
HbGBS_445413071_952	gi|445413071|gb|AJJZ010955276.1|	952	C	T
HbGBS_445413086_2791	gi|445413086|gb|AJJZ010955263.1|	2791	G	A
HbGBS_445413568_2163	gi|445413568|gb|AJJZ010954960.1|	2163	C	A
HbGBS_445413733_1154	gi|445413733|gb|AJJZ010954881.1|	1154	A	T
HbGBS_445413733_1206	gi|445413733|gb|AJJZ010954881.1|	1206	T	A
HbGBS_445413733_1547	gi|445413733|gb|AJJZ010954881.1|	1547	C	T
HbGBS_445413733_1676	gi|445413733|gb|AJJZ010954881.1|	1676	A	G
HbGBS_445413759_3095	gi|445413759|gb|AJJZ010954855.1|	3095	A	C
HbGBS_445413954_967	gi|445413954|gb|AJJZ010954704.1|	967	G	A
HbGBS_445413993_2804	gi|445413993|gb|AJJZ010954667.1|	2804	G	A
HbGBS_445413993_2805	gi|445413993|gb|AJJZ010954667.1|	2805	A	T
HbGBS_445413993_2806	gi|445413993|gb|AJJZ010954667.1|	2806	A	C
HbGBS_445414035_8032	gi|445414035|gb|AJJZ010954625.1|	8032	T	C
HbGBS_445414167_8515	gi|445414167|gb|AJJZ010954601.1|	8515	C	T
HbGBS_445414167_8571	gi|445414167|gb|AJJZ010954601.1|	8571	G	A
HbGBS_445414167_8572	gi|445414167|gb|AJJZ010954601.1|	8572	T	G
HbGBS_445414167_8577	gi|445414167|gb|AJJZ010954601.1|	8577	G	T
HbGBS_445414167_8578	gi|445414167|gb|AJJZ010954601.1|	8578	T	A
HbGBS_445414167_8588	gi|445414167|gb|AJJZ010954601.1|	8588	G	T
HbGBS_445414167_8606	gi|445414167|gb|AJJZ010954601.1|	8606	C	G
HbGBS_445414167_8634	gi|445414167|gb|AJJZ010954601.1|	8634	G	C
HbGBS_445414167_8661	gi|445414167|gb|AJJZ010954601.1|	8661	A	C
HbGBS_445414167_8683	gi|445414167|gb|AJJZ010954601.1|	8683	C	G
HbGBS_445414176_2368	gi|445414176|gb|AJJZ010954592.1|	2368	C	T
HbGBS_445414183_735	gi|445414183|gb|AJJZ010954585.1|	735	C	G
HbGBS_445414301_1167	gi|445414301|gb|AJJZ010954534.1|	1167	C	A
HbGBS_445414465_2096	gi|445414465|gb|AJJZ010954418.1|	2096	T	C
HbGBS_445414465_2149	gi|445414465|gb|AJJZ010954418.1|	2149	C	T
HbGBS_445414465_2150	gi|445414465|gb|AJJZ010954418.1|	2150	A	G
HbGBS_445414465_2288	gi|445414465|gb|AJJZ010954418.1|	2288	G	A
HbGBS_445414581_3873	gi|445414581|gb|AJJZ010954308.1|	3873	C	A
HbGBS_445415107_1296	gi|445415107|gb|AJJZ010953852.1|	1296	T	A
HbGBS_445415112_5545	gi|445415112|gb|AJJZ010953847.1|	5545	T	G
HbGBS_445415246_483	gi|445415246|gb|AJJZ010953765.1|	483	C	G
HbGBS_445415928_857	gi|445415928|gb|AJJZ010953307.1|	857	T	A
HbGBS_445415928_913	gi|445415928|gb|AJJZ010953307.1|	913	T	C
HbGBS_445415992_3244	gi|445415992|gb|AJJZ010953244.1|	3244	G	A
HbGBS_445415992_3259	gi|445415992|gb|AJJZ010953244.1|	3259	T	C
HbGBS_445415995_2123	gi|445415995|gb|AJJZ010953241.1|	2123	G	A
HbGBS_445415995_2141	gi|445415995|gb|AJJZ010953241.1|	2141	A	G
HbGBS_445416316_2146	gi|445416316|gb|AJJZ010953022.1|	2146	G	A
HbGBS_445416502_44	gi|445416502|gb|AJJZ010952946.1|	44	C	T
HbGBS_445416502_48	gi|445416502|gb|AJJZ010952946.1|	48	A	T
HbGBS_445416502_59	gi|445416502|gb|AJJZ010952946.1|	59	C	A
HbGBS_445416580_3318	gi|445416580|gb|AJJZ010952871.1|	3318	C	A
HbGBS_445416588_4592	gi|445416588|gb|AJJZ010952863.1|	4592	G	A
HbGBS_445416640_2339	gi|445416640|gb|AJJZ010952813.1|	2339	G	C
HbGBS_445416739_109	gi|445416739|gb|AJJZ010952718.1|	109	G	A
HbGBS_445416740_3400	gi|445416740|gb|AJJZ010952717.1|	3400	C	T
HbGBS_445416743_2094	gi|445416743|gb|AJJZ010952714.1|	2094	C	T
HbGBS_445416907_1906	gi|445416907|gb|AJJZ010952578.1|	1906	T	C
HbGBS_445417221_661	gi|445417221|gb|AJJZ010952301.1|	661	G	A
HbGBS_445417284_5914	gi|445417284|gb|AJJZ010952239.1|	5914	C	T
HbGBS_445417284_5993	gi|445417284|gb|AJJZ010952239.1|	5993	A	G
HbGBS_445417284_6021	gi|445417284|gb|AJJZ010952239.1|	6021	A	G
HbGBS_445417357_1365	gi|445417357|gb|AJJZ010952168.1|	1365	A	G
HbGBS_445417357_1442	gi|445417357|gb|AJJZ010952168.1|	1442	T	A
HbGBS_445417358_881	gi|445417358|gb|AJJZ010952167.1|	881	T	C
HbGBS_445417358_958	gi|445417358|gb|AJJZ010952167.1|	958	C	A
HbGBS_445417358_1035	gi|445417358|gb|AJJZ010952167.1|	1035	C	T
HbGBS_445417405_1001	gi|445417405|gb|AJJZ010952122.1|	1001	T	G
HbGBS_445417597_7495	gi|445417597|gb|AJJZ010952026.1|	7495	A	T
HbGBS_445417597_7578	gi|445417597|gb|AJJZ010952026.1|	7578	G	A
HbGBS_445417733_1135	gi|445417733|gb|AJJZ010951955.1|	1135	T	G
HbGBS_445418140_1161	gi|445418140|gb|AJJZ010951592.1|	1161	G	T
HbGBS_445418153_226	gi|445418153|gb|AJJZ010951579.1|	226	G	A
HbGBS_445418275_991	gi|445418275|gb|AJJZ010951531.1|	991	A	G
HbGBS_445418275_1061	gi|445418275|gb|AJJZ010951531.1|	1061	G	T
HbGBS_445418328_899	gi|445418328|gb|AJJZ010951480.1|	899	G	A
HbGBS_445418328_935	gi|445418328|gb|AJJZ010951480.1|	935	T	C
HbGBS_445418347_2741	gi|445418347|gb|AJJZ010951461.1|	2741	A	T
HbGBS_445418464_624	gi|445418464|gb|AJJZ010951411.1|	624	T	A
HbGBS_445418496_2097	gi|445418496|gb|AJJZ010951379.1|	2097	G	T
HbGBS_445418501_1115	gi|445418501|gb|AJJZ010951374.1|	1115	T	C
HbGBS_445418580_4801	gi|445418580|gb|AJJZ010951297.1|	4801	A	T
HbGBS_445418807_5500	gi|445418807|gb|AJJZ010951163.1|	5500	T	C
HbGBS_445418831_393	gi|445418831|gb|AJJZ010951141.1|	393	G	C
HbGBS_445418831_437	gi|445418831|gb|AJJZ010951141.1|	437	C	T
HbGBS_445418937_7174	gi|445418937|gb|AJJZ010951042.1|	7174	G	T
HbGBS_445418937_7183	gi|445418937|gb|AJJZ010951042.1|	7183	A	G
HbGBS_445418972_1999	gi|445418972|gb|AJJZ010951007.1|	1999	A	G
HbGBS_445418972_2051	gi|445418972|gb|AJJZ010951007.1|	2051	C	G
HbGBS_445418972_2066	gi|445418972|gb|AJJZ010951007.1|	2066	T	A
HbGBS_445418985_2551	gi|445418985|gb|AJJZ010950994.1|	2551	G	A
HbGBS_445419055_2820	gi|445419055|gb|AJJZ010950958.1|	2820	G	C
HbGBS_445419224_1261	gi|445419224|gb|AJJZ010950874.1|	1261	C	A
HbGBS_445419402_5965	gi|445419402|gb|AJJZ010950812.1|	5965	A	G
HbGBS_445419402_5967	gi|445419402|gb|AJJZ010950812.1|	5967	G	A
HbGBS_445419439_628	gi|445419439|gb|AJJZ010950775.1|	628	C	T
HbGBS_445419439_629	gi|445419439|gb|AJJZ010950775.1|	629	C	A
HbGBS_445419564_4709	gi|445419564|gb|AJJZ010950675.1|	4709	C	T
HbGBS_445419573_1077	gi|445419573|gb|AJJZ010950666.1|	1077	G	A
HbGBS_445419991_3387	gi|445419991|gb|AJJZ010950407.1|	3387	A	C
HbGBS_445419991_3406	gi|445419991|gb|AJJZ010950407.1|	3406	A	G
HbGBS_445419991_3407	gi|445419991|gb|AJJZ010950407.1|	3407	C	T
HbGBS_445419991_3491	gi|445419991|gb|AJJZ010950407.1|	3491	G	A
HbGBS_445419991_6408	gi|445419991|gb|AJJZ010950407.1|	6408	A	G
HbGBS_445419991_6483	gi|445419991|gb|AJJZ010950407.1|	6483	A	G
HbGBS_445419991_6512	gi|445419991|gb|AJJZ010950407.1|	6512	C	T
HbGBS_445420024_1865	gi|445420024|gb|AJJZ010950374.1|	1865	G	A
HbGBS_445420024_1913	gi|445420024|gb|AJJZ010950374.1|	1913	A	G
HbGBS_445420044_1657	gi|445420044|gb|AJJZ010950357.1|	1657	T	C
HbGBS_445420217_904	gi|445420217|gb|AJJZ010950188.1|	904	C	T
HbGBS_445420217_919	gi|445420217|gb|AJJZ010950188.1|	919	G	A
HbGBS_445420217_952	gi|445420217|gb|AJJZ010950188.1|	952	G	A
HbGBS_445420217_968	gi|445420217|gb|AJJZ010950188.1|	968	C	T
HbGBS_445420217_1008	gi|445420217|gb|AJJZ010950188.1|	1008	C	T
HbGBS_445420217_1018	gi|445420217|gb|AJJZ010950188.1|	1018	T	C
HbGBS_445420217_1054	gi|445420217|gb|AJJZ010950188.1|	1054	A	G
HbGBS_445420229_1445	gi|445420229|gb|AJJZ010950176.1|	1445	G	A
HbGBS_445420301_2151	gi|445420301|gb|AJJZ010950115.1|	2151	G	A
HbGBS_445420322_919	gi|445420322|gb|AJJZ010950094.1|	919	A	G
HbGBS_445420331_1040	gi|445420331|gb|AJJZ010950085.1|	1040	G	A
HbGBS_445420331_1057	gi|445420331|gb|AJJZ010950085.1|	1057	G	A
HbGBS_445420460_3497	gi|445420460|gb|AJJZ010950063.1|	3497	A	G
HbGBS_445420484_2802	gi|445420484|gb|AJJZ010950039.1|	2802	G	A
HbGBS_445420484_4183	gi|445420484|gb|AJJZ010950039.1|	4183	C	T
HbGBS_445420508_1455	gi|445420508|gb|AJJZ010950015.1|	1455	T	A
HbGBS_445420508_1534	gi|445420508|gb|AJJZ010950015.1|	1534	C	T
HbGBS_445420508_1595	gi|445420508|gb|AJJZ010950015.1|	1595	A	C
HbGBS_445420508_1596	gi|445420508|gb|AJJZ010950015.1|	1596	A	C
HbGBS_445420578_1284	gi|445420578|gb|AJJZ010949947.1|	1284	A	C
HbGBS_445420618_1914	gi|445420618|gb|AJJZ010949912.1|	1914	T	C
HbGBS_445420630_2111	gi|445420630|gb|AJJZ010949900.1|	2111	G	C
HbGBS_445420642_1114	gi|445420642|gb|AJJZ010949888.1|	1114	G	A
HbGBS_445420677_2058	gi|445420677|gb|AJJZ010949854.1|	2058	A	C
HbGBS_445420677_2173	gi|445420677|gb|AJJZ010949854.1|	2173	G	A
HbGBS_445420677_2191	gi|445420677|gb|AJJZ010949854.1|	2191	C	G
HbGBS_445420677_2202	gi|445420677|gb|AJJZ010949854.1|	2202	A	G
HbGBS_445420683_1544	gi|445420683|gb|AJJZ010949848.1|	1544	A	G
HbGBS_445420683_1552	gi|445420683|gb|AJJZ010949848.1|	1552	A	G
HbGBS_445420683_1578	gi|445420683|gb|AJJZ010949848.1|	1578	A	G
HbGBS_445420683_1579	gi|445420683|gb|AJJZ010949848.1|	1579	A	T
HbGBS_445420981_572	gi|445420981|gb|AJJZ010949726.1|	572	C	A
HbGBS_445421020_1077	gi|445421020|gb|AJJZ010949691.1|	1077	C	T
HbGBS_445421067_633	gi|445421067|gb|AJJZ010949644.1|	633	A	G
HbGBS_445421312_2422	gi|445421312|gb|AJJZ010949428.1|	2422	G	A
HbGBS_445421333_1811	gi|445421333|gb|AJJZ010949407.1|	1811	G	A
HbGBS_445421435_947	gi|445421435|gb|AJJZ010949404.1|	947	A	T
HbGBS_445421457_2457	gi|445421457|gb|AJJZ010949382.1|	2457	G	A
HbGBS_445421924_983	gi|445421924|gb|AJJZ010949255.1|	983	A	T
HbGBS_445421939_1214	gi|445421939|gb|AJJZ010949240.1|	1214	A	G
HbGBS_445422460_1548	gi|445422460|gb|AJJZ010948924.1|	1548	T	C
HbGBS_445422460_1642	gi|445422460|gb|AJJZ010948924.1|	1642	G	A
HbGBS_445422483_486	gi|445422483|gb|AJJZ010948901.1|	486	T	G
HbGBS_445422616_1848	gi|445422616|gb|AJJZ010948831.1|	1848	T	G
HbGBS_445422616_1849	gi|445422616|gb|AJJZ010948831.1|	1849	T	C
HbGBS_445422723_1454	gi|445422723|gb|AJJZ010948751.1|	1454	C	T
HbGBS_445422723_1546	gi|445422723|gb|AJJZ010948751.1|	1546	T	G
HbGBS_445422837_951	gi|445422837|gb|AJJZ010948661.1|	951	T	A
HbGBS_445422837_955	gi|445422837|gb|AJJZ010948661.1|	955	T	G
HbGBS_445422933_3143	gi|445422933|gb|AJJZ010948567.1|	3143	G	T
HbGBS_445423153_605	gi|445423153|gb|AJJZ010948379.1|	605	C	T
HbGBS_445423153_668	gi|445423153|gb|AJJZ010948379.1|	668	A	C
HbGBS_445423246_2041	gi|445423246|gb|AJJZ010948299.1|	2041	G	C
HbGBS_445423295_2412	gi|445423295|gb|AJJZ010948250.1|	2412	T	C
HbGBS_445423295_2415	gi|445423295|gb|AJJZ010948250.1|	2415	C	T
HbGBS_445423424_1387	gi|445423424|gb|AJJZ010948209.1|	1387	G	A
HbGBS_445424073_5424	gi|445424073|gb|AJJZ010947763.1|	5424	T	C
HbGBS_445424110_1688	gi|445424110|gb|AJJZ010947726.1|	1688	T	A
HbGBS_445424114_1745	gi|445424114|gb|AJJZ010947722.1|	1745	A	G
HbGBS_445424114_1760	gi|445424114|gb|AJJZ010947722.1|	1760	G	A
HbGBS_445424114_1913	gi|445424114|gb|AJJZ010947722.1|	1913	C	T
HbGBS_445424114_1914	gi|445424114|gb|AJJZ010947722.1|	1914	T	A
HbGBS_445424114_1915	gi|445424114|gb|AJJZ010947722.1|	1915	G	T
HbGBS_445424189_790	gi|445424189|gb|AJJZ010947658.1|	790	C	T
HbGBS_445424189_796	gi|445424189|gb|AJJZ010947658.1|	796	C	G
HbGBS_445424189_804	gi|445424189|gb|AJJZ010947658.1|	804	T	C
HbGBS_445424189_925	gi|445424189|gb|AJJZ010947658.1|	925	T	A
HbGBS_445424189_1649	gi|445424189|gb|AJJZ010947658.1|	1649	T	C
HbGBS_445424189_2512	gi|445424189|gb|AJJZ010947658.1|	2512	C	T
HbGBS_445424219_3687	gi|445424219|gb|AJJZ010947628.1|	3687	C	T
HbGBS_445424223_2489	gi|445424223|gb|AJJZ010947624.1|	2489	T	G
HbGBS_445424271_669	gi|445424271|gb|AJJZ010947586.1|	669	A	T
HbGBS_445424290_838	gi|445424290|gb|AJJZ010947567.1|	838	G	A
HbGBS_445424726_1631	gi|445424726|gb|AJJZ010947308.1|	1631	G	T
HbGBS_445424729_255	gi|445424729|gb|AJJZ010947305.1|	255	C	T
HbGBS_445424729_295	gi|445424729|gb|AJJZ010947305.1|	295	A	C
HbGBS_445425032_2094	gi|445425032|gb|AJJZ010947094.1|	2094	T	G
HbGBS_445425207_1255	gi|445425207|gb|AJJZ010947070.1|	1255	A	T
HbGBS_445425592_7010	gi|445425592|gb|AJJZ010946731.1|	7010	G	A
HbGBS_445425654_1062	gi|445425654|gb|AJJZ010946676.1|	1062	C	T
HbGBS_445425850_653	gi|445425850|gb|AJJZ010946580.1|	653	A	C
HbGBS_445425851_5296	gi|445425851|gb|AJJZ010946579.1|	5296	C	T
HbGBS_445425851_5351	gi|445425851|gb|AJJZ010946579.1|	5351	T	C
HbGBS_445425851_5417	gi|445425851|gb|AJJZ010946579.1|	5417	G	C
HbGBS_445425851_5419	gi|445425851|gb|AJJZ010946579.1|	5419	A	G
HbGBS_445425851_5865	gi|445425851|gb|AJJZ010946579.1|	5865	T	G
HbGBS_445425874_8247	gi|445425874|gb|AJJZ010946571.1|	8247	G	A
HbGBS_445425874_8249	gi|445425874|gb|AJJZ010946571.1|	8249	G	A
HbGBS_445425875_11095	gi|445425875|gb|AJJZ010946570.1|	11095	G	A
HbGBS_445426118_8143	gi|445426118|gb|AJJZ010946440.1|	8143	C	T
HbGBS_445426216_2768	gi|445426216|gb|AJJZ010946346.1|	2768	T	C
HbGBS_445426216_2769	gi|445426216|gb|AJJZ010946346.1|	2769	C	A
HbGBS_445426216_2770	gi|445426216|gb|AJJZ010946346.1|	2770	A	T
HbGBS_445426298_442	gi|445426298|gb|AJJZ010946265.1|	442	T	G
HbGBS_445426344_6465	gi|445426344|gb|AJJZ010946222.1|	6465	A	C
HbGBS_445426353_846	gi|445426353|gb|AJJZ010946213.1|	846	T	A
HbGBS_445426353_7335	gi|445426353|gb|AJJZ010946213.1|	7335	C	T
HbGBS_445426428_349	gi|445426428|gb|AJJZ010946140.1|	349	A	G
HbGBS_445426428_534	gi|445426428|gb|AJJZ010946140.1|	534	C	T
HbGBS_445426494_4576	gi|445426494|gb|AJJZ010946074.1|	4576	T	A
HbGBS_445426494_4579	gi|445426494|gb|AJJZ010946074.1|	4579	A	C
HbGBS_445426494_4583	gi|445426494|gb|AJJZ010946074.1|	4583	C	A
HbGBS_445426500_5687	gi|445426500|gb|AJJZ010946068.1|	5687	C	A
HbGBS_445426500_5761	gi|445426500|gb|AJJZ010946068.1|	5761	T	A
HbGBS_445426500_5769	gi|445426500|gb|AJJZ010946068.1|	5769	C	A
HbGBS_445426500_5838	gi|445426500|gb|AJJZ010946068.1|	5838	A	T
HbGBS_445426739_1170	gi|445426739|gb|AJJZ010945932.1|	1170	A	G
HbGBS_445426739_1214	gi|445426739|gb|AJJZ010945932.1|	1214	G	A
HbGBS_445426739_1267	gi|445426739|gb|AJJZ010945932.1|	1267	A	T
HbGBS_445426739_1269	gi|445426739|gb|AJJZ010945932.1|	1269	T	C
HbGBS_445426855_762	gi|445426855|gb|AJJZ010945869.1|	762	C	T
HbGBS_445426871_2204	gi|445426871|gb|AJJZ010945853.1|	2204	G	C
HbGBS_445426888_972	gi|445426888|gb|AJJZ010945836.1|	972	G	C
HbGBS_445426888_990	gi|445426888|gb|AJJZ010945836.1|	990	A	G
HbGBS_445427077_8040	gi|445427077|gb|AJJZ010945725.1|	8040	G	A
HbGBS_445427077_8074	gi|445427077|gb|AJJZ010945725.1|	8074	T	C
HbGBS_445427091_1261	gi|445427091|gb|AJJZ010945711.1|	1261	A	T
HbGBS_445427095_740	gi|445427095|gb|AJJZ010945707.1|	740	T	A
HbGBS_445427095_741	gi|445427095|gb|AJJZ010945707.1|	741	C	T
HbGBS_445427387_7256	gi|445427387|gb|AJJZ010945511.1|	7256	C	T
HbGBS_445427387_16176	gi|445427387|gb|AJJZ010945511.1|	16176	C	T
HbGBS_445427623_3235	gi|445427623|gb|AJJZ010945276.1|	3235	A	G
HbGBS_445427633_2261	gi|445427633|gb|AJJZ010945266.1|	2261	A	C
HbGBS_445427633_2264	gi|445427633|gb|AJJZ010945266.1|	2264	C	T
HbGBS_445427711_7543	gi|445427711|gb|AJJZ010945188.1|	7543	G	A
HbGBS_445427731_1778	gi|445427731|gb|AJJZ010945169.1|	1778	T	C
HbGBS_445427731_1837	gi|445427731|gb|AJJZ010945169.1|	1837	G	C
HbGBS_445427748_1266	gi|445427748|gb|AJJZ010945152.1|	1266	G	A
HbGBS_445427889_4004	gi|445427889|gb|AJJZ010945011.1|	4004	G	T
HbGBS_445428022_2927	gi|445428022|gb|AJJZ010944878.1|	2927	G	A
HbGBS_445428045_2025	gi|445428045|gb|AJJZ010944855.1|	2025	G	A
HbGBS_445428112_1630	gi|445428112|gb|AJJZ010944788.1|	1630	C	T
HbGBS_445428386_1549	gi|445428386|gb|AJJZ010944687.1|	1549	G	A
HbGBS_445428825_459	gi|445428825|gb|AJJZ010944372.1|	459	A	T
HbGBS_445428825_476	gi|445428825|gb|AJJZ010944372.1|	476	T	C
HbGBS_445428825_477	gi|445428825|gb|AJJZ010944372.1|	477	T	C
HbGBS_445428825_650	gi|445428825|gb|AJJZ010944372.1|	650	G	T
HbGBS_445428854_373	gi|445428854|gb|AJJZ010944363.1|	373	C	T
HbGBS_445428916_4175	gi|445428916|gb|AJJZ010944303.1|	4175	A	T
HbGBS_445428916_4195	gi|445428916|gb|AJJZ010944303.1|	4195	C	A
HbGBS_445428928_4635	gi|445428928|gb|AJJZ010944291.1|	4635	A	T
HbGBS_445429199_1384	gi|445429199|gb|AJJZ010944053.1|	1384	A	G
HbGBS_445429248_1770	gi|445429248|gb|AJJZ010944006.1|	1770	A	G
HbGBS_445429289_4063	gi|445429289|gb|AJJZ010943967.1|	4063	G	A
HbGBS_445429415_556	gi|445429415|gb|AJJZ010943881.1|	556	T	C
HbGBS_445429459_97	gi|445429459|gb|AJJZ010943837.1|	97	C	T
HbGBS_445429459_98	gi|445429459|gb|AJJZ010943837.1|	98	G	C
HbGBS_445429468_1379	gi|445429468|gb|AJJZ010943830.1|	1379	G	A
HbGBS_445429540_3116	gi|445429540|gb|AJJZ010943758.1|	3116	T	C
HbGBS_445429574_4675	gi|445429574|gb|AJJZ010943737.1|	4675	T	A
HbGBS_445429776_1979	gi|445429776|gb|AJJZ010943593.1|	1979	C	G
HbGBS_445429875_8711	gi|445429875|gb|AJJZ010943498.1|	8711	A	T
HbGBS_445430068_2391	gi|445430068|gb|AJJZ010943381.1|	2391	T	A
HbGBS_445430069_3358	gi|445430069|gb|AJJZ010943380.1|	3358	G	A
HbGBS_445430123_2266	gi|445430123|gb|AJJZ010943377.1|	2266	T	C
HbGBS_445430182_767	gi|445430182|gb|AJJZ010943318.1|	767	G	A
HbGBS_445430182_799	gi|445430182|gb|AJJZ010943318.1|	799	A	T
HbGBS_445430193_11745	gi|445430193|gb|AJJZ010943307.1|	11745	A	C
HbGBS_445430204_2044	gi|445430204|gb|AJJZ010943296.1|	2044	C	T
HbGBS_445430204_2094	gi|445430204|gb|AJJZ010943296.1|	2094	T	C
HbGBS_445430204_2103	gi|445430204|gb|AJJZ010943296.1|	2103	A	G
HbGBS_445430204_2154	gi|445430204|gb|AJJZ010943296.1|	2154	A	G
HbGBS_445430250_641	gi|445430250|gb|AJJZ010943256.1|	641	A	T
HbGBS_445430250_645	gi|445430250|gb|AJJZ010943256.1|	645	T	G
HbGBS_445430250_646	gi|445430250|gb|AJJZ010943256.1|	646	C	A
HbGBS_445430250_647	gi|445430250|gb|AJJZ010943256.1|	647	C	A
HbGBS_445430250_650	gi|445430250|gb|AJJZ010943256.1|	650	G	A
HbGBS_445430250_653	gi|445430250|gb|AJJZ010943256.1|	653	A	T
HbGBS_445430250_654	gi|445430250|gb|AJJZ010943256.1|	654	T	A
HbGBS_445430250_655	gi|445430250|gb|AJJZ010943256.1|	655	T	A
HbGBS_445430250_656	gi|445430250|gb|AJJZ010943256.1|	656	T	A
HbGBS_445430250_658	gi|445430250|gb|AJJZ010943256.1|	658	A	T
HbGBS_445430250_659	gi|445430250|gb|AJJZ010943256.1|	659	T	C
HbGBS_445430250_663	gi|445430250|gb|AJJZ010943256.1|	663	T	C
HbGBS_445430250_666	gi|445430250|gb|AJJZ010943256.1|	666	A	T
HbGBS_445430250_668	gi|445430250|gb|AJJZ010943256.1|	668	T	G
HbGBS_445430250_670	gi|445430250|gb|AJJZ010943256.1|	670	T	A
HbGBS_445430250_671	gi|445430250|gb|AJJZ010943256.1|	671	T	C
HbGBS_445430250_679	gi|445430250|gb|AJJZ010943256.1|	679	T	G
HbGBS_445430334_1791	gi|445430334|gb|AJJZ010943174.1|	1791	C	T
HbGBS_445430334_1834	gi|445430334|gb|AJJZ010943174.1|	1834	G	T
HbGBS_445430363_1814	gi|445430363|gb|AJJZ010943145.1|	1814	A	T
HbGBS_445430537_6872	gi|445430537|gb|AJJZ010942978.1|	6872	C	T
HbGBS_445430537_13411	gi|445430537|gb|AJJZ010942978.1|	13411	T	A
HbGBS_445430537_13474	gi|445430537|gb|AJJZ010942978.1|	13474	C	T
HbGBS_445430537_13499	gi|445430537|gb|AJJZ010942978.1|	13499	T	C
HbGBS_445430628_4132	gi|445430628|gb|AJJZ010942891.1|	4132	A	T
HbGBS_445430988_3753	gi|445430988|gb|AJJZ010942760.1|	3753	C	T
HbGBS_445431123_1309	gi|445431123|gb|AJJZ010942690.1|	1309	G	T
HbGBS_445431123_1310	gi|445431123|gb|AJJZ010942690.1|	1310	T	A
HbGBS_445431357_2594	gi|445431357|gb|AJJZ010942528.1|	2594	C	A
HbGBS_445431357_2602	gi|445431357|gb|AJJZ010942528.1|	2602	A	T
HbGBS_445431357_2620	gi|445431357|gb|AJJZ010942528.1|	2620	T	C
HbGBS_445431357_2934	gi|445431357|gb|AJJZ010942528.1|	2934	T	C
HbGBS_445431382_1749	gi|445431382|gb|AJJZ010942503.1|	1749	T	A
HbGBS_445431405_1178	gi|445431405|gb|AJJZ010942482.1|	1178	G	T
HbGBS_445431411_2781	gi|445431411|gb|AJJZ010942476.1|	2781	G	A
HbGBS_445431765_2045	gi|445431765|gb|AJJZ010942178.1|	2045	A	G
HbGBS_445431765_2098	gi|445431765|gb|AJJZ010942178.1|	2098	G	T
HbGBS_445431899_4452	gi|445431899|gb|AJJZ010942116.1|	4452	T	A
HbGBS_445431902_3735	gi|445431902|gb|AJJZ010942113.1|	3735	A	C
HbGBS_445432113_1531	gi|445432113|gb|AJJZ010941969.1|	1531	T	C
HbGBS_445432113_1651	gi|445432113|gb|AJJZ010941969.1|	1651	T	C
HbGBS_445432158_1127	gi|445432158|gb|AJJZ010941924.1|	1127	C	T
HbGBS_445432191_929	gi|445432191|gb|AJJZ010941895.1|	929	C	T
HbGBS_445432191_1036	gi|445432191|gb|AJJZ010941895.1|	1036	C	T
HbGBS_445432229_13749	gi|445432229|gb|AJJZ010941857.1|	13749	C	T
HbGBS_445432628_786	gi|445432628|gb|AJJZ010941811.1|	786	A	T
HbGBS_445432628_789	gi|445432628|gb|AJJZ010941811.1|	789	C	T
HbGBS_445432628_883	gi|445432628|gb|AJJZ010941811.1|	883	C	T
HbGBS_445432935_1315	gi|445432935|gb|AJJZ010941686.1|	1315	A	T
HbGBS_445432981_2136	gi|445432981|gb|AJJZ010941640.1|	2136	C	T
HbGBS_445432981_2167	gi|445432981|gb|AJJZ010941640.1|	2167	T	A
HbGBS_445433141_5455	gi|445433141|gb|AJJZ010941573.1|	5455	T	C
HbGBS_445433159_7418	gi|445433159|gb|AJJZ010941560.1|	7418	T	C
HbGBS_445433160_1330	gi|445433160|gb|AJJZ010941559.1|	1330	T	C
HbGBS_445433165_3524	gi|445433165|gb|AJJZ010941554.1|	3524	C	T
HbGBS_445433238_2482	gi|445433238|gb|AJJZ010941485.1|	2482	A	G
HbGBS_445433238_2484	gi|445433238|gb|AJJZ010941485.1|	2484	A	G
HbGBS_445433238_2504	gi|445433238|gb|AJJZ010941485.1|	2504	C	T
HbGBS_445433238_2507	gi|445433238|gb|AJJZ010941485.1|	2507	T	C
HbGBS_445433238_2519	gi|445433238|gb|AJJZ010941485.1|	2519	A	T
HbGBS_445433238_2520	gi|445433238|gb|AJJZ010941485.1|	2520	A	C
HbGBS_445433388_2331	gi|445433388|gb|AJJZ010941404.1|	2331	G	A
HbGBS_445433666_612	gi|445433666|gb|AJJZ010941207.1|	612	C	G
HbGBS_445433666_1750	gi|445433666|gb|AJJZ010941207.1|	1750	C	T
HbGBS_445433677_946	gi|445433677|gb|AJJZ010941196.1|	946	G	A
HbGBS_445433805_6091	gi|445433805|gb|AJJZ010941073.1|	6091	C	G
HbGBS_445433805_6113	gi|445433805|gb|AJJZ010941073.1|	6113	T	C
HbGBS_445433805_6119	gi|445433805|gb|AJJZ010941073.1|	6119	G	C
HbGBS_445433930_3069	gi|445433930|gb|AJJZ010940992.1|	3069	G	A
HbGBS_445433956_6481	gi|445433956|gb|AJJZ010940966.1|	6481	C	T
HbGBS_445433956_11555	gi|445433956|gb|AJJZ010940966.1|	11555	C	T
HbGBS_445433962_1559	gi|445433962|gb|AJJZ010940960.1|	1559	C	T
HbGBS_445433962_1565	gi|445433962|gb|AJJZ010940960.1|	1565	T	A
HbGBS_445433962_1574	gi|445433962|gb|AJJZ010940960.1|	1574	A	T
HbGBS_445434106_1931	gi|445434106|gb|AJJZ010940853.1|	1931	A	C
HbGBS_445434168_1251	gi|445434168|gb|AJJZ010940791.1|	1251	T	G
HbGBS_445434168_1254	gi|445434168|gb|AJJZ010940791.1|	1254	T	C
HbGBS_445434602_1861	gi|445434602|gb|AJJZ010940668.1|	1861	A	G
HbGBS_445434698_1524	gi|445434698|gb|AJJZ010940574.1|	1524	A	G
HbGBS_445434775_7551	gi|445434775|gb|AJJZ010940500.1|	7551	G	T
HbGBS_445434780_1223	gi|445434780|gb|AJJZ010940495.1|	1223	T	G
HbGBS_445434780_1272	gi|445434780|gb|AJJZ010940495.1|	1272	C	A
HbGBS_445434936_953	gi|445434936|gb|AJJZ010940351.1|	953	G	T
HbGBS_445435158_1152	gi|445435158|gb|AJJZ010940210.1|	1152	C	A
HbGBS_445435306_2234	gi|445435306|gb|AJJZ010940072.1|	2234	C	A
HbGBS_445435306_2348	gi|445435306|gb|AJJZ010940072.1|	2348	G	A
HbGBS_445435306_2389	gi|445435306|gb|AJJZ010940072.1|	2389	C	T
HbGBS_445435306_2414	gi|445435306|gb|AJJZ010940072.1|	2414	T	C
HbGBS_445435515_8438	gi|445435515|gb|AJJZ010939916.1|	8438	G	A
HbGBS_445435862_1465	gi|445435862|gb|AJJZ010939663.1|	1465	G	A
HbGBS_445435924_4016	gi|445435924|gb|AJJZ010939603.1|	4016	G	A
HbGBS_445436199_72	gi|445436199|gb|AJJZ010939402.1|	72	C	T
HbGBS_445436374_1749	gi|445436374|gb|AJJZ010939278.1|	1749	T	C
HbGBS_445436407_4794	gi|445436407|gb|AJJZ010939246.1|	4794	T	C
HbGBS_445436407_4796	gi|445436407|gb|AJJZ010939246.1|	4796	G	A
HbGBS_445436407_4809	gi|445436407|gb|AJJZ010939246.1|	4809	C	T
HbGBS_445436407_4815	gi|445436407|gb|AJJZ010939246.1|	4815	C	T
HbGBS_445436407_4816	gi|445436407|gb|AJJZ010939246.1|	4816	A	G
HbGBS_445436407_4825	gi|445436407|gb|AJJZ010939246.1|	4825	A	G
HbGBS_445436407_4833	gi|445436407|gb|AJJZ010939246.1|	4833	A	T
HbGBS_445436407_4842	gi|445436407|gb|AJJZ010939246.1|	4842	C	T
HbGBS_445436407_4843	gi|445436407|gb|AJJZ010939246.1|	4843	T	C
HbGBS_445436407_4844	gi|445436407|gb|AJJZ010939246.1|	4844	G	A
HbGBS_445436407_4860	gi|445436407|gb|AJJZ010939246.1|	4860	G	A
HbGBS_445436407_4886	gi|445436407|gb|AJJZ010939246.1|	4886	G	A
HbGBS_445436407_4894	gi|445436407|gb|AJJZ010939246.1|	4894	G	A
HbGBS_445436407_4897	gi|445436407|gb|AJJZ010939246.1|	4897	G	A
HbGBS_445436407_4898	gi|445436407|gb|AJJZ010939246.1|	4898	G	A
HbGBS_445436407_4907	gi|445436407|gb|AJJZ010939246.1|	4907	G	C
HbGBS_445436407_4908	gi|445436407|gb|AJJZ010939246.1|	4908	A	G
HbGBS_445436407_4917	gi|445436407|gb|AJJZ010939246.1|	4917	A	C
HbGBS_445436407_4919	gi|445436407|gb|AJJZ010939246.1|	4919	T	G
HbGBS_445436407_4920	gi|445436407|gb|AJJZ010939246.1|	4920	T	C
HbGBS_445436407_4921	gi|445436407|gb|AJJZ010939246.1|	4921	A	G
HbGBS_445436407_4931	gi|445436407|gb|AJJZ010939246.1|	4931	C	A
HbGBS_445436407_4945	gi|445436407|gb|AJJZ010939246.1|	4945	G	A
HbGBS_445436407_4950	gi|445436407|gb|AJJZ010939246.1|	4950	G	A
HbGBS_445436407_4961	gi|445436407|gb|AJJZ010939246.1|	4961	T	G
HbGBS_445436407_4967	gi|445436407|gb|AJJZ010939246.1|	4967	A	T
HbGBS_445436413_8096	gi|445436413|gb|AJJZ010939240.1|	8096	G	A
HbGBS_445436926_1225	gi|445436926|gb|AJJZ010939029.1|	1225	T	A
HbGBS_445436999_1738	gi|445436999|gb|AJJZ010938960.1|	1738	A	G
HbGBS_445437023_859	gi|445437023|gb|AJJZ010938936.1|	859	T	C
HbGBS_445437111_335	gi|445437111|gb|AJJZ010938910.1|	335	C	A
HbGBS_445437120_1041	gi|445437120|gb|AJJZ010938901.1|	1041	A	C
HbGBS_445437120_1047	gi|445437120|gb|AJJZ010938901.1|	1047	A	G
HbGBS_445437131_226	gi|445437131|gb|AJJZ010938890.1|	226	G	A
HbGBS_445437147_1737	gi|445437147|gb|AJJZ010938874.1|	1737	T	C
HbGBS_445437147_1800	gi|445437147|gb|AJJZ010938874.1|	1800	A	G
HbGBS_445437290_2377	gi|445437290|gb|AJJZ010938766.1|	2377	T	C
HbGBS_445437680_419	gi|445437680|gb|AJJZ010938645.1|	419	C	T
HbGBS_445437692_8226	gi|445437692|gb|AJJZ010938633.1|	8226	G	A
HbGBS_445437696_2980	gi|445437696|gb|AJJZ010938629.1|	2980	T	G
HbGBS_445437722_2504	gi|445437722|gb|AJJZ010938603.1|	2504	C	T
HbGBS_445437852_227	gi|445437852|gb|AJJZ010938485.1|	227	G	T
HbGBS_445437852_229	gi|445437852|gb|AJJZ010938485.1|	229	A	G
HbGBS_445437852_251	gi|445437852|gb|AJJZ010938485.1|	251	G	T
HbGBS_445438320_7996	gi|445438320|gb|AJJZ010938090.1|	7996	T	C
HbGBS_445438349_1481	gi|445438349|gb|AJJZ010938061.1|	1481	A	C
HbGBS_445438349_1545	gi|445438349|gb|AJJZ010938061.1|	1545	C	T
HbGBS_445438446_1244	gi|445438446|gb|AJJZ010937978.1|	1244	T	G
HbGBS_445438448_1360	gi|445438448|gb|AJJZ010937976.1|	1360	C	G
HbGBS_445438448_2283	gi|445438448|gb|AJJZ010937976.1|	2283	G	T
HbGBS_445438468_6946	gi|445438468|gb|AJJZ010937956.1|	6946	T	A
HbGBS_445438468_7643	gi|445438468|gb|AJJZ010937956.1|	7643	T	C
HbGBS_445438748_2275	gi|445438748|gb|AJJZ010937866.1|	2275	C	T
HbGBS_445438748_2285	gi|445438748|gb|AJJZ010937866.1|	2285	T	C
HbGBS_445438984_3167	gi|445438984|gb|AJJZ010937643.1|	3167	G	A
HbGBS_445438999_1991	gi|445438999|gb|AJJZ010937628.1|	1991	G	A
HbGBS_445439014_1899	gi|445439014|gb|AJJZ010937615.1|	1899	T	C
HbGBS_445439045_2521	gi|445439045|gb|AJJZ010937584.1|	2521	T	A
HbGBS_445439045_2553	gi|445439045|gb|AJJZ010937584.1|	2553	T	A
HbGBS_445439162_709	gi|445439162|gb|AJJZ010937527.1|	709	G	A
HbGBS_445439213_2716	gi|445439213|gb|AJJZ010937476.1|	2716	C	T
HbGBS_445439213_2755	gi|445439213|gb|AJJZ010937476.1|	2755	T	C
HbGBS_445439213_2777	gi|445439213|gb|AJJZ010937476.1|	2777	C	T
HbGBS_445439471_270	gi|445439471|gb|AJJZ010937363.1|	270	C	T
HbGBS_445439471_274	gi|445439471|gb|AJJZ010937363.1|	274	T	A
HbGBS_445439471_279	gi|445439471|gb|AJJZ010937363.1|	279	C	T
HbGBS_445439471_319	gi|445439471|gb|AJJZ010937363.1|	319	T	C
HbGBS_445439504_1298	gi|445439504|gb|AJJZ010937333.1|	1298	C	T
HbGBS_445439547_1585	gi|445439547|gb|AJJZ010937290.1|	1585	A	T
HbGBS_445439552_1265	gi|445439552|gb|AJJZ010937285.1|	1265	C	T
HbGBS_445439552_1401	gi|445439552|gb|AJJZ010937285.1|	1401	A	C
HbGBS_445439552_2218	gi|445439552|gb|AJJZ010937285.1|	2218	T	C
HbGBS_445439672_2541	gi|445439672|gb|AJJZ010937252.1|	2541	C	T
HbGBS_445439687_2908	gi|445439687|gb|AJJZ010937237.1|	2908	C	A
HbGBS_445439702_2463	gi|445439702|gb|AJJZ010937222.1|	2463	T	G
HbGBS_445439822_2981	gi|445439822|gb|AJJZ010937118.1|	2981	G	A
HbGBS_445439886_6957	gi|445439886|gb|AJJZ010937054.1|	6957	C	T
HbGBS_445439888_7651	gi|445439888|gb|AJJZ010937052.1|	7651	T	C
HbGBS_445439996_1811	gi|445439996|gb|AJJZ010936944.1|	1811	C	T
HbGBS_445439999_4929	gi|445439999|gb|AJJZ010936941.1|	4929	G	A
HbGBS_445440185_1085	gi|445440185|gb|AJJZ010936756.1|	1085	T	C
HbGBS_445440380_4550	gi|445440380|gb|AJJZ010936561.1|	4550	C	T
HbGBS_445440420_3681	gi|445440420|gb|AJJZ010936521.1|	3681	A	G
HbGBS_445440526_612	gi|445440526|gb|AJJZ010936423.1|	612	G	T
HbGBS_445440526_616	gi|445440526|gb|AJJZ010936423.1|	616	T	C
HbGBS_445440532_2447	gi|445440532|gb|AJJZ010936417.1|	2447	A	G
HbGBS_445440579_1281	gi|445440579|gb|AJJZ010936385.1|	1281	T	G
HbGBS_445440679_1371	gi|445440679|gb|AJJZ010936295.1|	1371	A	G
HbGBS_445440703_665	gi|445440703|gb|AJJZ010936271.1|	665	T	C
HbGBS_445440890_1466	gi|445440890|gb|AJJZ010936129.1|	1466	C	G
HbGBS_445441013_1697	gi|445441013|gb|AJJZ010936050.1|	1697	G	A
HbGBS_445441079_1508	gi|445441079|gb|AJJZ010935984.1|	1508	C	T
HbGBS_445441182_1832	gi|445441182|gb|AJJZ010935967.1|	1832	C	A
HbGBS_445441300_1665	gi|445441300|gb|AJJZ010935876.1|	1665	G	A
HbGBS_445441303_604	gi|445441303|gb|AJJZ010935873.1|	604	T	A
HbGBS_445441303_606	gi|445441303|gb|AJJZ010935873.1|	606	A	T
HbGBS_445441303_624	gi|445441303|gb|AJJZ010935873.1|	624	A	T
HbGBS_445441303_638	gi|445441303|gb|AJJZ010935873.1|	638	A	T
HbGBS_445441420_353	gi|445441420|gb|AJJZ010935769.1|	353	A	G
HbGBS_445441420_359	gi|445441420|gb|AJJZ010935769.1|	359	T	C
HbGBS_445441420_392	gi|445441420|gb|AJJZ010935769.1|	392	A	G
HbGBS_445441426_2424	gi|445441426|gb|AJJZ010935763.1|	2424	T	C
HbGBS_445441453_7216	gi|445441453|gb|AJJZ010935736.1|	7216	G	T
HbGBS_445441453_7314	gi|445441453|gb|AJJZ010935736.1|	7314	A	C
HbGBS_445441735_3913	gi|445441735|gb|AJJZ010935606.1|	3913	G	A
HbGBS_445441741_5014	gi|445441741|gb|AJJZ010935600.1|	5014	C	T
HbGBS_445441809_5405	gi|445441809|gb|AJJZ010935545.1|	5405	T	A
HbGBS_445441809_5432	gi|445441809|gb|AJJZ010935545.1|	5432	T	C
HbGBS_445441825_617	gi|445441825|gb|AJJZ010935529.1|	617	G	A
HbGBS_445441825_622	gi|445441825|gb|AJJZ010935529.1|	622	A	T
HbGBS_445441825_628	gi|445441825|gb|AJJZ010935529.1|	628	A	G
HbGBS_445441825_634	gi|445441825|gb|AJJZ010935529.1|	634	A	C
HbGBS_445441825_645	gi|445441825|gb|AJJZ010935529.1|	645	T	C
HbGBS_445441825_646	gi|445441825|gb|AJJZ010935529.1|	646	C	G
HbGBS_445441825_652	gi|445441825|gb|AJJZ010935529.1|	652	A	G
HbGBS_445441825_659	gi|445441825|gb|AJJZ010935529.1|	659	C	T
HbGBS_445441825_675	gi|445441825|gb|AJJZ010935529.1|	675	T	C
HbGBS_445441924_1945	gi|445441924|gb|AJJZ010935440.1|	1945	A	G
HbGBS_445442016_3395	gi|445442016|gb|AJJZ010935407.1|	3395	T	C
HbGBS_445442038_612	gi|445442038|gb|AJJZ010935385.1|	612	G	T
HbGBS_445442043_2017	gi|445442043|gb|AJJZ010935380.1|	2017	T	C
HbGBS_445442043_2032	gi|445442043|gb|AJJZ010935380.1|	2032	C	T
HbGBS_445442043_2050	gi|445442043|gb|AJJZ010935380.1|	2050	C	A
HbGBS_445442076_2127	gi|445442076|gb|AJJZ010935347.1|	2127	T	C
HbGBS_445442076_2148	gi|445442076|gb|AJJZ010935347.1|	2148	G	T
HbGBS_445442118_1593	gi|445442118|gb|AJJZ010935316.1|	1593	A	C
HbGBS_445442337_745	gi|445442337|gb|AJJZ010935146.1|	745	G	A
HbGBS_445442337_770	gi|445442337|gb|AJJZ010935146.1|	770	C	T
HbGBS_445442345_2082	gi|445442345|gb|AJJZ010935138.1|	2082	G	C
HbGBS_445442345_2086	gi|445442345|gb|AJJZ010935138.1|	2086	T	C
HbGBS_445442606_1834	gi|445442606|gb|AJJZ010935024.1|	1834	G	C
HbGBS_445442606_1835	gi|445442606|gb|AJJZ010935024.1|	1835	G	A
HbGBS_445442606_1842	gi|445442606|gb|AJJZ010935024.1|	1842	T	A
HbGBS_445442606_1848	gi|445442606|gb|AJJZ010935024.1|	1848	C	T
HbGBS_445442625_827	gi|445442625|gb|AJJZ010935005.1|	827	C	T
HbGBS_445442639_1058	gi|445442639|gb|AJJZ010934991.1|	1058	T	A
HbGBS_445442639_1077	gi|445442639|gb|AJJZ010934991.1|	1077	C	G
HbGBS_445442714_1281	gi|445442714|gb|AJJZ010934935.1|	1281	C	T
HbGBS_445442714_1308	gi|445442714|gb|AJJZ010934935.1|	1308	G	A
HbGBS_445442869_763	gi|445442869|gb|AJJZ010934782.1|	763	T	C
HbGBS_445442869_823	gi|445442869|gb|AJJZ010934782.1|	823	C	T
HbGBS_445442869_836	gi|445442869|gb|AJJZ010934782.1|	836	G	T
HbGBS_445442911_1087	gi|445442911|gb|AJJZ010934740.1|	1087	T	G
HbGBS_445442949_16	gi|445442949|gb|AJJZ010934732.1|	16	C	T
HbGBS_445442949_145	gi|445442949|gb|AJJZ010934732.1|	145	T	G
HbGBS_445442997_6471	gi|445442997|gb|AJJZ010934684.1|	6471	G	C
HbGBS_445443184_1553	gi|445443184|gb|AJJZ010934509.1|	1553	T	C
HbGBS_445443184_1760	gi|445443184|gb|AJJZ010934509.1|	1760	C	T
HbGBS_445443309_3146	gi|445443309|gb|AJJZ010934455.1|	3146	A	G
HbGBS_445443346_2918	gi|445443346|gb|AJJZ010934418.1|	2918	G	A
HbGBS_445443387_3580	gi|445443387|gb|AJJZ010934377.1|	3580	G	A
HbGBS_445443412_3062	gi|445443412|gb|AJJZ010934352.1|	3062	T	A
HbGBS_445443448_4240	gi|445443448|gb|AJJZ010934328.1|	4240	G	A
HbGBS_445443452_5061	gi|445443452|gb|AJJZ010934324.1|	5061	G	A
HbGBS_445443473_2652	gi|445443473|gb|AJJZ010934303.1|	2652	C	T
HbGBS_445443486_2016	gi|445443486|gb|AJJZ010934290.1|	2016	C	A
HbGBS_445443489_2244	gi|445443489|gb|AJJZ010934287.1|	2244	G	A
HbGBS_445443693_2917	gi|445443693|gb|AJJZ010934141.1|	2917	C	T
HbGBS_445443866_1406	gi|445443866|gb|AJJZ010934053.1|	1406	C	A
HbGBS_445443868_7715	gi|445443868|gb|AJJZ010934051.1|	7715	G	C
HbGBS_445443932_2638	gi|445443932|gb|AJJZ010934018.1|	2638	G	T
HbGBS_445443932_2661	gi|445443932|gb|AJJZ010934018.1|	2661	T	A
HbGBS_445443935_489	gi|445443935|gb|AJJZ010934015.1|	489	A	T
HbGBS_445443958_3160	gi|445443958|gb|AJJZ010933992.1|	3160	G	C
HbGBS_445443969_2317	gi|445443969|gb|AJJZ010933981.1|	2317	T	C
HbGBS_445444006_3195	gi|445444006|gb|AJJZ010933949.1|	3195	A	G
HbGBS_445444179_3312	gi|445444179|gb|AJJZ010933852.1|	3312	T	G
HbGBS_445444179_3340	gi|445444179|gb|AJJZ010933852.1|	3340	G	C
HbGBS_445444474_5249	gi|445444474|gb|AJJZ010933699.1|	5249	C	T
HbGBS_445444493_1978	gi|445444493|gb|AJJZ010933680.1|	1978	G	A
HbGBS_445444530_4376	gi|445444530|gb|AJJZ010933664.1|	4376	C	A
HbGBS_445444546_2168	gi|445444546|gb|AJJZ010933648.1|	2168	G	A
HbGBS_445444576_3911	gi|445444576|gb|AJJZ010933618.1|	3911	G	A
HbGBS_445444590_354	gi|445444590|gb|AJJZ010933604.1|	354	C	T
HbGBS_445444590_423	gi|445444590|gb|AJJZ010933604.1|	423	A	T
HbGBS_445444629_559	gi|445444629|gb|AJJZ010933567.1|	559	C	T
HbGBS_445444643_3789	gi|445444643|gb|AJJZ010933553.1|	3789	G	A
HbGBS_445444644_2342	gi|445444644|gb|AJJZ010933552.1|	2342	A	G
HbGBS_445444767_3626	gi|445444767|gb|AJJZ010933433.1|	3626	G	A
HbGBS_445444945_4440	gi|445444945|gb|AJJZ010933278.1|	4440	G	A
HbGBS_445444945_4441	gi|445444945|gb|AJJZ010933278.1|	4441	T	C
HbGBS_445445010_205	gi|445445010|gb|AJJZ010933217.1|	205	C	T
HbGBS_445445010_232	gi|445445010|gb|AJJZ010933217.1|	232	C	G
HbGBS_445445029_2219	gi|445445029|gb|AJJZ010933198.1|	2219	G	A
HbGBS_445445029_2342	gi|445445029|gb|AJJZ010933198.1|	2342	A	G
HbGBS_445445029_2384	gi|445445029|gb|AJJZ010933198.1|	2384	G	A
HbGBS_445445061_545	gi|445445061|gb|AJJZ010933166.1|	545	A	T
HbGBS_445445061_1424	gi|445445061|gb|AJJZ010933166.1|	1424	T	A
HbGBS_445445070_3022	gi|445445070|gb|AJJZ010933157.1|	3022	T	C
HbGBS_445445165_4021	gi|445445165|gb|AJJZ010933105.1|	4021	C	T
HbGBS_445445257_4554	gi|445445257|gb|AJJZ010933014.1|	4554	A	T
HbGBS_445445257_4564	gi|445445257|gb|AJJZ010933014.1|	4564	A	G
HbGBS_445445274_4427	gi|445445274|gb|AJJZ010932997.1|	4427	T	C
HbGBS_445445280_6329	gi|445445280|gb|AJJZ010932991.1|	6329	C	A
HbGBS_445445316_839	gi|445445316|gb|AJJZ010932957.1|	839	A	G
HbGBS_445445356_2293	gi|445445356|gb|AJJZ010932917.1|	2293	A	G
HbGBS_445445356_2419	gi|445445356|gb|AJJZ010932917.1|	2419	A	C
HbGBS_445445444_8941	gi|445445444|gb|AJJZ010932861.1|	8941	T	C
HbGBS_445445445_9973	gi|445445445|gb|AJJZ010932860.1|	9973	T	C
HbGBS_445445456_102	gi|445445456|gb|AJJZ010932849.1|	102	C	T
HbGBS_445445561_2235	gi|445445561|gb|AJJZ010932792.1|	2235	A	T
HbGBS_445445569_1126	gi|445445569|gb|AJJZ010932784.1|	1126	A	T
HbGBS_445445572_3028	gi|445445572|gb|AJJZ010932781.1|	3028	A	G
HbGBS_445445604_657	gi|445445604|gb|AJJZ010932749.1|	657	T	C
HbGBS_445445625_2794	gi|445445625|gb|AJJZ010932732.1|	2794	C	T
HbGBS_445445625_5491	gi|445445625|gb|AJJZ010932732.1|	5491	T	C
HbGBS_445445625_5499	gi|445445625|gb|AJJZ010932732.1|	5499	G	T
HbGBS_445445632_1881	gi|445445632|gb|AJJZ010932725.1|	1881	C	T
HbGBS_445445656_1620	gi|445445656|gb|AJJZ010932701.1|	1620	G	A
HbGBS_445445660_1435	gi|445445660|gb|AJJZ010932697.1|	1435	C	T
HbGBS_445445672_3717	gi|445445672|gb|AJJZ010932685.1|	3717	G	A
HbGBS_445445808_2492	gi|445445808|gb|AJJZ010932599.1|	2492	G	T
HbGBS_445445808_5977	gi|445445808|gb|AJJZ010932599.1|	5977	C	A
HbGBS_445445872_930	gi|445445872|gb|AJJZ010932540.1|	930	T	C
HbGBS_445445880_2593	gi|445445880|gb|AJJZ010932532.1|	2593	G	C
HbGBS_445445880_2647	gi|445445880|gb|AJJZ010932532.1|	2647	T	C
HbGBS_445445942_2810	gi|445445942|gb|AJJZ010932472.1|	2810	C	T
HbGBS_445446096_1686	gi|445446096|gb|AJJZ010932326.1|	1686	T	C
HbGBS_445446096_1803	gi|445446096|gb|AJJZ010932326.1|	1803	C	T
HbGBS_445446105_5285	gi|445446105|gb|AJJZ010932317.1|	5285	A	G
HbGBS_445446106_954	gi|445446106|gb|AJJZ010932316.1|	954	G	A
HbGBS_445446106_4698	gi|445446106|gb|AJJZ010932316.1|	4698	C	T
HbGBS_445446257_647	gi|445446257|gb|AJJZ010932204.1|	647	G	A
HbGBS_445446263_396	gi|445446263|gb|AJJZ010932198.1|	396	C	G
HbGBS_445446301_3421	gi|445446301|gb|AJJZ010932160.1|	3421	T	C
HbGBS_445446354_1101	gi|445446354|gb|AJJZ010932122.1|	1101	T	G
HbGBS_445446393_1992	gi|445446393|gb|AJJZ010932083.1|	1992	C	T
HbGBS_445446462_855	gi|445446462|gb|AJJZ010932078.1|	855	C	T
HbGBS_445446462_930	gi|445446462|gb|AJJZ010932078.1|	930	A	G
HbGBS_445446462_971	gi|445446462|gb|AJJZ010932078.1|	971	T	G
HbGBS_445446509_1285	gi|445446509|gb|AJJZ010932031.1|	1285	G	A
HbGBS_445446527_2781	gi|445446527|gb|AJJZ010932013.1|	2781	C	T
HbGBS_445446561_3767	gi|445446561|gb|AJJZ010931987.1|	3767	G	A
HbGBS_445446634_2137	gi|445446634|gb|AJJZ010931916.1|	2137	A	T
HbGBS_445446645_4179	gi|445446645|gb|AJJZ010931905.1|	4179	G	T
HbGBS_445446645_4198	gi|445446645|gb|AJJZ010931905.1|	4198	A	C
HbGBS_445446669_884	gi|445446669|gb|AJJZ010931881.1|	884	A	C
HbGBS_445447090_496	gi|445447090|gb|AJJZ010931707.1|	496	A	G
HbGBS_445447090_541	gi|445447090|gb|AJJZ010931707.1|	541	A	T
HbGBS_445447092_4159	gi|445447092|gb|AJJZ010931705.1|	4159	C	T
HbGBS_445447092_4217	gi|445447092|gb|AJJZ010931705.1|	4217	T	A
HbGBS_445447092_4220	gi|445447092|gb|AJJZ010931705.1|	4220	T	C
HbGBS_445447093_4412	gi|445447093|gb|AJJZ010931704.1|	4412	C	A
HbGBS_445447209_548	gi|445447209|gb|AJJZ010931677.1|	548	G	T
HbGBS_445447283_9954	gi|445447283|gb|AJJZ010931610.1|	9954	G	A
HbGBS_445447303_5442	gi|445447303|gb|AJJZ010931590.1|	5442	G	A
HbGBS_445447304_13065	gi|445447304|gb|AJJZ010931589.1|	13065	C	T
HbGBS_445447394_1605	gi|445447394|gb|AJJZ010931524.1|	1605	G	T
HbGBS_445447394_1778	gi|445447394|gb|AJJZ010931524.1|	1778	C	A
HbGBS_445447582_5771	gi|445447582|gb|AJJZ010931392.1|	5771	G	C
HbGBS_445447582_5804	gi|445447582|gb|AJJZ010931392.1|	5804	A	T
HbGBS_445447582_5825	gi|445447582|gb|AJJZ010931392.1|	5825	T	A
HbGBS_445447582_9117	gi|445447582|gb|AJJZ010931392.1|	9117	A	G
HbGBS_445447582_9199	gi|445447582|gb|AJJZ010931392.1|	9199	C	A
HbGBS_445447582_10714	gi|445447582|gb|AJJZ010931392.1|	10714	C	T
HbGBS_445447582_10835	gi|445447582|gb|AJJZ010931392.1|	10835	T	A
HbGBS_445447582_10836	gi|445447582|gb|AJJZ010931392.1|	10836	A	C
HbGBS_445447604_5606	gi|445447604|gb|AJJZ010931372.1|	5606	T	C
HbGBS_445447615_1495	gi|445447615|gb|AJJZ010931361.1|	1495	G	T
HbGBS_445447675_5989	gi|445447675|gb|AJJZ010931309.1|	5989	A	C
HbGBS_445447675_6089	gi|445447675|gb|AJJZ010931309.1|	6089	G	A
HbGBS_445447707_12127	gi|445447707|gb|AJJZ010931277.1|	12127	C	T
HbGBS_445447836_637	gi|445447836|gb|AJJZ010931192.1|	637	C	T
HbGBS_445447836_4015	gi|445447836|gb|AJJZ010931192.1|	4015	C	T
HbGBS_445447837_2888	gi|445447837|gb|AJJZ010931191.1|	2888	C	T
HbGBS_445447842_3562	gi|445447842|gb|AJJZ010931186.1|	3562	C	T
HbGBS_445447906_848	gi|445447906|gb|AJJZ010931131.1|	848	A	G
HbGBS_445447928_5253	gi|445447928|gb|AJJZ010931109.1|	5253	A	T
HbGBS_445448012_5401	gi|445448012|gb|AJJZ010931037.1|	5401	C	T
HbGBS_445448175_6007	gi|445448175|gb|AJJZ010930976.1|	6007	C	T
HbGBS_445448211_18634	gi|445448211|gb|AJJZ010930948.1|	18634	C	T
HbGBS_445448238_1260	gi|445448238|gb|AJJZ010930921.1|	1260	T	C
HbGBS_445448264_1219	gi|445448264|gb|AJJZ010930897.1|	1219	G	C
HbGBS_445448275_1381	gi|445448275|gb|AJJZ010930886.1|	1381	A	G
HbGBS_445448282_2069	gi|445448282|gb|AJJZ010930879.1|	2069	G	A
HbGBS_445448306_3162	gi|445448306|gb|AJJZ010930855.1|	3162	G	A
HbGBS_445448440_1511	gi|445448440|gb|AJJZ010930757.1|	1511	C	A
HbGBS_445448440_1526	gi|445448440|gb|AJJZ010930757.1|	1526	G	A
HbGBS_445448471_6332	gi|445448471|gb|AJJZ010930728.1|	6332	C	G
HbGBS_445448689_4907	gi|445448689|gb|AJJZ010930525.1|	4907	T	A
HbGBS_445448869_1549	gi|445448869|gb|AJJZ010930402.1|	1549	T	G
HbGBS_445448869_1550	gi|445448869|gb|AJJZ010930402.1|	1550	G	A
HbGBS_445448874_820	gi|445448874|gb|AJJZ010930397.1|	820	C	T
HbGBS_445448874_821	gi|445448874|gb|AJJZ010930397.1|	821	C	A
HbGBS_445448874_898	gi|445448874|gb|AJJZ010930397.1|	898	T	A
HbGBS_445448883_865	gi|445448883|gb|AJJZ010930388.1|	865	C	T
HbGBS_445448895_2826	gi|445448895|gb|AJJZ010930376.1|	2826	T	C
HbGBS_445448895_2849	gi|445448895|gb|AJJZ010930376.1|	2849	G	C
HbGBS_445448922_305	gi|445448922|gb|AJJZ010930362.1|	305	A	G
HbGBS_445448926_12617	gi|445448926|gb|AJJZ010930358.1|	12617	C	T
HbGBS_445448939_1531	gi|445448939|gb|AJJZ010930345.1|	1531	T	C
HbGBS_445448948_1754	gi|445448948|gb|AJJZ010930336.1|	1754	A	C
HbGBS_445448948_1781	gi|445448948|gb|AJJZ010930336.1|	1781	A	G
HbGBS_445449063_2288	gi|445449063|gb|AJJZ010930318.1|	2288	T	C
HbGBS_445449087_1037	gi|445449087|gb|AJJZ010930294.1|	1037	T	C
HbGBS_445449089_1913	gi|445449089|gb|AJJZ010930292.1|	1913	C	T
HbGBS_445449089_2034	gi|445449089|gb|AJJZ010930292.1|	2034	C	G
HbGBS_445449142_8012	gi|445449142|gb|AJJZ010930276.1|	8012	G	A
HbGBS_445449147_1378	gi|445449147|gb|AJJZ010930271.1|	1378	G	A
HbGBS_445449149_4118	gi|445449149|gb|AJJZ010930269.1|	4118	C	T
HbGBS_445449180_4953	gi|445449180|gb|AJJZ010930238.1|	4953	T	C
HbGBS_445449270_536	gi|445449270|gb|AJJZ010930197.1|	536	C	T
HbGBS_445449286_2287	gi|445449286|gb|AJJZ010930181.1|	2287	G	A
HbGBS_445449390_4649	gi|445449390|gb|AJJZ010930137.1|	4649	C	T
HbGBS_445449463_2666	gi|445449463|gb|AJJZ010930065.1|	2666	G	A
HbGBS_445449467_7120	gi|445449467|gb|AJJZ010930061.1|	7120	T	A
HbGBS_445449614_991	gi|445449614|gb|AJJZ010929938.1|	991	C	A
HbGBS_445449614_996	gi|445449614|gb|AJJZ010929938.1|	996	G	T
HbGBS_445449614_1024	gi|445449614|gb|AJJZ010929938.1|	1024	G	A
HbGBS_445449701_7258	gi|445449701|gb|AJJZ010929858.1|	7258	C	T
HbGBS_445449867_731	gi|445449867|gb|AJJZ010929738.1|	731	G	T
HbGBS_445449870_677	gi|445449870|gb|AJJZ010929735.1|	677	C	A
HbGBS_445449870_1109	gi|445449870|gb|AJJZ010929735.1|	1109	C	T
HbGBS_445449870_1156	gi|445449870|gb|AJJZ010929735.1|	1156	T	C
HbGBS_445449902_678	gi|445449902|gb|AJJZ010929705.1|	678	G	A
HbGBS_445449907_4072	gi|445449907|gb|AJJZ010929700.1|	4072	G	T
HbGBS_445449907_4124	gi|445449907|gb|AJJZ010929700.1|	4124	G	A
HbGBS_445449922_3938	gi|445449922|gb|AJJZ010929685.1|	3938	G	T
HbGBS_445450027_7977	gi|445450027|gb|AJJZ010929582.1|	7977	C	T
HbGBS_445450027_8026	gi|445450027|gb|AJJZ010929582.1|	8026	G	A
HbGBS_445450027_8315	gi|445450027|gb|AJJZ010929582.1|	8315	G	A
HbGBS_445450162_599	gi|445450162|gb|AJJZ010929555.1|	599	G	A
HbGBS_445450162_603	gi|445450162|gb|AJJZ010929555.1|	603	A	G
HbGBS_445450162_608	gi|445450162|gb|AJJZ010929555.1|	608	T	C
HbGBS_445450162_635	gi|445450162|gb|AJJZ010929555.1|	635	G	A
HbGBS_445450163_8573	gi|445450163|gb|AJJZ010929554.1|	8573	A	C
HbGBS_445450241_4262	gi|445450241|gb|AJJZ010929476.1|	4262	G	A
HbGBS_445450241_4288	gi|445450241|gb|AJJZ010929476.1|	4288	T	G
HbGBS_445450243_754	gi|445450243|gb|AJJZ010929474.1|	754	C	T
HbGBS_445450249_3593	gi|445450249|gb|AJJZ010929468.1|	3593	C	T
HbGBS_445450252_2556	gi|445450252|gb|AJJZ010929465.1|	2556	G	A
HbGBS_445450252_2558	gi|445450252|gb|AJJZ010929465.1|	2558	A	C
HbGBS_445450252_2695	gi|445450252|gb|AJJZ010929465.1|	2695	A	T
HbGBS_445450260_3531	gi|445450260|gb|AJJZ010929457.1|	3531	G	A
HbGBS_445450261_5559	gi|445450261|gb|AJJZ010929456.1|	5559	A	C
HbGBS_445450287_10212	gi|445450287|gb|AJJZ010929430.1|	10212	C	A
HbGBS_445450295_2296	gi|445450295|gb|AJJZ010929422.1|	2296	C	T
HbGBS_445450304_4518	gi|445450304|gb|AJJZ010929413.1|	4518	A	T
HbGBS_445450374_6818	gi|445450374|gb|AJJZ010929348.1|	6818	C	T
HbGBS_445450374_6848	gi|445450374|gb|AJJZ010929348.1|	6848	A	C
HbGBS_445450382_16212	gi|445450382|gb|AJJZ010929340.1|	16212	G	A
HbGBS_445450401_4886	gi|445450401|gb|AJJZ010929321.1|	4886	G	A
HbGBS_445450404_1650	gi|445450404|gb|AJJZ010929318.1|	1650	T	A
HbGBS_445450412_824	gi|445450412|gb|AJJZ010929310.1|	824	C	G
HbGBS_445450419_7097	gi|445450419|gb|AJJZ010929303.1|	7097	C	T
HbGBS_445450420_7542	gi|445450420|gb|AJJZ010929302.1|	7542	A	C
HbGBS_445450454_10791	gi|445450454|gb|AJJZ010929296.1|	10791	T	G
HbGBS_445450484_2798	gi|445450484|gb|AJJZ010929266.1|	2798	C	A
HbGBS_445450560_5763	gi|445450560|gb|AJJZ010929229.1|	5763	G	A
HbGBS_445450560_5836	gi|445450560|gb|AJJZ010929229.1|	5836	C	A
HbGBS_445459291_146	gi|445459291|gb|AJJZ010923539.1|	146	C	T
HbGBS_445459291_154	gi|445459291|gb|AJJZ010923539.1|	154	A	G
HbGBS_445459291_158	gi|445459291|gb|AJJZ010923539.1|	158	A	G
HbGBS_445465569_160	gi|445465569|gb|AJJZ010919860.1|	160	T	C
HbGBS_445480622_6039	gi|445480622|gb|AJJZ010910557.1|	6039	G	A
HbGBS_445482484_198	gi|445482484|gb|AJJZ010909253.1|	198	A	C
HbGBS_445483797_3494	gi|445483797|gb|AJJZ010908274.1|	3494	G	A
HbGBS_445485934_2268	gi|445485934|gb|AJJZ010906759.1|	2268	C	G
HbGBS_445485934_2288	gi|445485934|gb|AJJZ010906759.1|	2288	T	A
HbGBS_445486662_279	gi|445486662|gb|AJJZ010906370.1|	279	T	G
HbGBS_445486801_2285	gi|445486801|gb|AJJZ010906289.1|	2285	A	C
HbGBS_445511057_139	gi|445511057|gb|AJJZ010891299.1|	139	C	T
HbGBS_445511727_162	gi|445511727|gb|AJJZ010890629.1|	162	T	C
HbGBS_445511727_266	gi|445511727|gb|AJJZ010890629.1|	266	G	T
HbGBS_445513893_4123	gi|445513893|gb|AJJZ010888465.1|	4123	C	A
HbGBS_445518021_563	gi|445518021|gb|AJJZ010884337.1|	563	C	T
HbGBS_445518021_566	gi|445518021|gb|AJJZ010884337.1|	566	A	G
HbGBS_445518021_580	gi|445518021|gb|AJJZ010884337.1|	580	G	A
HbGBS_445518488_736	gi|445518488|gb|AJJZ010883871.1|	736	C	T
HbGBS_445519516_549	gi|445519516|gb|AJJZ010882843.1|	549	C	T
HbGBS_445525344_13	gi|445525344|gb|AJJZ010877018.1|	13	T	C
HbGBS_445525924_468	gi|445525924|gb|AJJZ010876438.1|	468	C	T
HbGBS_445528663_174	gi|445528663|gb|AJJZ010873700.1|	174	T	C
HbGBS_445529096_274	gi|445529096|gb|AJJZ010873267.1|	274	C	A
HbGBS_445529096_279	gi|445529096|gb|AJJZ010873267.1|	279	T	C
HbGBS_445529096_322	gi|445529096|gb|AJJZ010873267.1|	322	A	T
HbGBS_445529924_1654	gi|445529924|gb|AJJZ010872439.1|	1654	T	C
HbGBS_445532223_5062	gi|445532223|gb|AJJZ010870144.1|	5062	C	T
HbGBS_445532223_5185	gi|445532223|gb|AJJZ010870144.1|	5185	C	T
HbGBS_445533074_589	gi|445533074|gb|AJJZ010869293.1|	589	A	G
HbGBS_445533074_597	gi|445533074|gb|AJJZ010869293.1|	597	C	T
HbGBS_445534490_870	gi|445534490|gb|AJJZ010867878.1|	870	T	G
HbGBS_445534490_882	gi|445534490|gb|AJJZ010867878.1|	882	C	T
HbGBS_445539732_2275	gi|445539732|gb|AJJZ010862636.1|	2275	C	G
HbGBS_445539732_2293	gi|445539732|gb|AJJZ010862636.1|	2293	T	C
HbGBS_445539732_2393	gi|445539732|gb|AJJZ010862636.1|	2393	C	A
HbGBS_445539732_2408	gi|445539732|gb|AJJZ010862636.1|	2408	C	T
HbGBS_445539773_292	gi|445539773|gb|AJJZ010862595.1|	292	G	A
HbGBS_445540324_2327	gi|445540324|gb|AJJZ010862044.1|	2327	C	T
HbGBS_445540514_168	gi|445540514|gb|AJJZ010861854.1|	168	A	G
HbGBS_445540514_173	gi|445540514|gb|AJJZ010861854.1|	173	A	G
HbGBS_445540514_203	gi|445540514|gb|AJJZ010861854.1|	203	T	A
HbGBS_445542215_2388	gi|445542215|gb|AJJZ010860153.1|	2388	C	T
HbGBS_445542215_2395	gi|445542215|gb|AJJZ010860153.1|	2395	G	A
HbGBS_445542540_2071	gi|445542540|gb|AJJZ010859828.1|	2071	C	T
HbGBS_445542540_2238	gi|445542540|gb|AJJZ010859828.1|	2238	G	A
HbGBS_445544348_670	gi|445544348|gb|AJJZ010858020.1|	670	A	G
HbGBS_447383714_609	gi|447383714|gb|AJJZ010853406.1|	609	T	G
HbGBS_447384327_248	gi|447384327|gb|AJJZ010852793.1|	248	T	C
HbGBS_447384327_249	gi|447384327|gb|AJJZ010852793.1|	249	T	A
HbGBS_447384327_250	gi|447384327|gb|AJJZ010852793.1|	250	T	G
HbGBS_447384327_251	gi|447384327|gb|AJJZ010852793.1|	251	G	T
HbGBS_447384327_266	gi|447384327|gb|AJJZ010852793.1|	266	G	C
HbGBS_447384341_352	gi|447384341|gb|AJJZ010852779.1|	352	G	T
HbGBS_447396258_122	gi|447396258|gb|AJJZ010845112.1|	122	T	C
HbGBS_447397556_806	gi|447397556|gb|AJJZ010843814.1|	806	A	T
HbGBS_447398800_1163	gi|447398800|gb|AJJZ010842570.1|	1163	G	T
HbGBS_447399198_3281	gi|447399198|gb|AJJZ010842172.1|	3281	G	A
HbGBS_447401846_2662	gi|447401846|gb|AJJZ010839524.1|	2662	A	G
HbGBS_447405256_1877	gi|447405256|gb|AJJZ010836114.1|	1877	C	A
HbGBS_447405261_3489	gi|447405261|gb|AJJZ010836109.1|	3489	C	T
HbGBS_447405264_1134	gi|447405264|gb|AJJZ010836106.1|	1134	G	C
HbGBS_447410013_177	gi|447410013|gb|AJJZ010831357.1|	177	T	C
HbGBS_447412344_478	gi|447412344|gb|AJJZ010829026.1|	478	T	C
HbGBS_447415040_137	gi|447415040|gb|AJJZ010826330.1|	137	G	A
HbGBS_447416429_161	gi|447416429|gb|AJJZ010824941.1|	161	A	T
HbGBS_447416429_162	gi|447416429|gb|AJJZ010824941.1|	162	C	G
HbGBS_447416429_171	gi|447416429|gb|AJJZ010824941.1|	171	A	G
HbGBS_447416429_176	gi|447416429|gb|AJJZ010824941.1|	176	A	C
HbGBS_447416429_185	gi|447416429|gb|AJJZ010824941.1|	185	T	C
HbGBS_447419144_1230	gi|447419144|gb|AJJZ010822226.1|	1230	C	T
HbGBS_447419325_11680	gi|447419325|gb|AJJZ010822045.1|	11680	C	T
HbGBS_447420161_7408	gi|447420161|gb|AJJZ010821209.1|	7408	T	C
HbGBS_447420161_7414	gi|447420161|gb|AJJZ010821209.1|	7414	C	T
HbGBS_447421134_317	gi|447421134|gb|AJJZ010820236.1|	317	A	C
HbGBS_447421134_381	gi|447421134|gb|AJJZ010820236.1|	381	G	T
HbGBS_447421545_7632	gi|447421545|gb|AJJZ010819825.1|	7632	G	A
HbGBS_447422714_231	gi|447422714|gb|AJJZ010818656.1|	231	A	G
HbGBS_447428762_8946	gi|447428762|gb|AJJZ010812608.1|	8946	A	G
HbGBS_447428762_8957	gi|447428762|gb|AJJZ010812608.1|	8957	G	A
HbGBS_447428762_8998	gi|447428762|gb|AJJZ010812608.1|	8998	A	G
HbGBS_447429285_1901	gi|447429285|gb|AJJZ010812085.1|	1901	G	A
HbGBS_447429289_2687	gi|447429289|gb|AJJZ010812081.1|	2687	G	A
HbGBS_447429434_3119	gi|447429434|gb|AJJZ010811936.1|	3119	T	C
HbGBS_447429434_3150	gi|447429434|gb|AJJZ010811936.1|	3150	G	A
HbGBS_447429434_3173	gi|447429434|gb|AJJZ010811936.1|	3173	G	A
HbGBS_447430333_860	gi|447430333|gb|AJJZ010811037.1|	860	T	A
HbGBS_447433568_233	gi|447433568|gb|AJJZ010807802.1|	233	G	A
HbGBS_447433653_1462	gi|447433653|gb|AJJZ010807717.1|	1462	T	C
HbGBS_447433653_1465	gi|447433653|gb|AJJZ010807717.1|	1465	A	G
HbGBS_447435346_782	gi|447435346|gb|AJJZ010806024.1|	782	C	G
HbGBS_447435346_802	gi|447435346|gb|AJJZ010806024.1|	802	C	A
HbGBS_447435346_812	gi|447435346|gb|AJJZ010806024.1|	812	A	G
HbGBS_447435346_818	gi|447435346|gb|AJJZ010806024.1|	818	T	C
HbGBS_447435346_859	gi|447435346|gb|AJJZ010806024.1|	859	C	T
HbGBS_447435346_862	gi|447435346|gb|AJJZ010806024.1|	862	G	A
HbGBS_447435346_929	gi|447435346|gb|AJJZ010806024.1|	929	A	G
HbGBS_447435367_1475	gi|447435367|gb|AJJZ010806003.1|	1475	A	G
HbGBS_447435367_1476	gi|447435367|gb|AJJZ010806003.1|	1476	G	A
HbGBS_447439757_3163	gi|447439757|gb|AJJZ010801613.1|	3163	G	A
HbGBS_447440118_53	gi|447440118|gb|AJJZ010801252.1|	53	T	C
HbGBS_447440187_54	gi|447440187|gb|AJJZ010801183.1|	54	T	C
HbGBS_447440963_120	gi|447440963|gb|AJJZ010800407.1|	120	C	T
HbGBS_447443410_79	gi|447443410|gb|AJJZ010797960.1|	79	A	T
HbGBS_447443410_83	gi|447443410|gb|AJJZ010797960.1|	83	T	G
HbGBS_447443410_94	gi|447443410|gb|AJJZ010797960.1|	94	A	C
HbGBS_447447083_26	gi|447447083|gb|AJJZ010794287.1|	26	T	C
HbGBS_447448136_359	gi|447448136|gb|AJJZ010793234.1|	359	T	C
HbGBS_447452690_230	gi|447452690|gb|AJJZ010788680.1|	230	T	C
HbGBS_447453007_283	gi|447453007|gb|AJJZ010788363.1|	283	C	T
HbGBS_447453007_307	gi|447453007|gb|AJJZ010788363.1|	307	T	C
HbGBS_447453007_310	gi|447453007|gb|AJJZ010788363.1|	310	T	A
HbGBS_447453007_311	gi|447453007|gb|AJJZ010788363.1|	311	A	C
HbGBS_447453007_314	gi|447453007|gb|AJJZ010788363.1|	314	A	C
HbGBS_447457144_2844	gi|447457144|gb|AJJZ010784226.1|	2844	T	A
HbGBS_447457224_666	gi|447457224|gb|AJJZ010784146.1|	666	C	T
HbGBS_447457224_667	gi|447457224|gb|AJJZ010784146.1|	667	T	A
HbGBS_447457224_668	gi|447457224|gb|AJJZ010784146.1|	668	T	A
HbGBS_447457224_722	gi|447457224|gb|AJJZ010784146.1|	722	T	C
HbGBS_447457224_725	gi|447457224|gb|AJJZ010784146.1|	725	A	G
HbGBS_447457224_728	gi|447457224|gb|AJJZ010784146.1|	728	A	G
HbGBS_447457442_402	gi|447457442|gb|AJJZ010783928.1|	402	G	A
HbGBS_447457442_403	gi|447457442|gb|AJJZ010783928.1|	403	A	G
HbGBS_447457442_433	gi|447457442|gb|AJJZ010783928.1|	433	C	G
HbGBS_447457779_331	gi|447457779|gb|AJJZ010783591.1|	331	T	C
HbGBS_447457983_472	gi|447457983|gb|AJJZ010783387.1|	472	T	C
HbGBS_447459337_1722	gi|447459337|gb|AJJZ010782033.1|	1722	C	T
HbGBS_447459604_181	gi|447459604|gb|AJJZ010781766.1|	181	A	T
HbGBS_447459674_2155	gi|447459674|gb|AJJZ010781696.1|	2155	T	C
HbGBS_447460163_3858	gi|447460163|gb|AJJZ010781207.1|	3858	C	T
HbGBS_447460171_1912	gi|447460171|gb|AJJZ010781199.1|	1912	T	G
HbGBS_447460887_5	gi|447460887|gb|AJJZ010780483.1|	5	A	T
HbGBS_447460887_81	gi|447460887|gb|AJJZ010780483.1|	81	G	A
HbGBS_447461731_195	gi|447461731|gb|AJJZ010779639.1|	195	A	G
HbGBS_447461731_197	gi|447461731|gb|AJJZ010779639.1|	197	C	T
HbGBS_447462578_1046	gi|447462578|gb|AJJZ010778792.1|	1046	T	G
HbGBS_447462932_8486	gi|447462932|gb|AJJZ010778438.1|	8486	G	A
HbGBS_447466877_473	gi|447466877|gb|AJJZ010774493.1|	473	G	C
HbGBS_447466877_485	gi|447466877|gb|AJJZ010774493.1|	485	C	T
HbGBS_447467333_485	gi|447467333|gb|AJJZ010774037.1|	485	T	C
HbGBS_447467472_21	gi|447467472|gb|AJJZ010773898.1|	21	C	A
HbGBS_447467487_1184	gi|447467487|gb|AJJZ010773883.1|	1184	C	G
HbGBS_447467487_1222	gi|447467487|gb|AJJZ010773883.1|	1222	T	A
HbGBS_447467802_7509	gi|447467802|gb|AJJZ010773568.1|	7509	G	A
HbGBS_447468173_4810	gi|447468173|gb|AJJZ010773197.1|	4810	C	T
HbGBS_447468178_198	gi|447468178|gb|AJJZ010773192.1|	198	G	A
HbGBS_447469146_3590	gi|447469146|gb|AJJZ010772224.1|	3590	G	A
HbGBS_447469435_3666	gi|447469435|gb|AJJZ010771935.1|	3666	C	T
HbGBS_447469435_3735	gi|447469435|gb|AJJZ010771935.1|	3735	G	A
HbGBS_447469624_1798	gi|447469624|gb|AJJZ010771746.1|	1798	C	A
HbGBS_447469624_1817	gi|447469624|gb|AJJZ010771746.1|	1817	G	C
HbGBS_447469624_1841	gi|447469624|gb|AJJZ010771746.1|	1841	G	A
HbGBS_447469624_1844	gi|447469624|gb|AJJZ010771746.1|	1844	G	A
HbGBS_447469624_1864	gi|447469624|gb|AJJZ010771746.1|	1864	G	A
HbGBS_447470085_673	gi|447470085|gb|AJJZ010771285.1|	673	G	A
HbGBS_447471685_2951	gi|447471685|gb|AJJZ010769685.1|	2951	G	A
HbGBS_447471975_652	gi|447471975|gb|AJJZ010769395.1|	652	T	C
HbGBS_447471975_685	gi|447471975|gb|AJJZ010769395.1|	685	C	G
HbGBS_447471975_706	gi|447471975|gb|AJJZ010769395.1|	706	C	T
HbGBS_447473254_324	gi|447473254|gb|AJJZ010768116.1|	324	G	A
HbGBS_447473562_187	gi|447473562|gb|AJJZ010767808.1|	187	T	G
HbGBS_447473562_188	gi|447473562|gb|AJJZ010767808.1|	188	T	C
HbGBS_447473562_191	gi|447473562|gb|AJJZ010767808.1|	191	C	T
HbGBS_447473562_192	gi|447473562|gb|AJJZ010767808.1|	192	T	G
HbGBS_447473562_193	gi|447473562|gb|AJJZ010767808.1|	193	A	C
HbGBS_447473562_195	gi|447473562|gb|AJJZ010767808.1|	195	A	T
HbGBS_447473562_198	gi|447473562|gb|AJJZ010767808.1|	198	G	A
HbGBS_447473562_202	gi|447473562|gb|AJJZ010767808.1|	202	A	G
HbGBS_447473562_204	gi|447473562|gb|AJJZ010767808.1|	204	G	A
HbGBS_447473562_205	gi|447473562|gb|AJJZ010767808.1|	205	A	C
HbGBS_447473562_206	gi|447473562|gb|AJJZ010767808.1|	206	T	G
HbGBS_447473562_207	gi|447473562|gb|AJJZ010767808.1|	207	A	C
HbGBS_447473562_211	gi|447473562|gb|AJJZ010767808.1|	211	T	A
HbGBS_447473562_214	gi|447473562|gb|AJJZ010767808.1|	214	T	A
HbGBS_447473562_215	gi|447473562|gb|AJJZ010767808.1|	215	T	C
HbGBS_447473562_216	gi|447473562|gb|AJJZ010767808.1|	216	C	A
HbGBS_447482354_3990	gi|447482354|gb|AJJZ010759016.1|	3990	C	T
HbGBS_447485965_459	gi|447485965|gb|AJJZ010755405.1|	459	T	C
HbGBS_447488327_524	gi|447488327|gb|AJJZ010753043.1|	524	C	T
HbGBS_447489199_1556	gi|447489199|gb|AJJZ010752171.1|	1556	G	A
HbGBS_447489199_1560	gi|447489199|gb|AJJZ010752171.1|	1560	C	G
HbGBS_447489552_89	gi|447489552|gb|AJJZ010751818.1|	89	A	C
HbGBS_447489552_100	gi|447489552|gb|AJJZ010751818.1|	100	T	G
HbGBS_447489552_102	gi|447489552|gb|AJJZ010751818.1|	102	C	T
HbGBS_447489552_108	gi|447489552|gb|AJJZ010751818.1|	108	C	T
HbGBS_447489552_174	gi|447489552|gb|AJJZ010751818.1|	174	G	A
HbGBS_447489552_176	gi|447489552|gb|AJJZ010751818.1|	176	T	C
HbGBS_447489552_190	gi|447489552|gb|AJJZ010751818.1|	190	G	A
HbGBS_447493730_310	gi|447493730|gb|AJJZ010747640.1|	310	T	C
HbGBS_447495472_2536	gi|447495472|gb|AJJZ010745898.1|	2536	C	T
HbGBS_447498158_1056	gi|447498158|gb|AJJZ010743212.1|	1056	A	G
HbGBS_447498158_1078	gi|447498158|gb|AJJZ010743212.1|	1078	T	G
HbGBS_447498707_1320	gi|447498707|gb|AJJZ010742663.1|	1320	T	G
HbGBS_447498707_1324	gi|447498707|gb|AJJZ010742663.1|	1324	C	T
HbGBS_447499010_1039	gi|447499010|gb|AJJZ010742360.1|	1039	G	A
HbGBS_447499010_1049	gi|447499010|gb|AJJZ010742360.1|	1049	A	G
HbGBS_447503664_99	gi|447503664|gb|AJJZ010737706.1|	99	C	T
HbGBS_447503664_120	gi|447503664|gb|AJJZ010737706.1|	120	G	T
HbGBS_447503664_132	gi|447503664|gb|AJJZ010737706.1|	132	G	T
HbGBS_447503664_203	gi|447503664|gb|AJJZ010737706.1|	203	C	T
HbGBS_447503664_233	gi|447503664|gb|AJJZ010737706.1|	233	C	T
HbGBS_447503664_238	gi|447503664|gb|AJJZ010737706.1|	238	G	T
HbGBS_447503664_246	gi|447503664|gb|AJJZ010737706.1|	246	C	T
HbGBS_447503664_248	gi|447503664|gb|AJJZ010737706.1|	248	T	G
HbGBS_447503664_254	gi|447503664|gb|AJJZ010737706.1|	254	A	G
HbGBS_447507200_12791	gi|447507200|gb|AJJZ010734170.1|	12791	C	T
HbGBS_447507341_449	gi|447507341|gb|AJJZ010734029.1|	449	A	G
HbGBS_447509685_1785	gi|447509685|gb|AJJZ010731685.1|	1785	G	A
HbGBS_447509685_1840	gi|447509685|gb|AJJZ010731685.1|	1840	A	G
HbGBS_447510031_282	gi|447510031|gb|AJJZ010731339.1|	282	C	T
HbGBS_447510533_645	gi|447510533|gb|AJJZ010730837.1|	645	C	T
HbGBS_447511091_4336	gi|447511091|gb|AJJZ010730279.1|	4336	A	G
HbGBS_447511262_1933	gi|447511262|gb|AJJZ010730108.1|	1933	G	C
HbGBS_447511426_266	gi|447511426|gb|AJJZ010729944.1|	266	A	G
HbGBS_447511426_288	gi|447511426|gb|AJJZ010729944.1|	288	G	C
HbGBS_447511426_303	gi|447511426|gb|AJJZ010729944.1|	303	T	C
HbGBS_447511426_422	gi|447511426|gb|AJJZ010729944.1|	422	G	A
HbGBS_447511426_435	gi|447511426|gb|AJJZ010729944.1|	435	A	G
HbGBS_447513282_187	gi|447513282|gb|AJJZ010728088.1|	187	T	G
HbGBS_447513282_192	gi|447513282|gb|AJJZ010728088.1|	192	A	T
HbGBS_447513282_239	gi|447513282|gb|AJJZ010728088.1|	239	G	A
HbGBS_447513540_1268	gi|447513540|gb|AJJZ010727830.1|	1268	T	C
HbGBS_447513540_1297	gi|447513540|gb|AJJZ010727830.1|	1297	C	A
HbGBS_447513540_1298	gi|447513540|gb|AJJZ010727830.1|	1298	C	A
HbGBS_447515390_66	gi|447515390|gb|AJJZ010725980.1|	66	G	A
HbGBS_447515657_391	gi|447515657|gb|AJJZ010725713.1|	391	T	C
HbGBS_447516264_390	gi|447516264|gb|AJJZ010725106.1|	390	G	A
HbGBS_447516268_9581	gi|447516268|gb|AJJZ010725102.1|	9581	C	T
HbGBS_447516268_9590	gi|447516268|gb|AJJZ010725102.1|	9590	G	C
HbGBS_447516376_959	gi|447516376|gb|AJJZ010724994.1|	959	C	T
HbGBS_447516376_1012	gi|447516376|gb|AJJZ010724994.1|	1012	G	T
HbGBS_447516376_1059	gi|447516376|gb|AJJZ010724994.1|	1059	A	G
HbGBS_447518906_482	gi|447518906|gb|AJJZ010722464.1|	482	T	C
HbGBS_447520533_233	gi|447520533|gb|AJJZ010720837.1|	233	A	T
HbGBS_447522732_632	gi|447522732|gb|AJJZ010718638.1|	632	A	G
HbGBS_447523013_1633	gi|447523013|gb|AJJZ010718357.1|	1633	G	A
HbGBS_447527906_4193	gi|447527906|gb|AJJZ010713464.1|	4193	A	T
HbGBS_447527909_2767	gi|447527909|gb|AJJZ010713461.1|	2767	A	G
HbGBS_447529951_1187	gi|447529951|gb|AJJZ010711419.1|	1187	C	T
HbGBS_447530089_203	gi|447530089|gb|AJJZ010711281.1|	203	T	A
HbGBS_447531147_399	gi|447531147|gb|AJJZ010710223.1|	399	G	A
HbGBS_447533223_3246	gi|447533223|gb|AJJZ010708147.1|	3246	A	T
HbGBS_447533223_3247	gi|447533223|gb|AJJZ010708147.1|	3247	T	C
HbGBS_447533223_3248	gi|447533223|gb|AJJZ010708147.1|	3248	A	C
HbGBS_447534371_3044	gi|447534371|gb|AJJZ010706999.1|	3044	C	T
HbGBS_447534386_1130	gi|447534386|gb|AJJZ010706984.1|	1130	C	T
HbGBS_447536801_2455	gi|447536801|gb|AJJZ010704569.1|	2455	T	C
HbGBS_447536801_2495	gi|447536801|gb|AJJZ010704569.1|	2495	T	C
HbGBS_447537201_256	gi|447537201|gb|AJJZ010704169.1|	256	A	C
HbGBS_447537201_258	gi|447537201|gb|AJJZ010704169.1|	258	C	T
HbGBS_447537201_262	gi|447537201|gb|AJJZ010704169.1|	262	A	G
HbGBS_447537201_316	gi|447537201|gb|AJJZ010704169.1|	316	A	G
HbGBS_447544234_78	gi|447544234|gb|AJJZ010697136.1|	78	G	A
HbGBS_447544667_2388	gi|447544667|gb|AJJZ010696703.1|	2388	G	A
HbGBS_447544667_2494	gi|447544667|gb|AJJZ010696703.1|	2494	T	C
HbGBS_447544667_2560	gi|447544667|gb|AJJZ010696703.1|	2560	G	A
HbGBS_447545388_5120	gi|447545388|gb|AJJZ010695982.1|	5120	T	C
HbGBS_447545497_4641	gi|447545497|gb|AJJZ010695873.1|	4641	T	A
HbGBS_447545497_4772	gi|447545497|gb|AJJZ010695873.1|	4772	T	A
HbGBS_447545633_36	gi|447545633|gb|AJJZ010695737.1|	36	G	C
HbGBS_447545633_86	gi|447545633|gb|AJJZ010695737.1|	86	G	A
HbGBS_447545633_121	gi|447545633|gb|AJJZ010695737.1|	121	G	A
HbGBS_447545778_1314	gi|447545778|gb|AJJZ010695592.1|	1314	C	A
HbGBS_447546031_1055	gi|447546031|gb|AJJZ010695339.1|	1055	C	T
HbGBS_447547047_317	gi|447547047|gb|AJJZ010694323.1|	317	A	G
HbGBS_447547047_353	gi|447547047|gb|AJJZ010694323.1|	353	C	G
HbGBS_447547047_451	gi|447547047|gb|AJJZ010694323.1|	451	A	T
HbGBS_447547047_459	gi|447547047|gb|AJJZ010694323.1|	459	C	A
HbGBS_447547861_4951	gi|447547861|gb|AJJZ010693509.1|	4951	G	A
HbGBS_447548361_17801	gi|447548361|gb|AJJZ010693009.1|	17801	C	T
HbGBS_447552336_2643	gi|447552336|gb|AJJZ010689034.1|	2643	C	A
HbGBS_447552764_536	gi|447552764|gb|AJJZ010688606.1|	536	G	A
HbGBS_447554876_123	gi|447554876|gb|AJJZ010686494.1|	123	C	T
HbGBS_447554989_882	gi|447554989|gb|AJJZ010686381.1|	882	T	C
HbGBS_447557840_852	gi|447557840|gb|AJJZ010683530.1|	852	T	G
HbGBS_447557840_853	gi|447557840|gb|AJJZ010683530.1|	853	G	A
HbGBS_447558884_22	gi|447558884|gb|AJJZ010682486.1|	22	A	T
HbGBS_447558884_23	gi|447558884|gb|AJJZ010682486.1|	23	C	T
HbGBS_447558934_121	gi|447558934|gb|AJJZ010682436.1|	121	G	A
HbGBS_447558934_223	gi|447558934|gb|AJJZ010682436.1|	223	C	A
HbGBS_447559309_140	gi|447559309|gb|AJJZ010682061.1|	140	G	A
HbGBS_447560971_452	gi|447560971|gb|AJJZ010680399.1|	452	A	G
HbGBS_447560971_471	gi|447560971|gb|AJJZ010680399.1|	471	C	T
HbGBS_447560971_541	gi|447560971|gb|AJJZ010680399.1|	541	T	C
HbGBS_447560971_589	gi|447560971|gb|AJJZ010680399.1|	589	T	A
HbGBS_447562412_7883	gi|447562412|gb|AJJZ010678958.1|	7883	G	A
HbGBS_447562412_7939	gi|447562412|gb|AJJZ010678958.1|	7939	A	G
HbGBS_447562412_7955	gi|447562412|gb|AJJZ010678958.1|	7955	A	G
HbGBS_447562412_7970	gi|447562412|gb|AJJZ010678958.1|	7970	A	T
HbGBS_447562416_921	gi|447562416|gb|AJJZ010678954.1|	921	G	A
HbGBS_447562847_572	gi|447562847|gb|AJJZ010678523.1|	572	G	A
HbGBS_447563450_376	gi|447563450|gb|AJJZ010677920.1|	376	A	G
HbGBS_447564673_1486	gi|447564673|gb|AJJZ010676697.1|	1486	G	A
HbGBS_447566587_3078	gi|447566587|gb|AJJZ010674783.1|	3078	A	C
HbGBS_447567357_2975	gi|447567357|gb|AJJZ010674013.1|	2975	A	C
HbGBS_447568381_244	gi|447568381|gb|AJJZ010672989.1|	244	G	C
HbGBS_447571517_165	gi|447571517|gb|AJJZ010670025.1|	165	A	G
HbGBS_447572384_334	gi|447572384|gb|AJJZ010669158.1|	334	C	A
HbGBS_447573448_363	gi|447573448|gb|AJJZ010668094.1|	363	C	A
HbGBS_447573882_491	gi|447573882|gb|AJJZ010667660.1|	491	C	T
HbGBS_447574237_138	gi|447574237|gb|AJJZ010667305.1|	138	T	G
HbGBS_447577199_502	gi|447577199|gb|AJJZ010664740.1|	502	C	T
HbGBS_447577670_2055	gi|447577670|gb|AJJZ010664269.1|	2055	C	G
HbGBS_447579405_1225	gi|447579405|gb|AJJZ010662534.1|	1225	T	C
HbGBS_447579405_1264	gi|447579405|gb|AJJZ010662534.1|	1264	A	G
HbGBS_447579405_1297	gi|447579405|gb|AJJZ010662534.1|	1297	T	C
HbGBS_447579405_1303	gi|447579405|gb|AJJZ010662534.1|	1303	C	T
HbGBS_447579405_1309	gi|447579405|gb|AJJZ010662534.1|	1309	A	G
HbGBS_447579405_1333	gi|447579405|gb|AJJZ010662534.1|	1333	T	C
HbGBS_447579405_1349	gi|447579405|gb|AJJZ010662534.1|	1349	A	G
HbGBS_447579405_1357	gi|447579405|gb|AJJZ010662534.1|	1357	C	A
HbGBS_447579405_1366	gi|447579405|gb|AJJZ010662534.1|	1366	G	T
HbGBS_447579405_1371	gi|447579405|gb|AJJZ010662534.1|	1371	G	A
HbGBS_447579405_1384	gi|447579405|gb|AJJZ010662534.1|	1384	G	A
HbGBS_447579405_1387	gi|447579405|gb|AJJZ010662534.1|	1387	C	T
HbGBS_447579405_1396	gi|447579405|gb|AJJZ010662534.1|	1396	A	G
HbGBS_447579405_1403	gi|447579405|gb|AJJZ010662534.1|	1403	A	G
HbGBS_447580035_524	gi|447580035|gb|AJJZ010661904.1|	524	C	T
HbGBS_447580256_366	gi|447580256|gb|AJJZ010661683.1|	366	T	C
HbGBS_447580256_417	gi|447580256|gb|AJJZ010661683.1|	417	C	A
HbGBS_447580256_459	gi|447580256|gb|AJJZ010661683.1|	459	C	T
HbGBS_447580256_460	gi|447580256|gb|AJJZ010661683.1|	460	C	A
HbGBS_447581942_2461	gi|447581942|gb|AJJZ010659997.1|	2461	A	G
HbGBS_447581996_147	gi|447581996|gb|AJJZ010659943.1|	147	T	G
HbGBS_447581996_153	gi|447581996|gb|AJJZ010659943.1|	153	A	G
HbGBS_447581996_240	gi|447581996|gb|AJJZ010659943.1|	240	A	C
HbGBS_447584395_167	gi|447584395|gb|AJJZ010657544.1|	167	A	G
HbGBS_447584395_171	gi|447584395|gb|AJJZ010657544.1|	171	T	C
HbGBS_447585535_400	gi|447585535|gb|AJJZ010656404.1|	400	C	A
HbGBS_447585835_700	gi|447585835|gb|AJJZ010656104.1|	700	T	C
HbGBS_447586189_319	gi|447586189|gb|AJJZ010655750.1|	319	A	T
HbGBS_447586189_421	gi|447586189|gb|AJJZ010655750.1|	421	G	A
HbGBS_447589318_34	gi|447589318|gb|AJJZ010652621.1|	34	C	T
HbGBS_447589400_240	gi|447589400|gb|AJJZ010652539.1|	240	T	C
HbGBS_447589400_311	gi|447589400|gb|AJJZ010652539.1|	311	A	G
HbGBS_447591151_206	gi|447591151|gb|AJJZ010650788.1|	206	C	G
HbGBS_447592684_9566	gi|447592684|gb|AJJZ010649255.1|	9566	T	C
HbGBS_447592692_1399	gi|447592692|gb|AJJZ010649247.1|	1399	C	T
HbGBS_447594290_554	gi|447594290|gb|AJJZ010647649.1|	554	A	G
HbGBS_447595171_3502	gi|447595171|gb|AJJZ010646768.1|	3502	A	G
HbGBS_447597420_1109	gi|447597420|gb|AJJZ010644519.1|	1109	G	C
HbGBS_447597420_1267	gi|447597420|gb|AJJZ010644519.1|	1267	G	A
HbGBS_447602759_682	gi|447602759|gb|AJJZ010639184.1|	682	G	A
HbGBS_447602759_735	gi|447602759|gb|AJJZ010639184.1|	735	A	T
HbGBS_447602765_2888	gi|447602765|gb|AJJZ010639178.1|	2888	C	T
HbGBS_447604275_429	gi|447604275|gb|AJJZ010637955.1|	429	A	G
HbGBS_447604275_530	gi|447604275|gb|AJJZ010637955.1|	530	G	A
HbGBS_447605272_1026	gi|447605272|gb|AJJZ010637007.1|	1026	A	G
HbGBS_447606348_63	gi|447606348|gb|AJJZ010635931.1|	63	G	A
HbGBS_447606348_81	gi|447606348|gb|AJJZ010635931.1|	81	A	T
HbGBS_447606348_143	gi|447606348|gb|AJJZ010635931.1|	143	C	T
HbGBS_447606348_160	gi|447606348|gb|AJJZ010635931.1|	160	A	C
HbGBS_447606348_195	gi|447606348|gb|AJJZ010635931.1|	195	G	A
HbGBS_447606487_2866	gi|447606487|gb|AJJZ010635792.1|	2866	A	G
HbGBS_447611459_237	gi|447611459|gb|AJJZ010630820.1|	237	G	T
HbGBS_447613492_255	gi|447613492|gb|AJJZ010628787.1|	255	G	A
HbGBS_447613631_152	gi|447613631|gb|AJJZ010628648.1|	152	A	G
HbGBS_447613631_153	gi|447613631|gb|AJJZ010628648.1|	153	T	C
HbGBS_447613631_189	gi|447613631|gb|AJJZ010628648.1|	189	C	A
HbGBS_447614647_272	gi|447614647|gb|AJJZ010627632.1|	272	A	T
HbGBS_447617999_2165	gi|447617999|gb|AJJZ010624280.1|	2165	G	A
HbGBS_447618002_982	gi|447618002|gb|AJJZ010624277.1|	982	C	T
HbGBS_447618002_1033	gi|447618002|gb|AJJZ010624277.1|	1033	T	C
HbGBS_447619654_18	gi|447619654|gb|AJJZ010622625.1|	18	T	C
HbGBS_447621992_3373	gi|447621992|gb|AJJZ010620287.1|	3373	G	A
HbGBS_447622313_134	gi|447622313|gb|AJJZ010619966.1|	134	C	A
HbGBS_447622326_262	gi|447622326|gb|AJJZ010619953.1|	262	C	A
HbGBS_447622397_156	gi|447622397|gb|AJJZ010619882.1|	156	T	A
HbGBS_447622397_202	gi|447622397|gb|AJJZ010619882.1|	202	A	G
HbGBS_447623082_593	gi|447623082|gb|AJJZ010619197.1|	593	A	G
HbGBS_447623106_125	gi|447623106|gb|AJJZ010619173.1|	125	G	A
HbGBS_447623177_255	gi|447623177|gb|AJJZ010619102.1|	255	G	A
HbGBS_447626846_3567	gi|447626846|gb|AJJZ010615433.1|	3567	G	A
HbGBS_447628331_1780	gi|447628331|gb|AJJZ010613948.1|	1780	T	A
HbGBS_447629124_2594	gi|447629124|gb|AJJZ010613155.1|	2594	G	A
HbGBS_447629419_2213	gi|447629419|gb|AJJZ010612860.1|	2213	G	C
HbGBS_447629419_2214	gi|447629419|gb|AJJZ010612860.1|	2214	C	A
HbGBS_447629419_2290	gi|447629419|gb|AJJZ010612860.1|	2290	T	G
HbGBS_447629424_400	gi|447629424|gb|AJJZ010612855.1|	400	T	A
HbGBS_447629591_13355	gi|447629591|gb|AJJZ010612688.1|	13355	A	T
HbGBS_447631149_2712	gi|447631149|gb|AJJZ010611130.1|	2712	C	T
HbGBS_447632017_2257	gi|447632017|gb|AJJZ010610262.1|	2257	G	C
HbGBS_447632752_2433	gi|447632752|gb|AJJZ010609527.1|	2433	A	G
HbGBS_447632752_2477	gi|447632752|gb|AJJZ010609527.1|	2477	G	A
HbGBS_447632764_842	gi|447632764|gb|AJJZ010609515.1|	842	G	T
HbGBS_447633331_1381	gi|447633331|gb|AJJZ010608948.1|	1381	A	C
HbGBS_447633331_1396	gi|447633331|gb|AJJZ010608948.1|	1396	C	A
HbGBS_447633366_4824	gi|447633366|gb|AJJZ010608913.1|	4824	C	T
HbGBS_447635081_2295	gi|447635081|gb|AJJZ010607198.1|	2295	G	A
HbGBS_447635154_98	gi|447635154|gb|AJJZ010607125.1|	98	T	G
HbGBS_447635154_148	gi|447635154|gb|AJJZ010607125.1|	148	C	A
HbGBS_447635154_241	gi|447635154|gb|AJJZ010607125.1|	241	G	A
HbGBS_447636287_2917	gi|447636287|gb|AJJZ010605992.1|	2917	C	T
HbGBS_447636307_7682	gi|447636307|gb|AJJZ010605972.1|	7682	C	T
HbGBS_447636312_1471	gi|447636312|gb|AJJZ010605967.1|	1471	G	C
HbGBS_447636436_273	gi|447636436|gb|AJJZ010605843.1|	273	A	G
HbGBS_447636681_467	gi|447636681|gb|AJJZ010605598.1|	467	C	T
HbGBS_447636681_516	gi|447636681|gb|AJJZ010605598.1|	516	C	G
HbGBS_447639102_4337	gi|447639102|gb|AJJZ010603177.1|	4337	T	C
HbGBS_447640481_195	gi|447640481|gb|AJJZ010601798.1|	195	G	A
HbGBS_447640590_186	gi|447640590|gb|AJJZ010601689.1|	186	A	G
HbGBS_447640590_225	gi|447640590|gb|AJJZ010601689.1|	225	A	G
HbGBS_447640590_227	gi|447640590|gb|AJJZ010601689.1|	227	C	T
HbGBS_447640590_228	gi|447640590|gb|AJJZ010601689.1|	228	T	C
HbGBS_447640590_231	gi|447640590|gb|AJJZ010601689.1|	231	A	G
HbGBS_447640590_243	gi|447640590|gb|AJJZ010601689.1|	243	G	A
HbGBS_447640590_258	gi|447640590|gb|AJJZ010601689.1|	258	G	A
HbGBS_447640660_472	gi|447640660|gb|AJJZ010601619.1|	472	C	T
HbGBS_447640660_489	gi|447640660|gb|AJJZ010601619.1|	489	A	G
HbGBS_447640660_534	gi|447640660|gb|AJJZ010601619.1|	534	T	C
HbGBS_447641186_2368	gi|447641186|gb|AJJZ010601093.1|	2368	C	T
HbGBS_447641186_2380	gi|447641186|gb|AJJZ010601093.1|	2380	T	A
HbGBS_447641186_2426	gi|447641186|gb|AJJZ010601093.1|	2426	T	A
HbGBS_447641186_2441	gi|447641186|gb|AJJZ010601093.1|	2441	G	A
HbGBS_447641186_2449	gi|447641186|gb|AJJZ010601093.1|	2449	A	G
HbGBS_447641741_5238	gi|447641741|gb|AJJZ010600538.1|	5238	G	A
HbGBS_447644389_2833	gi|447644389|gb|AJJZ010597890.1|	2833	G	A
HbGBS_447644389_2861	gi|447644389|gb|AJJZ010597890.1|	2861	C	T
HbGBS_447644389_2901	gi|447644389|gb|AJJZ010597890.1|	2901	A	G
HbGBS_447644811_1195	gi|447644811|gb|AJJZ010597468.1|	1195	C	T
HbGBS_447645300_494	gi|447645300|gb|AJJZ010596979.1|	494	C	T
HbGBS_447645420_1689	gi|447645420|gb|AJJZ010596859.1|	1689	A	G
HbGBS_447646148_124	gi|447646148|gb|AJJZ010596131.1|	124	G	T
HbGBS_447646432_576	gi|447646432|gb|AJJZ010595847.1|	576	G	A
HbGBS_447646866_2525	gi|447646866|gb|AJJZ010595413.1|	2525	C	T
HbGBS_447647797_1563	gi|447647797|gb|AJJZ010594830.1|	1563	T	A
HbGBS_447647847_1861	gi|447647847|gb|AJJZ010594805.1|	1861	G	A
HbGBS_447648158_3891	gi|447648158|gb|AJJZ010594656.1|	3891	A	G
HbGBS_447648498_102	gi|447648498|gb|AJJZ010594493.1|	102	T	C
HbGBS_447649365_4934	gi|447649365|gb|AJJZ010594074.1|	4934	C	T
HbGBS_447651408_3665	gi|447651408|gb|AJJZ010593015.1|	3665	G	A
HbGBS_447652440_113	gi|447652440|gb|AJJZ010592459.1|	113	G	A
HbGBS_447652440_140	gi|447652440|gb|AJJZ010592459.1|	140	T	C
HbGBS_447652440_141	gi|447652440|gb|AJJZ010592459.1|	141	A	G
HbGBS_447652440_149	gi|447652440|gb|AJJZ010592459.1|	149	C	T
HbGBS_447654624_211	gi|447654624|gb|AJJZ010591720.1|	211	T	A
HbGBS_447656210_397	gi|447656210|gb|AJJZ010591179.1|	397	A	C
HbGBS_447657523_2534	gi|447657523|gb|AJJZ010590759.1|	2534	G	T
HbGBS_447657523_2599	gi|447657523|gb|AJJZ010590759.1|	2599	A	G
HbGBS_447657523_2620	gi|447657523|gb|AJJZ010590759.1|	2620	G	A
HbGBS_447657558_2720	gi|447657558|gb|AJJZ010590744.1|	2720	T	C
HbGBS_447657560_2415	gi|447657560|gb|AJJZ010590743.1|	2415	A	T
HbGBS_447660402_134	gi|447660402|gb|AJJZ010589693.1|	134	A	C
HbGBS_447676397_4175	gi|447676397|gb|AJJZ010584159.1|	4175	G	A
HbGBS_447676422_1882	gi|447676422|gb|AJJZ010584151.1|	1882	T	C
HbGBS_447676422_1883	gi|447676422|gb|AJJZ010584151.1|	1883	G	T
HbGBS_447676422_1886	gi|447676422|gb|AJJZ010584151.1|	1886	T	A
HbGBS_447680556_4847	gi|447680556|gb|AJJZ010582747.1|	4847	C	T
HbGBS_447680571_4095	gi|447680571|gb|AJJZ010582744.1|	4095	C	T
HbGBS_447680585_9402	gi|447680585|gb|AJJZ010582738.1|	9402	T	A
HbGBS_447680607_6858	gi|447680607|gb|AJJZ010582723.1|	6858	A	T
HbGBS_447680859_2053	gi|447680859|gb|AJJZ010582631.1|	2053	G	A
HbGBS_447681053_1631	gi|447681053|gb|AJJZ010582569.1|	1631	G	T
HbGBS_447681207_2411	gi|447681207|gb|AJJZ010582504.1|	2411	G	A
HbGBS_447681222_4614	gi|447681222|gb|AJJZ010582499.1|	4614	G	T
HbGBS_447681264_2105	gi|447681264|gb|AJJZ010582485.1|	2105	A	T
HbGBS_447681264_2112	gi|447681264|gb|AJJZ010582485.1|	2112	G	T
HbGBS_447681528_3835	gi|447681528|gb|AJJZ010582392.1|	3835	C	T
HbGBS_447681528_3974	gi|447681528|gb|AJJZ010582392.1|	3974	G	A
HbGBS_447681563_3109	gi|447681563|gb|AJJZ010582380.1|	3109	A	C
HbGBS_447682894_1741	gi|447682894|gb|AJJZ010581896.1|	1741	C	T
HbGBS_447685331_3247	gi|447685331|gb|AJJZ010581127.1|	3247	G	A
HbGBS_447685710_1186	gi|447685710|gb|AJJZ010581006.1|	1186	T	C
HbGBS_447685710_1202	gi|447685710|gb|AJJZ010581006.1|	1202	C	G
HbGBS_447685710_1234	gi|447685710|gb|AJJZ010581006.1|	1234	C	T
HbGBS_447687539_273	gi|447687539|gb|AJJZ010580405.1|	273	G	A
HbGBS_447687539_276	gi|447687539|gb|AJJZ010580405.1|	276	A	G
HbGBS_447687539_303	gi|447687539|gb|AJJZ010580405.1|	303	T	C
HbGBS_447689338_1295	gi|447689338|gb|AJJZ010579756.1|	1295	C	G
HbGBS_447693062_2630	gi|447693062|gb|AJJZ010577921.1|	2630	G	A
HbGBS_447695430_1302	gi|447695430|gb|AJJZ010576754.1|	1302	G	C
HbGBS_447695430_1303	gi|447695430|gb|AJJZ010576754.1|	1303	T	C
HbGBS_447695740_742	gi|447695740|gb|AJJZ010576444.1|	742	T	C
HbGBS_447695740_784	gi|447695740|gb|AJJZ010576444.1|	784	A	G
HbGBS_447695827_275	gi|447695827|gb|AJJZ010576357.1|	275	A	G
HbGBS_447698029_5264	gi|447698029|gb|AJJZ010574155.1|	5264	C	T
HbGBS_447699632_307	gi|447699632|gb|AJJZ010572552.1|	307	C	T
HbGBS_447700113_674	gi|447700113|gb|AJJZ010572071.1|	674	T	C
HbGBS_447700113_683	gi|447700113|gb|AJJZ010572071.1|	683	T	C
HbGBS_447700309_1723	gi|447700309|gb|AJJZ010571875.1|	1723	G	C
HbGBS_447700309_1761	gi|447700309|gb|AJJZ010571875.1|	1761	C	T
HbGBS_447700309_1818	gi|447700309|gb|AJJZ010571875.1|	1818	A	G
HbGBS_447700618_8144	gi|447700618|gb|AJJZ010571566.1|	8144	C	A
HbGBS_447700766_423	gi|447700766|gb|AJJZ010571418.1|	423	C	T
HbGBS_447700766_432	gi|447700766|gb|AJJZ010571418.1|	432	G	A
HbGBS_447702846_1924	gi|447702846|gb|AJJZ010569338.1|	1924	C	T
HbGBS_447702846_1943	gi|447702846|gb|AJJZ010569338.1|	1943	A	T
HbGBS_447702846_3314	gi|447702846|gb|AJJZ010569338.1|	3314	G	C
HbGBS_447702969_8393	gi|447702969|gb|AJJZ010569215.1|	8393	C	T
HbGBS_447703108_121	gi|447703108|gb|AJJZ010569076.1|	121	C	A
HbGBS_447703108_123	gi|447703108|gb|AJJZ010569076.1|	123	C	T
HbGBS_447703108_144	gi|447703108|gb|AJJZ010569076.1|	144	C	T
HbGBS_447703108_238	gi|447703108|gb|AJJZ010569076.1|	238	T	C
HbGBS_447703108_310	gi|447703108|gb|AJJZ010569076.1|	310	T	C
HbGBS_447703373_248	gi|447703373|gb|AJJZ010568811.1|	248	G	T
HbGBS_447705620_3814	gi|447705620|gb|AJJZ010566564.1|	3814	C	G
HbGBS_447705624_8699	gi|447705624|gb|AJJZ010566560.1|	8699	T	G
HbGBS_447705624_8721	gi|447705624|gb|AJJZ010566560.1|	8721	A	G
HbGBS_447705624_8844	gi|447705624|gb|AJJZ010566560.1|	8844	A	C
HbGBS_447705630_1159	gi|447705630|gb|AJJZ010566554.1|	1159	T	C
HbGBS_447705630_1161	gi|447705630|gb|AJJZ010566554.1|	1161	C	T
HbGBS_447707442_332	gi|447707442|gb|AJJZ010564742.1|	332	A	T
HbGBS_447707684_33	gi|447707684|gb|AJJZ010564500.1|	33	C	A
HbGBS_447707684_55	gi|447707684|gb|AJJZ010564500.1|	55	T	A
HbGBS_447707684_91	gi|447707684|gb|AJJZ010564500.1|	91	C	T
HbGBS_447707684_99	gi|447707684|gb|AJJZ010564500.1|	99	T	A
HbGBS_447707684_125	gi|447707684|gb|AJJZ010564500.1|	125	C	A
HbGBS_447709843_138	gi|447709843|gb|AJJZ010562341.1|	138	G	A
HbGBS_447711720_1391	gi|447711720|gb|AJJZ010560464.1|	1391	G	A
HbGBS_447711720_1423	gi|447711720|gb|AJJZ010560464.1|	1423	C	G
HbGBS_447711734_3431	gi|447711734|gb|AJJZ010560450.1|	3431	C	T
HbGBS_447712871_161	gi|447712871|gb|AJJZ010559313.1|	161	G	T
HbGBS_447713195_5270	gi|447713195|gb|AJJZ010558989.1|	5270	G	A
HbGBS_447715000_446	gi|447715000|gb|AJJZ010557184.1|	446	T	A
HbGBS_447715000_456	gi|447715000|gb|AJJZ010557184.1|	456	T	A
HbGBS_447715001_2681	gi|447715001|gb|AJJZ010557183.1|	2681	G	A
HbGBS_447715116_106	gi|447715116|gb|AJJZ010557068.1|	106	G	T
HbGBS_447715420_1085	gi|447715420|gb|AJJZ010556764.1|	1085	A	G
HbGBS_447715420_1086	gi|447715420|gb|AJJZ010556764.1|	1086	A	C
HbGBS_447715436_321	gi|447715436|gb|AJJZ010556748.1|	321	A	T
HbGBS_447715436_379	gi|447715436|gb|AJJZ010556748.1|	379	A	T
HbGBS_447715654_1487	gi|447715654|gb|AJJZ010556530.1|	1487	G	A
HbGBS_447715664_3593	gi|447715664|gb|AJJZ010556520.1|	3593	G	T
HbGBS_447717548_280	gi|447717548|gb|AJJZ010554636.1|	280	T	A
HbGBS_447718519_191	gi|447718519|gb|AJJZ010553665.1|	191	A	G
HbGBS_447718616_1604	gi|447718616|gb|AJJZ010553568.1|	1604	C	T
HbGBS_447718616_1700	gi|447718616|gb|AJJZ010553568.1|	1700	G	T
HbGBS_447718642_115	gi|447718642|gb|AJJZ010553542.1|	115	C	T
HbGBS_447719985_1021	gi|447719985|gb|AJJZ010552199.1|	1021	A	G
HbGBS_447721102_289	gi|447721102|gb|AJJZ010551082.1|	289	A	G
HbGBS_447721733_922	gi|447721733|gb|AJJZ010550451.1|	922	G	C
HbGBS_447726683_847	gi|447726683|gb|AJJZ010545501.1|	847	A	G
HbGBS_447727203_205	gi|447727203|gb|AJJZ010544981.1|	205	C	T
HbGBS_447727283_671	gi|447727283|gb|AJJZ010544901.1|	671	C	T
HbGBS_447728384_89	gi|447728384|gb|AJJZ010543800.1|	89	C	T
HbGBS_447730171_165	gi|447730171|gb|AJJZ010542013.1|	165	C	G
HbGBS_447730747_116	gi|447730747|gb|AJJZ010541437.1|	116	C	A
HbGBS_447731706_169	gi|447731706|gb|AJJZ010540478.1|	169	T	A
HbGBS_447731752_2870	gi|447731752|gb|AJJZ010540432.1|	2870	A	T
HbGBS_447733230_2588	gi|447733230|gb|AJJZ010538954.1|	2588	G	T
HbGBS_447733435_2435	gi|447733435|gb|AJJZ010538749.1|	2435	A	G
HbGBS_447733435_2518	gi|447733435|gb|AJJZ010538749.1|	2518	G	A
HbGBS_447734370_787	gi|447734370|gb|AJJZ010537814.1|	787	C	T
HbGBS_447735289_326	gi|447735289|gb|AJJZ010536895.1|	326	C	T
HbGBS_447736180_2335	gi|447736180|gb|AJJZ010536004.1|	2335	G	A
HbGBS_447736209_274	gi|447736209|gb|AJJZ010535975.1|	274	A	G
HbGBS_447739616_6162	gi|447739616|gb|AJJZ010532568.1|	6162	G	C
HbGBS_447740658_169	gi|447740658|gb|AJJZ010531526.1|	169	A	G
HbGBS_447742820_2431	gi|447742820|gb|AJJZ010529364.1|	2431	T	C
HbGBS_447742820_2454	gi|447742820|gb|AJJZ010529364.1|	2454	A	T
HbGBS_447742885_104	gi|447742885|gb|AJJZ010529299.1|	104	G	A
HbGBS_447742885_111	gi|447742885|gb|AJJZ010529299.1|	111	C	T
HbGBS_447742885_269	gi|447742885|gb|AJJZ010529299.1|	269	G	A
HbGBS_447742941_131	gi|447742941|gb|AJJZ010529243.1|	131	T	C
HbGBS_447746987_107	gi|447746987|gb|AJJZ010525197.1|	107	T	G
HbGBS_447748621_209	gi|447748621|gb|AJJZ010523563.1|	209	C	A
HbGBS_447748762_338	gi|447748762|gb|AJJZ010523422.1|	338	T	G
HbGBS_447748819_158	gi|447748819|gb|AJJZ010523365.1|	158	C	G
HbGBS_447749809_140	gi|447749809|gb|AJJZ010522375.1|	140	T	A
HbGBS_447749809_146	gi|447749809|gb|AJJZ010522375.1|	146	A	T
HbGBS_447749809_152	gi|447749809|gb|AJJZ010522375.1|	152	T	C
HbGBS_447749809_165	gi|447749809|gb|AJJZ010522375.1|	165	C	T
HbGBS_447749809_187	gi|447749809|gb|AJJZ010522375.1|	187	A	C
HbGBS_447749809_198	gi|447749809|gb|AJJZ010522375.1|	198	T	G
HbGBS_447749809_211	gi|447749809|gb|AJJZ010522375.1|	211	G	A
HbGBS_447750096_98	gi|447750096|gb|AJJZ010522088.1|	98	A	G
HbGBS_447750805_460	gi|447750805|gb|AJJZ010521379.1|	460	T	G
HbGBS_447750805_471	gi|447750805|gb|AJJZ010521379.1|	471	A	G
HbGBS_447753835_1387	gi|447753835|gb|AJJZ010518349.1|	1387	A	C
HbGBS_447753835_1431	gi|447753835|gb|AJJZ010518349.1|	1431	C	T
HbGBS_447755732_4115	gi|447755732|gb|AJJZ010516452.1|	4115	G	A
[truncated: 19,356 more rows]

## Sheet: Ion Proton Sequence Statistics
This table displays Ion Proton sequence statistic for all individuals in Population P and C
Sample	Total bases	>=Q20 Bases	Total reads	Mean read length	Mapped reads	% Mapped reads
Population P
P2-T21	343214686	309945323	2638386	130	2464926	0.934255
P2-T16	547702759	496879115	4178969	131	3685329	0.881875
P9-T92	444603162	403980632	3410631	130	3110744	0.912073
P2-T19	1056021813	952133796	8092766	130	7711320	0.952866
P8-T79	378389750	340521441	2852174	132	2615035	0.916857
P3-T29	1024079043	928283718	7876165	130	7404762	0.940148
P9-T94	353154204	318159145	2675655	131	2499995	0.934349
P11-T112	545864795	490770646	4173382	130	3800086	0.910553
P5-T54	637635635	576879671	4898879	130	4489186	0.91637
P9-T99	402900268	364926834	3096149	130	2883443	0.9313
P3-T25	770826506	696057655	5858387	131	5513572	0.941142
P5-T50	672145375	608615371	5165609	130	4634755	0.897233
P8-T87	359377712	324162120	2700618	133	2459223	0.910615
P9-T97	1188836779	988587362	8186798	131	7154718	0.873934
P2-T20	1295308315	1066566013	8990842	128	8326895	0.926153
P2-T14	912893690	756941617	6488000	128	5880192	0.906318
P2-T15	972254920	825211311	7362448	132	6842819	0.929422
P6-T65	595973217	506253835	4526922	131	4068378	0.898707
P2-T18	633148126	540927702	4851709	130	4316276	0.88964
P5-T49	706472620	592427520	5381875	131	4869674	0.904829
P5-T46	621791149	519694817	4760657	130	4330520	0.909648
P9-T93	395490384	334774552	3048393	129	2578441	0.845836
P7-T77	435635232	366605533	3332722	130	2971762	0.891692
P10-T109	698314794	584533973	5406282	129	4870924	0.900975
P7-T73	443086694	374580276	3408658	129	3044002	0.893021
P5-T48	906831301	765950169	6956480	130	6340144	0.911401
P3-T27	1478708489	1253943377	11389536	129	10247187	0.899702
P2-T13	1328695857	1120090137	10292263	129	9553631	0.928234
P11-T120	760244959	618554073	5310316	129	4807649	0.905341
P4-T35	1027382324	843442702	7200262	129	6686886	0.9287
P7-T72	619856392	503982244	4302902	130	3904416	0.907391
P4-T43	499163291	364474242	3790658	131	3429356	0.904686
P5-T51	640750711	475371076	4809762	133	4339714	0.902272
P2-T22	1112461078	826714752	8443071	131	7690727	0.910892
P7-T75	635230548	470368550	4803174	132	4216481	0.877853
P3-T26	731579197	529710026	5639751	129	5044608	0.894474
P11-T114	836419984	622353617	6675225	125	4565825	0.683996
P10-T104	518685321	380202969	3949019	131	3487893	0.88323
P10-T102	527060696	383712718	4079525	129	3408432	0.835497
P6-T63	647041480	466445014	5059351	127	4696725	0.928326
P6-T64	776072462	564551576	5955484	130	5456978	0.916295
P7-T74	888756855	653586169	6760457	131	6180481	0.914211
P4-T38	460490362	337035492	3536661	130	3165760	0.895127
P3-T32	470620073	346001679	3593112	130	3324657	0.925286
P5-T52	652905419	474475422	5006663	130	4637279	0.926222
P7-T76	512853829	394789040	3622386	130	3244745	0.895748
P6-T66	640839460	507860264	5085497	126	4428045	0.87072
P8-T85	487172573	388380948	3762379	129	3467051	0.921505
P1-T8	435938820	349226386	3429159	127	3204196	0.934397
P4-T42	462925608	371106732	3637181	127	3289548	0.904422
P3-T28	900370715	710900720	7111173	126	6609136	0.929402
P4-T36	441863708	349928309	3437112	128	3184823	0.926599
P10-T107	629563366	504065139	4929273	127	4385854	0.889757
P11-T116	399788624	317934200	3189866	125	2806728	0.879889
P11-T117	450927191	356315629	3597930	125	3269351	0.908676
P10-T108	505337477	397589253	4040320	125	3705471	0.917123
P3-T24	545845597	433304389	4385843	124	3682104	0.839543
P6-T57	883277003	704740738	6919237	127	6419493	0.927775
P1-T4	562081502	447660839	4445311	126	4037875	0.908345
P1-T5	489272493	387345748	3849639	127	3340047	0.867626
P7-T67	387666651	309916744	3062962	126	2756796	0.900043
P3-T33	604629287	477222961	4699035	128	4368859	0.929735
P9-T91	820653148	662551717	6476752	126	5989419	0.924757
P1-T10	849235934	692910853	6607251	128	6156318	0.931752
P11-T118	378438393	310800380	2972130	127	2710165	0.91186
P8-T78	788874393	644344018	6113907	129	5705913	0.933268
P3-T30	582170655	470970799	4568144	127	4231920	0.926398
P7-T68	389710231	314534952	3040094	128	2771284	0.911578
P4-T37	559715546	457785277	4382949	127	3946873	0.900506
P5-T53	551014893	444412539	4367981	126	4049510	0.92709
P8-T82	567132027	458046264	4430118	128	4143771	0.935364
P10-T105	1149560225	920685980	9182068	125	8579650	0.934392
P9-T95	777197028	626510973	6057375	128	5668183	0.935749
P8-T81	505951316	413039472	3950988	128	3700486	0.936598
P4-T40	453483133	368861208	3597961	126	3351528	0.931508
P6-T61	855625793	693433210	6683102	128	6083269	0.910246
P1-T11	603901987	493833736	4718066	127	4366761	0.92554
P7-T71	902407993	728270192	7049018	128	6374762	0.904348
P9-T89	699746504	520928364	5418883	129	5022801	0.926907
P1-T1	575152988	438019585	4443245	129	4037137	0.908601
P4-T41	543908240	415536177	4186030	129	3787534	0.904803
P1-T9	521101106	395360204	3997301	130	3692618	0.923778
P10-T110	706833775	528690709	5548857	127	4945631	0.891288
P6-T58	472197953	353525043	3706522	127	3353894	0.904863
P2-T17	981526237	744847928	7619762	128	6934217	0.910031
P5-T55	633090285	473417186	4938673	128	4438779	0.89878
P1-T2	555338124	413751527	4348817	127	4032583	0.927283
P7-T70	756112609	560480362	5981763	126	4916737	0.821954
P1-T6	739152314	551107624	5790752	127	5262818	0.908832
P6-T56	717540995	540663029	5525535	129	4987454	0.902619
P10-T106	436077159	329930405	3423594	127	3000475	0.876411
P4-T44	404014986	303747262	3193762	126	2928579	0.916968
P1-T3	804276238	612124256	6212334	129	5444704	0.876435
P6-T59	586645865	437815395	4591441	127	4266427	0.929213
P9-T96	675329792	548256116	5105204	132	4754953	0.931393
P8-T84	616992980	505675682	4606103	133	4214247	0.914927
P3-T31	375007676	311658099	2942294	127	2055564	0.698626
P8-T83	774742968	638544951	5879389	131	5129160	0.872397
P1-T7	507695083	411266290	3829618	132	3583738	0.935795
P6-T60	560865885	460031543	4273935	131	3964518	0.927604
P3-T23	878139259	715150452	6739482	130	6152825	0.912952
P8-T86	585508958	475121282	4396425	133	4048693	0.920906
P8-T88	668268246	538494919	5106909	130	4665766	0.913618
P10-T103	554742388	451990615	4259148	130	3870024	0.908638
P9-T90	733460654	601117405	5480075	133	5077880	0.926608
P10-T101	976631807	797186813	7516935	129	7069747	0.940509
P11-T119	354321648	288519347	2685132	131	2373274	0.883857
P6-T62	617125066	505764729	4693688	131	4301753	0.916497
P5-T47	676114813	548529528	5161195	130	4759984	0.922264
P7-T69	689252611	552126367	4788186	133	4327231	0.903731
P11-T113	730588681	581568542	4928619	148	4277148	0.867819
P10-T100	936526570	756592902	6267513	149	5687589	0.907471
P11-T115	734867631	594631497	4909914	149	4735863	0.964551
P4-T39	801596032	647351730	5342320	150	4897630	0.916761
P9-T98	1110262244	883711100	7393621	150	6879183	0.930421
P4-T34	708448831	567511845	4712308	150	4285960	0.909525
P2-T12	1242902170	1004734040	8249682	150	7624404	0.924206
P5-T45	1457116657	1162887078	9796692	148	8852484	0.90362
Population C
C8-T72	527983596	444632068	3737833	141	3285330	0.87894
C6-T47	401222691	338551447	2826211	141	2340275	0.828061
C8-T65	482371432	408805341	3416762	141	2612083	0.764491
C9-T74	1240625152	1033095503	8777135	141	7897003	0.899724
C9-T78	494936016	413141836	3499211	141	3084067	0.881361
C6-T48	474532465	400084556	3347486	141	2713746	0.810682
C9-T73	1044621288	871656515	7476272	139	6696517	0.895703
C9-T77	771863994	641365952	5452160	141	4888653	0.896645
C4-T33	523685669	432320114	3755879	139	3370547	0.897406
C9-T75	988128163	822568436	7067720	139	6210234	0.878676
C3-T23	579172464	487273670	4079845	141	3581458	0.877842
C2-T17	889572025	745510868	6389738	139	5531732	0.865721
C4-T34	497804849	415685438	3490722	142	3070342	0.879572
C5-T45	571081843	480728355	4040877	141	3643153	0.901575
C9-T80	1686981463	1408447710	12003102	140	10620796	0.884838
C3-T20	965304795	788994320	7262366	132	6279310	0.864637
C9-T79	675820375	556524644	5018000	134	4500628	0.896897
C1-T1	643552315	532817271	4776890	134	4059982	0.849922
C2-T13	690804184	570994667	5163258	133	4671541	0.904766
C5-T39	728144772	593892103	5447429	133	4868775	0.893775
C1-T5	562268076	458029523	4187206	134	3632039	0.867413
C1-T3	561816867	463151928	4195070	133	3686734	0.878825
C8-T66	484254850	396415822	3677780	131	3378188	0.91854
C4-T32	502622095	409311133	3741951	134	3309577	0.884452
C6-T53	539485820	436234080	4088076	131	3683615	0.901063
C7-T62	481910097	394205854	3635421	132	3295782	0.906575
C6-T54	1172643959	965553500	8752237	133	7690399	0.878678
C5-T42	512355546	419493777	3808545	134	3421086	0.898266
C2-T10	686541153	565050381	5127436	133	4571044	0.891487
C8-T68	590078727	481051136	4402170	134	3929657	0.892664
C1-T6	561816986	477385792	4294116	130	3910253	0.910607
C7-T55	535014999	456898774	4016603	133	3651324	0.909058
C5-T38	457622594	391313557	3460483	132	3104900	0.897245
C7-T57	639696180	547360445	4897766	130	4317368	0.881497
C8-T70	895863938	759084570	6791161	131	6168577	0.908324
C3-T26	847404089	715537715	6395467	132	5697868	0.890923
C6-T50	571916965	487699746	4340034	131	3921731	0.903618
C7-T60	574342114	487445558	4407550	130	3994723	0.906336
C8-T67	684714351	577814637	5145726	133	4595651	0.893101
C2-T16	493455716	415478505	3787802	130	3306279	0.872875
C3-T22	603396904	512316603	4630053	130	3991741	0.862137
C7-T59	576393230	491170671	4335160	132	3837014	0.885092
C1-T7	495415858	423200652	3781341	131	2954424	0.781316
C4-T28	844246147	713769359	6298473	134	5441701	0.863971
C5-T44	720355092	613346201	5490620	131	5000785	0.910787
C8-T64	768876370	649960113	5814952	132	4974149	0.855407
C8-T69	533625143	432166918	3712675	143	3399242	0.915578
C3-T25	715517779	587664081	4963361	144	4381364	0.882741
C4-T29	728790024	597339403	5069835	143	4579977	0.903378
C5-T40	747905182	610928598	5175947	144	4665162	0.901316
C5-T43	919140099	746305379	6464095	142	4998760	0.773312
C6-T46	672485767	545534960	4652394	144	4118007	0.885137
C9-T81	722211715	590153769	5019099	143	4561171	0.908763
C1-T2	721467565	583406795	5048154	142	4507053	0.892812
C4-T30	715714132	577595477	5003452	143	4517909	0.902958
C2-T15	753595706	603526863	5312876	141	4693532	0.883426
C7-T56	696936090	560209244	4855986	143	4329384	0.891556
C3-T21	771939898	630358555	5349058	144	4704921	0.879579
C4-T31	929539222	754048327	6477131	143	5772910	0.891276
C4-T36	808185074	656806272	5639410	143	5138001	0.911088
C7-T61	649437328	530737202	4485639	144	4034840	0.899502
C7-T63	760413898	616506195	5280778	143	4749047	0.899308
C6-T51	794300999	653177351	5485987	144	4683061	0.853641
C3-T27	547786467	453524734	3936254	139	3443447	0.874803
C4-T35	534506809	446334633	3828693	139	3374199	0.881293
C6-T52	554435321	464096560	3971375	139	3533528	0.889749
C1-T4	755777542	630246083	5387114	140	4551561	0.844898
C2-T18	802321390	664250166	5754113	139	4988373	0.866923
C7-T58	632613293	522326532	4485596	141	3929061	0.875928
C1-T9	583115398	486313159	4206066	138	3570079	0.848793
C2-T14	561427452	462949225	4073469	137	3559925	0.87393
C3-T24	754553026	624001527	5407695	139	4597501	0.850178
C3-T19	743319340	609144364	5379941	138	4684622	0.870757
C8-T71	903256427	743988297	6539232	138	5588823	0.85466
C2-T11	614898816	512998665	4382001	140	3887511	0.887154
C2-T12	775179386	644005254	5627223	137	4755038	0.845006
C9-T76	719738664	596378109	5128162	140	4375404	0.853211
C5-T41	562048811	469242987	4040314	139	3622157	0.896504
C1-T8	967363010	800532867	6918686	139	5811474	0.839968
Average	6.85406e+08	5.58625e+08	5.09596e+06	133.168	4.56794e+06	0.895306
Total	135024994101	110049202916	1003904519		899883571
