# Supplementary material for: Construction of a high-density integrated genetic linkage map of rubber tree (Hevea brasiliensis) using genotyping-by-sequencing (GBS)
Source: Front Plant Sci. 2015 May 27;6:367. doi: 10.3389/fpls.2015.00367 (PMC4444744; doi:10.3389/fpls.2015.00367)
Supplement: Supplementary file 4 [file DataSheet2.XLSX]

## Sheet: Population P map
SNP Name	Linkage group	cM	Published linkage group	Contig	Position on contig	Scaffold	Genome location
HbGBS_445428109_9955	LG1	0	NA	gi|445428109|gb|AJJZ010944791.1|	9955	scaffold415374	DOWNSTREAM
HbGBS_448198572_309	LG1	5.783	NA	gi|448198572|gb|AJJZ010103443.1|	309	scaffold57415	DOWNSTREAM
HbGBS_448198572_393	LG1	6.945	NA	gi|448198572|gb|AJJZ010103443.1|	393	scaffold57415	DOWNSTREAM
HbGBS_445428256_1866	LG1	9.013	NA	gi|445428256|gb|AJJZ010944766.1|	1866	scaffold415374	INTERGENIC
HbGBS_445445444_8849	LG1	11.102	NA	gi|445445444|gb|AJJZ010932861.1|	8849	scaffold410508	DOWNSTREAM
HbGBS_447966261_951	LG1	11.649	NA	gi|447966261|gb|AJJZ010313385.1|	951	scaffold173419	SYNONYMOUS_CODING
HbGBS_447861129_3200	LG1	12.27	NA	gi|447861129|gb|AJJZ010411079.1|	3200	scaffold232902	SYNONYMOUS_CODING
HbGBS_447966261_967	LG1	13.372	NA	gi|447966261|gb|AJJZ010313385.1|	967	scaffold173419	NON_SYNONYMOUS_CODING
HbGBS_447991069_190	LG1	13.63	NA	gi|447991069|gb|AJJZ010288577.1|	190	scaffold158576	INTERGENIC
HbGBS_445411497_1483	LG1	14.205	NA	gi|445411497|gb|AJJZ010956491.1|	1483	scaffold422258	DOWNSTREAM
HbGBS_448009669_1069	LG1	14.479	NA	gi|448009669|gb|AJJZ010269977.1|	1069	scaffold148152	INTERGENIC
HbGBS_448044002_1059	LG1	14.629	NA	gi|448044002|gb|AJJZ010235645.1|	1059	scaffold129838	DOWNSTREAM
HbGBS_448044002_428	LG1	15.688	NA	gi|448044002|gb|AJJZ010235645.1|	428	scaffold129838	DOWNSTREAM
HbGBS_448044002_1145	LG1	16.757	NA	gi|448044002|gb|AJJZ010235645.1|	1145	scaffold129838	DOWNSTREAM
HbGBS_448232396_2429	LG1	17.289	NA	gi|448232396|gb|AJJZ010069620.1|	2429	scaffold38020	DOWNSTREAM
HbGBS_447995277_3203	LG1	18.165	NA	gi|447995277|gb|AJJZ010284369.1|	3203	scaffold156219	INTRON
HbGBS_447998504_9286	LG1	18.542	NA	gi|447998504|gb|AJJZ010281142.1|	9286	scaffold154334	DOWNSTREAM
HbGBS_447998500_2789	LG1	19.029	NA	gi|447998500|gb|AJJZ010281146.1|	2789	scaffold154334	UPSTREAM
HbGBS_447998506_4804	LG1	19.793	NA	gi|447998506|gb|AJJZ010281140.1|	4804	scaffold154334	DOWNSTREAM
HbGBS_447995277_3234	LG1	20.004	NA	gi|447995277|gb|AJJZ010284369.1|	3234	scaffold156219	INTRON
HbGBS_447998489_3260	LG1	20.167	NA	gi|447998489|gb|AJJZ010281157.1|	3260	scaffold154334	NON_SYNONYMOUS_CODING
HbGBS_445411502_1921	LG1	21.326	NA	gi|445411502|gb|AJJZ010956486.1|	1921	scaffold422257	NON_SYNONYMOUS_CODING
HbGBS_447998476_2095	LG1	21.699	NA	gi|447998476|gb|AJJZ010281170.1|	2095	scaffold154334	INTRON
HbGBS_445328080_601	LG1	22.308	NA	gi|445328080|gb|AJJZ011018913.1|	601	scaffold475986	NON_SYNONYMOUS_CODING
HbGBS_447998489_3227	LG1	23.066	NA	gi|447998489|gb|AJJZ010281157.1|	3227	scaffold154334	NON_SYNONYMOUS_CODING
HbGBS_445411502_1978	LG1	23.628	NA	gi|445411502|gb|AJJZ010956486.1|	1978	scaffold422257	NA
HbGBS_445443309_3146	LG1	25.997	NA	gi|445443309|gb|AJJZ010934455.1|	3146	scaffold410939	INTERGENIC
HbGBS_448029445_4185	LG1	26.432	NA	gi|448029445|gb|AJJZ010250202.1|	4185	scaffold137392	UPSTREAM
HbGBS_448029445_4224	LG1	26.742	NA	gi|448029445|gb|AJJZ010250202.1|	4224	scaffold137392	UPSTREAM
HbGBS_445421149_2543	LG1	26.929	NA	gi|445421149|gb|AJJZ010949567.1|	2543	scaffold417929	NON_SYNONYMOUS_CODING
HbGBS_448050470_856	LG1	27.908	NA	gi|448050470|gb|AJJZ010229179.1|	856	scaffold126713	UPSTREAM
HbGBS_448050470_915	LG1	29.324	NA	gi|448050470|gb|AJJZ010229179.1|	915	scaffold126713	UPSTREAM
HbGBS_448050470_885	LG1	29.657	NA	gi|448050470|gb|AJJZ010229179.1|	885	scaffold126713	UPSTREAM
HbGBS_445449870_677	LG1	29.964	NA	gi|445449870|gb|AJJZ010929735.1|	677	scaffold409852	NONE
HbGBS_445421141_5675	LG1	30.497	NA	gi|445421141|gb|AJJZ010949575.1|	5675	scaffold417929	NON_SYNONYMOUS_CODING
HbGBS_445449869_4763	LG1	32.127	NA	gi|445449869|gb|AJJZ010929736.1|	4763	scaffold409852	NA
HbGBS_445449869_4696	LG1	32.473	NA	gi|445449869|gb|AJJZ010929736.1|	4696	scaffold409852	NA
HbGBS_445442606_2011	LG1	33.109	NA	gi|445442606|gb|AJJZ010935024.1|	2011	scaffold411124	SYNONYMOUS_CODING
HbGBS_448035487_3074	LG1	33.151	NA	gi|448035487|gb|AJJZ010244160.1|	3074	scaffold134188	INTERGENIC
HbGBS_447958548_2676	LG1	34.271	NA	gi|447958548|gb|AJJZ010321098.1|	2676	scaffold178043	DOWNSTREAM
HbGBS_448015934_53	LG1	34.307	NA	gi|448015934|gb|AJJZ010263712.1|	53	scaffold144749	INTERGENIC
HbGBS_445449870_629	LG1	36.565	NA	gi|445449870|gb|AJJZ010929735.1|	629	scaffold409852	NONE
HbGBS_448002745_1698	LG1	37.318	NA	gi|448002745|gb|AJJZ010276901.1|	1698	scaffold152002	INTERGENIC
HbGBS_448002745_1744	LG1	38.587	NA	gi|448002745|gb|AJJZ010276901.1|	1744	scaffold152002	INTERGENIC
HbGBS_448002745_1763	LG1	39.344	NA	gi|448002745|gb|AJJZ010276901.1|	1763	scaffold152002	INTERGENIC
HbGBS_447874533_831	LG1	41.466	NA	gi|447874533|gb|AJJZ010397675.1|	831	scaffold225173	UPSTREAM
HbGBS_447597607_2133	LG1	42.931	NA	gi|447597607|gb|AJJZ010644332.1|	2133	scaffold318613	DOWNSTREAM
HbGBS_447945404_1075	LG1	43.363	NA	gi|447945404|gb|AJJZ010334242.1|	1075	scaffold186095	INTRON
HbGBS_447945399_6822	LG1	43.772	NA	gi|447945399|gb|AJJZ010334247.1|	6822	scaffold186095	SYNONYMOUS_CODING
HbGBS_448171832_1197	LG1	44.115	NA	gi|448171832|gb|AJJZ010130183.1|	1197	scaffold72941	NA
HbGBS_445403082_2553	LG1	45.394	NA	gi|445403082|gb|AJJZ010962383.1|	2553	scaffold426467	SYNONYMOUS_CODING
HbGBS_445445880_2593	LG1	47.487	NA	gi|445445880|gb|AJJZ010932532.1|	2593	scaffold410431	SYNONYMOUS_CODING
HbGBS_445445889_2572	LG1	48.289	NA	gi|445445889|gb|AJJZ010932523.1|	2572	scaffold410431	DOWNSTREAM
HbGBS_445412386_998	LG1	49.379	NA	gi|445412386|gb|AJJZ010955664.1|	998	scaffold421669	DOWNSTREAM
HbGBS_448171832_1181	LG1	50.505	NA	gi|448171832|gb|AJJZ010130183.1|	1181	scaffold72941	NONE
HbGBS_445132060_417	LG1	51.325	NA	gi|445132060|gb|AJJZ011166666.1|	417	scaffold598217	NON_SYNONYMOUS_CODING
HbGBS_445132060_397	LG1	51.991	NA	gi|445132060|gb|AJJZ011166666.1|	397	scaffold598217	NON_SYNONYMOUS_CODING
HbGBS_445367971_5871	LG1	56.801	NA	gi|445367971|gb|AJJZ010992132.1|	5871	scaffold451035	SYNONYMOUS_CODING
HbGBS_447995123_244	LG1	60.303	NA	gi|447995123|gb|AJJZ010284523.1|	244	scaffold156305	NONE
HbGBS_447736035_4122	LG1	61.78	NA	gi|447736035|gb|AJJZ010536149.1|	4122	scaffold278598	SYNONYMOUS_CODING
HbGBS_447736035_4125	LG1	65.455	NA	gi|447736035|gb|AJJZ010536149.1|	4125	scaffold278598	SYNONYMOUS_CODING
HbGBS_447985783_798	LG1	69.791	NA	gi|447985783|gb|AJJZ010293863.1|	798	scaffold161697	INTERGENIC
HbGBS_447985783_816	LG1	70.311	NA	gi|447985783|gb|AJJZ010293863.1|	816	scaffold161697	INTERGENIC
HbGBS_447985783_830	LG1	70.311	NA	gi|447985783|gb|AJJZ010293863.1|	830	scaffold161697	INTERGENIC
HbGBS_447969661_1908	LG1	75.56	NA	gi|447969661|gb|AJJZ010309985.1|	1908	scaffold171273	SYNONYMOUS_CODING
HbGBS_447700309_1720	LG1	77.028	NA	gi|447700309|gb|AJJZ010571875.1|	1720	scaffold290051	NA
HbGBS_447700309_1761	LG1	77.562	NA	gi|447700309|gb|AJJZ010571875.1|	1761	scaffold290051	NON_SYNONYMOUS_CODING
HbGBS_448020645_2095	LG1	77.838	NA	gi|448020645|gb|AJJZ010259001.1|	2095	scaffold142197	SYNONYMOUS_CODING
HbGBS_447700309_1723	LG1	78.367	NA	gi|447700309|gb|AJJZ010571875.1|	1723	scaffold290051	NON_SYNONYMOUS_CODING
HbGBS_448020645_2056	LG1	79.07	NA	gi|448020645|gb|AJJZ010259001.1|	2056	scaffold142197	SYNONYMOUS_CODING
HbGBS_448020645_2015	LG1	79.789	NA	gi|448020645|gb|AJJZ010259001.1|	2015	scaffold142197	NON_SYNONYMOUS_CODING
HbGBS_447945037_1616	LG1	81.615	NA	gi|447945037|gb|AJJZ010334609.1|	1616	scaffold186317	INTERGENIC
HbGBS_445364955_708	LG1	82.574	LG3	gi|445364955|gb|AJJZ010994507.1|	708	scaffold453132	NON_SYNONYMOUS_CODING
HbGBS_445396899_482	LG1	83.884	NA	gi|445396899|gb|AJJZ010967113.1|	482	scaffold430029	INTERGENIC
HbGBS_448029128_8383	LG1	85.006	NA	gi|448029128|gb|AJJZ010250519.1|	8383	scaffold137576	NON_SYNONYMOUS_CODING
HbGBS_445446645_4179	LG1	91.875	NA	gi|445446645|gb|AJJZ010931905.1|	4179	scaffold410295	INTRON
HbGBS_448048481_1310	LG1	92.137	NA	gi|448048481|gb|AJJZ010231168.1|	1310	scaffold127626	INTRON
HbGBS_448048481_1282	LG1	92.137	NA	gi|448048481|gb|AJJZ010231168.1|	1282	scaffold127626	INTRON
HbGBS_445446645_4198	LG1	92.588	NA	gi|445446645|gb|AJJZ010931905.1|	4198	scaffold410295	INTRON
HbGBS_445446645_4109	LG1	93.975	NA	gi|445446645|gb|AJJZ010931905.1|	4109	scaffold410295	INTRON
HbGBS_448183030_6839	LG1	96.362	NA	gi|448183030|gb|AJJZ010118985.1|	6839	scaffold66451	DOWNSTREAM
HbGBS_448183030_6857	LG1	96.599	NA	gi|448183030|gb|AJJZ010118985.1|	6857	scaffold66451	DOWNSTREAM
HbGBS_445435732_851	LG1	98.325	NA	gi|445435732|gb|AJJZ010939774.1|	851	scaffold412922	NON_SYNONYMOUS_CODING
HbGBS_445331727_979	LG1	98.325	NA	gi|445331727|gb|AJJZ011016637.1|	979	scaffold473755	INTERGENIC
HbGBS_448105432_3683	LG1	99.862	NA	gi|448105432|gb|AJJZ010186701.1|	3683	scaffold104882	NON_SYNONYMOUS_CODING
HbGBS_445419562_887	LG1	103.096	NA	gi|445419562|gb|AJJZ010950677.1|	887	scaffold418617	SYNONYMOUS_CODING
HbGBS_445423424_1339	LG1	105.668	NA	gi|445423424|gb|AJJZ010948209.1|	1339	scaffold417160	DOWNSTREAM
HbGBS_447934647_1517	LG1	108.08	NA	gi|447934647|gb|AJJZ010344999.1|	1517	scaffold192879	NONE
HbGBS_448063614_2430	LG1	111.185	NA	gi|448063614|gb|AJJZ010216035.1|	2430	scaffold120485	UPSTREAM
HbGBS_448105432_3130	LG1	111.297	NA	gi|448105432|gb|AJJZ010186701.1|	3130	scaffold104882	NON_SYNONYMOUS_CODING
HbGBS_445448948_1754	LG1	114.024	NA	gi|445448948|gb|AJJZ010930336.1|	1754	scaffold409953	NONE
HbGBS_447894676_9165	LG1	116.113	NA	gi|447894676|gb|AJJZ010377532.1|	9165	scaffold213042	UPSTREAM
HbGBS_447894681_9784	LG1	117.173	NA	gi|447894681|gb|AJJZ010377527.1|	9784	scaffold213042	INTRON
HbGBS_445448948_1768	LG1	118.158	NA	gi|445448948|gb|AJJZ010930336.1|	1768	scaffold409953	NONE
HbGBS_447894679_3380	LG1	118.897	NA	gi|447894679|gb|AJJZ010377529.1|	3380	scaffold213042	SYNONYMOUS_CODING
HbGBS_447464912_883	LG1	121.544	NA	gi|447464912|gb|AJJZ010776458.1|	883	scaffold364244	INTERGENIC
HbGBS_447464912_859	LG1	122.598	NA	gi|447464912|gb|AJJZ010776458.1|	859	scaffold364244	INTERGENIC
HbGBS_445431357_2934	LG1	122.898	NA	gi|445431357|gb|AJJZ010942528.1|	2934	scaffold414241	DOWNSTREAM
HbGBS_448061768_4900	LG1	123.326	NA	gi|448061768|gb|AJJZ010217881.1|	4900	scaffold121393	NON_SYNONYMOUS_CODING
HbGBS_445431358_4239	LG1	124.153	NA	gi|445431358|gb|AJJZ010942527.1|	4239	scaffold414241	UPSTREAM
HbGBS_447471685_2879	LG1	125.649	NA	gi|447471685|gb|AJJZ010769685.1|	2879	scaffold361724	INTRON
HbGBS_445401785_833	LG1	125.953	NA	gi|445401785|gb|AJJZ010963421.1|	833	scaffold427165	INTERGENIC
HbGBS_445401785_872	LG1	127.734	NA	gi|445401785|gb|AJJZ010963421.1|	872	scaffold427165	INTERGENIC
HbGBS_447800944_5580	LG1	128.505	NA	gi|447800944|gb|AJJZ010471240.1|	5580	scaffold262073	NON_SYNONYMOUS_CODING
HbGBS_445396199_4432	LG1	130.564	NA	gi|445396199|gb|AJJZ010967740.1|	4432	scaffold430544	UPSTREAM
HbGBS_447982780_2160	LG2	0	NA	gi|447982780|gb|AJJZ010296866.1|	2160	scaffold163426	SYNONYMOUS_CODING
HbGBS_447643022_364	LG2	3.272	NA	gi|447643022|gb|AJJZ010599257.1|	364	scaffold301335	INTERGENIC
HbGBS_447643022_406	LG2	4.482	NA	gi|447643022|gb|AJJZ010599257.1|	406	scaffold301335	INTERGENIC
HbGBS_447730147_4670	LG2	5.551	NA	gi|447730147|gb|AJJZ010542037.1|	4670	scaffold279819	NON_SYNONYMOUS_CODING
HbGBS_447730147_4704	LG2	7.042	NA	gi|447730147|gb|AJJZ010542037.1|	4704	scaffold279819	NON_SYNONYMOUS_CODING
HbGBS_445141033_413	LG2	7.701	NA	gi|445141033|gb|AJJZ011160949.1|	413	scaffold596034	NA
HbGBS_448063021_37	LG2	12.415	NA	gi|448063021|gb|AJJZ010216628.1|	37	scaffold120794	DOWNSTREAM
HbGBS_445141033_336	LG2	19.572	NA	gi|445141033|gb|AJJZ011160949.1|	336	scaffold596034	NA
HbGBS_445141033_426	LG2	22.768	NA	gi|445141033|gb|AJJZ011160949.1|	426	scaffold596034	NA
HbGBS_445141033_487	LG2	23.322	NA	gi|445141033|gb|AJJZ011160949.1|	487	scaffold596034	NA
HbGBS_445446967_635	LG2	32.74	NA	gi|445446967|gb|AJJZ010931796.1|	635	scaffold410267	SYNONYMOUS_CODING
HbGBS_445446967_632	LG2	33.28	NA	gi|445446967|gb|AJJZ010931796.1|	632	scaffold410267	SYNONYMOUS_CODING
HbGBS_447581942_538	LG2	34.379	NA	gi|447581942|gb|AJJZ010659997.1|	538	scaffold322856	DOWNSTREAM
HbGBS_447581942_549	LG2	35.433	NA	gi|447581942|gb|AJJZ010659997.1|	549	scaffold322856	DOWNSTREAM
HbGBS_447646153_234	LG2	35.968	NA	gi|447646153|gb|AJJZ010596126.1|	234	scaffold864018	NONE
HbGBS_448162306_2484	LG2	37.316	NA	gi|448162306|gb|AJJZ010139709.1|	2484	scaffold78368	NON_SYNONYMOUS_CODING
HbGBS_445431369_1350	LG2	37.988	NA	gi|445431369|gb|AJJZ010942516.1|	1350	scaffold414234	INTRON
HbGBS_447996490_1604	LG2	40.108	NA	gi|447996490|gb|AJJZ010283156.1|	1604	scaffold155490	INTRON
HbGBS_448162306_2460	LG2	41.256	NA	gi|448162306|gb|AJJZ010139709.1|	2460	scaffold78368	SYNONYMOUS_CODING
HbGBS_445446967_563	LG2	42.795	NA	gi|445446967|gb|AJJZ010931796.1|	563	scaffold410267	INTERGENIC
HbGBS_447868579_2794	LG2	44.601	NA	gi|447868579|gb|AJJZ010403629.1|	2794	scaffold228599	SYNONYMOUS_CODING
HbGBS_447868579_2700	LG2	46.959	NA	gi|447868579|gb|AJJZ010403629.1|	2700	scaffold228599	DOWNSTREAM
HbGBS_445444624_2521	LG2	53.062	NA	gi|445444624|gb|AJJZ010933572.1|	2521	scaffold410678	NON_SYNONYMOUS_CODING
HbGBS_445413071_7089	LG2	54.944	NA	gi|445413071|gb|AJJZ010955276.1|	7089	scaffold421402	DOWNSTREAM
HbGBS_447909572_329	LG2	58.603	NA	gi|447909572|gb|AJJZ010362636.1|	329	scaffold203858	NONE
HbGBS_445449614_991	LG2	65.05	NA	gi|445449614|gb|AJJZ010929938.1|	991	scaffold409884	NONE
HbGBS_448022308_9295	LG2	66.316	NA	gi|448022308|gb|AJJZ010257338.1|	9295	scaffold141282	NON_SYNONYMOUS_CODING
HbGBS_445418275_1062	LG2	67.116	NA	gi|445418275|gb|AJJZ010951531.1|	1062	scaffold419115	NON_SYNONYMOUS_CODING
HbGBS_447564399_1312	LG2	68.331	NA	gi|447564399|gb|AJJZ010676971.1|	1312	scaffold328412	UPSTREAM
HbGBS_445449614_1226	LG2	69.046	NA	gi|445449614|gb|AJJZ010929938.1|	1226	scaffold409884	NONE
HbGBS_445442949_67	LG2	70.013	NA	gi|445442949|gb|AJJZ010934732.1|	67	scaffold411028	INTERGENIC
HbGBS_445449614_996	LG2	71.066	NA	gi|445449614|gb|AJJZ010929938.1|	996	scaffold409884	NONE
HbGBS_447955294_926	LG2	71.352	NA	gi|447955294|gb|AJJZ010324352.1|	926	scaffold180075	INTERGENIC
HbGBS_445418275_1061	LG2	72.057	NA	gi|445418275|gb|AJJZ010951531.1|	1061	scaffold419115	NON_SYNONYMOUS_CODING
HbGBS_447509685_1917	LG2	72.85	NA	gi|447509685|gb|AJJZ010731685.1|	1917	scaffold347689	NON_SYNONYMOUS_CODING
HbGBS_448232461_3527	LG2	73.648	NA	gi|448232461|gb|AJJZ010069555.1|	3527	scaffold37988	INTRON
HbGBS_448232461_3612	LG2	73.877	NA	gi|448232461|gb|AJJZ010069555.1|	3612	scaffold37988	NON_SYNONYMOUS_CODING
HbGBS_445435923_420	LG2	75.225	NA	gi|445435923|gb|AJJZ010939604.1|	420	scaffold412866	SYNONYMOUS_CODING
HbGBS_448055949_511	LG2	78.389	NA	gi|448055949|gb|AJJZ010223700.1|	511	scaffold124163	NON_SYNONYMOUS_CODING
HbGBS_445372171_616	LG2	79.463	NA	gi|445372171|gb|AJJZ010988387.1|	616	scaffold447782	NA
HbGBS_447955166_737	LG2	80.47	NA	gi|447955166|gb|AJJZ010324480.1|	737	scaffold180139	INTERGENIC
HbGBS_447955166_730	LG2	80.995	NA	gi|447955166|gb|AJJZ010324480.1|	730	scaffold180139	INTERGENIC
HbGBS_448007924_1685	LG2	80.995	NA	gi|448007924|gb|AJJZ010271722.1|	1685	scaffold149096	DOWNSTREAM
HbGBS_448007924_1685	LG2	80.995	NA	gi|448007924|gb|AJJZ010271722.1|	1685	scaffold149096	DOWNSTREAM
HbGBS_448032522_2930	LG2	81.565	NA	gi|448032522|gb|AJJZ010247125.1|	2930	scaffold135764	NON_SYNONYMOUS_CODING
HbGBS_445541942_667	LG2	83.118	NA	gi|445541942|gb|AJJZ010860426.1|	667	scaffold393529	NONE
HbGBS_445412336_9547	LG2	83.358	LG2	gi|445412336|gb|AJJZ010955712.1|	9547	scaffold421682	DOWNSTREAM
HbGBS_445322903_2689	LG2	84.341	NA	gi|445322903|gb|AJJZ011023445.1|	2689	scaffold480307	SYNONYMOUS_CODING
HbGBS_448007924_1699	LG2	85.235	NA	gi|448007924|gb|AJJZ010271722.1|	1699	scaffold149096	DOWNSTREAM
HbGBS_445435541_2609	LG2	87.74	NA	gi|445435541|gb|AJJZ010939890.1|	2609	scaffold412987	DOWNSTREAM
HbGBS_447628787_912	LG2	94.607	NA	gi|447628787|gb|AJJZ010613492.1|	912	scaffold307378	NON_SYNONYMOUS_CODING
HbGBS_448008770_2095	LG2	97.799	NA	gi|448008770|gb|AJJZ010270876.1|	2095	scaffold148631	DOWNSTREAM
HbGBS_448008770_2013	LG2	98.837	NA	gi|448008770|gb|AJJZ010270876.1|	2013	scaffold148631	DOWNSTREAM
HbGBS_448008761_714	LG2	99.205	NA	gi|448008761|gb|AJJZ010270885.1|	714	scaffold148631	INTERGENIC
HbGBS_448008768_1589	LG2	100.046	NA	gi|448008768|gb|AJJZ010270878.1|	1589	scaffold148631	DOWNSTREAM
HbGBS_448008785_3187	LG2	102.168	NA	gi|448008785|gb|AJJZ010270861.1|	3187	scaffold148631	NA
HbGBS_448023862_11296	LG2	104.826	NA	gi|448023862|gb|AJJZ010255784.1|	11296	scaffold140386	DOWNSTREAM
HbGBS_448011309_7220	LG2	106.912	NA	gi|448011309|gb|AJJZ010268337.1|	7220	scaffold147268	NON_SYNONYMOUS_CODING
HbGBS_448758676_4248	LG2	108.646	NA	gi|448758676|gb|AJJZ010056083.1|	4248	scaffold30324	SYNONYMOUS_CODING
HbGBS_447764821_4908	LG2	110.331	LG2	gi|447764821|gb|AJJZ010507363.1|	4908	scaffold272663	DOWNSTREAM
HbGBS_448055307_1702	LG2	110.914	NA	gi|448055307|gb|AJJZ010224342.1|	1702	scaffold124485	INTRON
HbGBS_448000829_2653	LG2	113.489	NA	gi|448000829|gb|AJJZ010278817.1|	2653	scaffold153048	NON_SYNONYMOUS_CODING
HbGBS_448000829_2673	LG2	114.342	NA	gi|448000829|gb|AJJZ010278817.1|	2673	scaffold153048	NON_SYNONYMOUS_CODING
HbGBS_448000835_143	LG2	115.124	NA	gi|448000835|gb|AJJZ010278811.1|	143	scaffold153048	INTERGENIC
HbGBS_448000835_112	LG2	116.239	NA	gi|448000835|gb|AJJZ010278811.1|	112	scaffold153048	INTERGENIC
HbGBS_445408411_924	LG2	116.903	NA	gi|445408411|gb|AJJZ010959041.1|	924	scaffold424045	NON_SYNONYMOUS_CODING
HbGBS_445424222_11100	LG2	119.911	NA	gi|445424222|gb|AJJZ010947625.1|	11100	scaffold416837	DOWNSTREAM
HbGBS_445424222_11136	LG2	120.853	NA	gi|445424222|gb|AJJZ010947625.1|	11136	scaffold416837	DOWNSTREAM
HbGBS_448055335_4250	LG2	121.454	NA	gi|448055335|gb|AJJZ010224314.1|	4250	scaffold124471	DOWNSTREAM
HbGBS_448060625_3196	LG2	122.537	NA	gi|448060625|gb|AJJZ010219024.1|	3196	scaffold121964	DOWNSTREAM
HbGBS_445433377_1338	LG2	122.916	NA	gi|445433377|gb|AJJZ010941415.1|	1338	scaffold413696	INTERGENIC
HbGBS_445370603_1541	LG2	123.516	NA	gi|445370603|gb|AJJZ010989739.1|	1541	scaffold448955	DOWNSTREAM
HbGBS_445425851_5337	LG2	124.833	LG2	gi|445425851|gb|AJJZ010946579.1|	5337	scaffold416254	DOWNSTREAM
HbGBS_448015206_5980	LG2	125.964	NA	gi|448015206|gb|AJJZ010264440.1|	5980	scaffold145149	DOWNSTREAM
HbGBS_445409061_894	LG2	128.563	NA	gi|445409061|gb|AJJZ010958472.1|	894	scaffold423641	SYNONYMOUS_CODING
HbGBS_445425850_653	LG2	128.851	LG2	gi|445425850|gb|AJJZ010946580.1|	653	scaffold416254	DOWNSTREAM
HbGBS_445425851_5351	LG2	128.851	LG2	gi|445425851|gb|AJJZ010946579.1|	5351	scaffold416254	DOWNSTREAM
HbGBS_445311863_483	LG3	0	NA	gi|445311863|gb|AJJZ011033984.1|	483	scaffold490551	SYNONYMOUS_CODING
HbGBS_445311863_474	LG3	1.781	NA	gi|445311863|gb|AJJZ011033984.1|	474	scaffold490551	SYNONYMOUS_CODING
HbGBS_447902153_277	LG3	2.671	NA	gi|447902153|gb|AJJZ010370055.1|	277	scaffold208381	SYNONYMOUS_CODING
HbGBS_447902153_243	LG3	3.739	NA	gi|447902153|gb|AJJZ010370055.1|	243	scaffold208381	NON_SYNONYMOUS_CODING
HbGBS_447466071_1772	LG3	8.978	NA	gi|447466071|gb|AJJZ010775299.1|	1772	scaffold363799	SYNONYMOUS_CODING
HbGBS_445444530_4376	LG3	10.202	NA	gi|445444530|gb|AJJZ010933664.1|	4376	scaffold410700	DOWNSTREAM
HbGBS_447902153_379	LG3	13.117	NA	gi|447902153|gb|AJJZ010370055.1|	379	scaffold208381	INTRON
HbGBS_447933890_4268	LG3	13.866	NA	gi|447933890|gb|AJJZ010345756.1|	4268	scaffold193326	SYNONYMOUS_CODING
HbGBS_445311863_416	LG3	16.052	NA	gi|445311863|gb|AJJZ011033984.1|	416	scaffold490551	NON_SYNONYMOUS_CODING
HbGBS_445444647_3069	LG3	18.959	NA	gi|445444647|gb|AJJZ010933549.1|	3069	scaffold410674	SYNONYMOUS_CODING
HbGBS_448139881_886	LG3	22.986	NA	gi|448139881|gb|AJJZ010162134.1|	886	scaffold91080	SYNONYMOUS_CODING
HbGBS_447971034_2539	LG3	23.154	NA	gi|447971034|gb|AJJZ010308612.1|	2539	scaffold170452	NON_SYNONYMOUS_CODING
HbGBS_445430363_1814	LG3	23.989	NA	gi|445430363|gb|AJJZ010943145.1|	1814	scaffold414580	NONE
HbGBS_447556766_229	LG3	24.948	NA	gi|447556766|gb|AJJZ010684604.1|	229	scaffold918899	NA
HbGBS_447460347_623	LG3	25.392	NA	gi|447460347|gb|AJJZ010781023.1|	623	scaffold365756	NON_SYNONYMOUS_CODING
HbGBS_447978617_3212	LG3	28.444	NA	gi|447978617|gb|AJJZ010301029.1|	3212	scaffold165854	NA
HbGBS_447978617_3213	LG3	29.52	NA	gi|447978617|gb|AJJZ010301029.1|	3213	scaffold165854	NA
HbGBS_445444644_2342	LG3	31.747	NA	gi|445444644|gb|AJJZ010933552.1|	2342	scaffold410674	NON_SYNONYMOUS_CODING
HbGBS_447978617_3222	LG3	33.589	NA	gi|447978617|gb|AJJZ010301029.1|	3222	scaffold165854	UPSTREAM
HbGBS_447978617_3198	LG3	34.012	NA	gi|447978617|gb|AJJZ010301029.1|	3198	scaffold165854	NON_SYNONYMOUS_CODING
HbGBS_447893901_13956	LG3	34.464	NA	gi|447893901|gb|AJJZ010378307.1|	13956	scaffold213515	UPSTREAM
HbGBS_447556766_206	LG3	38.902	NA	gi|447556766|gb|AJJZ010684604.1|	206	scaffold918899	NA
HbGBS_447957710_1713	LG3	39.293	NA	gi|447957710|gb|AJJZ010321936.1|	1713	scaffold178553	INTRON
HbGBS_447909030_1344	LG3	40.97	NA	gi|447909030|gb|AJJZ010363178.1|	1344	scaffold204174	INTERGENIC
HbGBS_447816329_8109	LG3	46.876	NA	gi|447816329|gb|AJJZ010455855.1|	8109	scaffold255790	DOWNSTREAM
HbGBS_445426582_2104	LG3	48.515	NA	gi|445426582|gb|AJJZ010945997.1|	2104	scaffold415953	DOWNSTREAM
HbGBS_447438734_6998	LG3	53.03	NA	gi|447438734|gb|AJJZ010802636.1|	6998	scaffold372034	NONE
HbGBS_445430193_11745	LG3	55.409	NA	gi|445430193|gb|AJJZ010943307.1|	11745	scaffold414669	DOWNSTREAM
HbGBS_448069627_1853	LG3	57.472	NA	gi|448069627|gb|AJJZ010210022.1|	1853	scaffold117357	DOWNSTREAM
HbGBS_448158469_609	LG3	59.141	NA	gi|448158469|gb|AJJZ010143546.1|	609	scaffold80550	DOWNSTREAM
HbGBS_447981950_864	LG3	60.101	NA	gi|447981950|gb|AJJZ010297696.1|	864	scaffold163894	NON_SYNONYMOUS_CODING
HbGBS_447779115_172	LG3	61.094	NA	gi|447779115|gb|AJJZ010493069.1|	172	scaffold794904	NONE
HbGBS_447981950_802	LG3	63.155	NA	gi|447981950|gb|AJJZ010297696.1|	802	scaffold163894	NON_SYNONYMOUS_CODING
HbGBS_447949525_2658	LG3	64.522	NA	gi|447949525|gb|AJJZ010330121.1|	2658	scaffold183539	DOWNSTREAM
HbGBS_445423208_1172	LG3	68.72	NA	gi|445423208|gb|AJJZ010948326.1|	1172	scaffold417214	NONE
HbGBS_448058247_1091	LG3	69.036	NA	gi|448058247|gb|AJJZ010221402.1|	1091	scaffold123103	INTERGENIC
HbGBS_448047340_2623	LG3	71.774	NA	gi|448047340|gb|AJJZ010232307.1|	2623	scaffold128115	DOWNSTREAM
HbGBS_445431716_1120	LG3	73.978	NA	gi|445431716|gb|AJJZ010942225.1|	1120	scaffold414091	NON_SYNONYMOUS_CODING
HbGBS_448055975_4504	LG3	75.514	NA	gi|448055975|gb|AJJZ010223674.1|	4504	scaffold124153	UPSTREAM
HbGBS_447760875_8062	LG3	76.193	NA	gi|447760875|gb|AJJZ010511309.1|	8062	scaffold273547	DOWNSTREAM
HbGBS_445437230_2571	LG3	86.255	NA	gi|445437230|gb|AJJZ010938826.1|	2571	scaffold412564	DOWNSTREAM
HbGBS_447942401_4552	LG3	91.161	NA	gi|447942401|gb|AJJZ010337245.1|	4552	scaffold187969	NON_SYNONYMOUS_CODING
HbGBS_447942401_4538	LG3	91.161	NA	gi|447942401|gb|AJJZ010337245.1|	4538	scaffold187969	SYNONYMOUS_CODING
HbGBS_445429415_556	LG3	93.868	NA	gi|445429415|gb|AJJZ010943881.1|	556	scaffold414949	INTRON
HbGBS_445429415_551	LG3	94.825	NA	gi|445429415|gb|AJJZ010943881.1|	551	scaffold414949	INTRON
HbGBS_447959312_3553	LG3	96.774	LG16	gi|447959312|gb|AJJZ010320334.1|	3553	scaffold177599	SYNONYMOUS_CODING
HbGBS_447819681_1911	LG3	97.084	NA	gi|447819681|gb|AJJZ010452503.1|	1911	scaffold254304	INTERGENIC
HbGBS_447547861_4911	LG3	99.409	NA	gi|447547861|gb|AJJZ010693509.1|	4911	scaffold334296	UPSTREAM
HbGBS_447702971_3452	LG3	100.718	NA	gi|447702971|gb|AJJZ010569213.1|	3452	scaffold288980	NON_SYNONYMOUS_CODING
HbGBS_445513985_1115	LG3	101.95	NA	gi|445513985|gb|AJJZ010888373.1|	1115	scaffold401779	INTERGENIC
HbGBS_448020052_3492	LG3	103.644	NA	gi|448020052|gb|AJJZ010259594.1|	3492	scaffold142518	DOWNSTREAM
HbGBS_445449708_9447	LG3	108.842	NA	gi|445449708|gb|AJJZ010929851.1|	9447	scaffold409869	DOWNSTREAM
HbGBS_447713807_2026	LG3	113.43	NA	gi|447713807|gb|AJJZ010558377.1|	2026	scaffold284764	NONE
HbGBS_448781309_1253	LG3	114.843	NA	gi|448781309|gb|AJJZ010033452.1|	1253	scaffold17794	DOWNSTREAM
HbGBS_448021270_6598	LG3	115.775	NA	gi|448021270|gb|AJJZ010258376.1|	6598	scaffold141889	SYNONYMOUS_CODING
HbGBS_448021268_91	LG3	116.198	NA	gi|448021268|gb|AJJZ010258378.1|	91	scaffold141889	DOWNSTREAM
HbGBS_448021270_6547	LG3	116.198	NA	gi|448021270|gb|AJJZ010258376.1|	6547	scaffold141889	SYNONYMOUS_CODING
HbGBS_445448229_974	LG3	118.105	NA	gi|445448229|gb|AJJZ010930930.1|	974	scaffold410059	SYNONYMOUS_CODING
HbGBS_447892593_527	LG3	118.747	NA	gi|447892593|gb|AJJZ010379615.1|	527	scaffold214291	INTERGENIC
HbGBS_447892597_1911	LG3	118.747	NA	gi|447892597|gb|AJJZ010379611.1|	1911	scaffold214291	NON_SYNONYMOUS_CODING
HbGBS_445367052_534	LG3	119.783	NA	gi|445367052|gb|AJJZ010992874.1|	534	scaffold451696	INTRON
HbGBS_448035467_10458	LG3	122.254	LG16	gi|448035467|gb|AJJZ010244180.1|	10458	scaffold134200	UPSTREAM
HbGBS_448781309_1234	LG3	123.043	NA	gi|448781309|gb|AJJZ010033452.1|	1234	scaffold17794	DOWNSTREAM
HbGBS_447942938_1340	LG4	0	NA	gi|447942938|gb|AJJZ010336708.1|	1340	scaffold187647	NON_SYNONYMOUS_CODING
HbGBS_448053092_868	LG4	2.374	NA	gi|448053092|gb|AJJZ010226557.1|	868	scaffold125535	NON_SYNONYMOUS_CODING
HbGBS_445539138_974	LG4	4.314	NA	gi|445539138|gb|AJJZ010863230.1|	974	scaffold394288	INTERGENIC
HbGBS_445539138_972	LG4	4.698	NA	gi|445539138|gb|AJJZ010863230.1|	972	scaffold394288	INTERGENIC
HbGBS_447996336_1820	LG4	5.393	NA	gi|447996336|gb|AJJZ010283310.1|	1820	scaffold155588	INTERGENIC
HbGBS_448053121_4668	LG4	5.793	NA	gi|448053121|gb|AJJZ010226528.1|	4668	scaffold125535	DOWNSTREAM
HbGBS_445447412_238	LG4	6.639	NA	gi|445447412|gb|AJJZ010931511.1|	238	scaffold410195	NA
HbGBS_447996297_430	LG4	8.628	NA	gi|447996297|gb|AJJZ010283349.1|	430	scaffold155612	NONE
HbGBS_447557840_874	LG4	8.825	NA	gi|447557840|gb|AJJZ010683530.1|	874	scaffold331024	INTERGENIC
HbGBS_445447543_1867	LG4	9.919	NA	gi|445447543|gb|AJJZ010931431.1|	1867	scaffold410168	INTERGENIC
HbGBS_445439552_1343	LG4	13.025	NA	gi|445439552|gb|AJJZ010937285.1|	1343	scaffold411935	NON_SYNONYMOUS_CODING
HbGBS_447506120_784	LG4	15.823	NA	gi|447506120|gb|AJJZ010735250.1|	784	scaffold349047	INTRON
HbGBS_448048831_1767	LG4	18.998	NA	gi|448048831|gb|AJJZ010230818.1|	1767	scaffold127467	INTRON
HbGBS_447990937_537	LG4	21.074	NA	gi|447990937|gb|AJJZ010288709.1|	537	scaffold158632	DOWNSTREAM
HbGBS_445439402_2379	LG4	21.184	NA	gi|445439402|gb|AJJZ010937416.1|	2379	scaffold411975	DOWNSTREAM
HbGBS_445449281_8617	LG4	22.025	NA	gi|445449281|gb|AJJZ010930186.1|	8617	scaffold409927	UPSTREAM
HbGBS_448052614_1229	LG4	24.136	NA	gi|448052614|gb|AJJZ010227035.1|	1229	scaffold125728	DOWNSTREAM
HbGBS_445449275_1389	LG4	25.092	NA	gi|445449275|gb|AJJZ010930192.1|	1389	scaffold409927	INTERGENIC
HbGBS_445290810_957	LG4	27.229	NA	gi|445290810|gb|AJJZ011054083.1|	957	scaffold510149	INTERGENIC
HbGBS_448040986_5325	LG4	27.614	NA	gi|448040986|gb|AJJZ010238661.1|	5325	scaffold131425	DOWNSTREAM
HbGBS_447857133_1303	LG4	31.342	NA	gi|447857133|gb|AJJZ010415075.1|	1303	scaffold235168	NA
HbGBS_447664965_1523	LG4	33.462	NA	gi|447664965|gb|AJJZ010588179.1|	1523	scaffold296555	INTERGENIC
HbGBS_447991374_433	LG4	35.27	NA	gi|447991374|gb|AJJZ010288272.1|	433	scaffold158391	INTRON
HbGBS_448760673_1715	LG4	36.149	NA	gi|448760673|gb|AJJZ010054086.1|	1715	scaffold29176	NON_SYNONYMOUS_CODING
HbGBS_447927321_12096	LG4	36.162	NA	gi|447927321|gb|AJJZ010352325.1|	12096	scaffold197437	DOWNSTREAM
HbGBS_447991374_401	LG4	40.325	NA	gi|447991374|gb|AJJZ010288272.1|	401	scaffold158391	INTRON
HbGBS_448031709_2521	LG4	40.627	NA	gi|448031709|gb|AJJZ010247938.1|	2521	scaffold136169	DOWNSTREAM
HbGBS_445416481_2891	LG4	40.966	NA	gi|445416481|gb|AJJZ010952967.1|	2891	scaffold419894	DOWNSTREAM
HbGBS_445445461_13772	LG4	42.747	NA	gi|445445461|gb|AJJZ010932844.1|	13772	scaffold410507	NON_SYNONYMOUS_CODING
HbGBS_448059603_1395	LG4	43.384	NA	gi|448059603|gb|AJJZ010220046.1|	1395	scaffold122459	NA
HbGBS_448059603_1388	LG4	43.606	NA	gi|448059603|gb|AJJZ010220046.1|	1388	scaffold122459	NA
HbGBS_448066103_2431	LG4	45.447	NA	gi|448066103|gb|AJJZ010213546.1|	2431	scaffold119160	NON_SYNONYMOUS_CODING
HbGBS_445425619_58	LG4	45.484	NA	gi|445425619|gb|AJJZ010946704.1|	58	scaffold416309	DOWNSTREAM
HbGBS_448759392_7300	LG4	45.913	NA	gi|448759392|gb|AJJZ010055367.1|	7300	scaffold29924	DOWNSTREAM
HbGBS_448196274_400	LG4	46.395	NA	gi|448196274|gb|AJJZ010105741.1|	400	scaffold58752	NONE
HbGBS_445425619_174	LG4	46.662	NA	gi|445425619|gb|AJJZ010946704.1|	174	scaffold416309	DOWNSTREAM
HbGBS_445425619_173	LG4	47.266	NA	gi|445425619|gb|AJJZ010946704.1|	173	scaffold416309	DOWNSTREAM
HbGBS_447980670_2072	LG4	50.14	NA	gi|447980670|gb|AJJZ010298976.1|	2072	scaffold164649	NON_SYNONYMOUS_CODING
HbGBS_448043327_2404	LG4	53.048	NA	gi|448043327|gb|AJJZ010236320.1|	2404	scaffold130205	NON_SYNONYMOUS_CODING
HbGBS_445369959_941	LG4	53.554	NA	gi|445369959|gb|AJJZ010990319.1|	941	scaffold449444	INTERGENIC
HbGBS_447888508_977	LG4	54.856	NA	gi|447888508|gb|AJJZ010383700.1|	977	scaffold216792	NON_SYNONYMOUS_CODING
HbGBS_448127871_2053	LG4	55.946	NA	gi|448127871|gb|AJJZ010174144.1|	2053	scaffold97869	NON_SYNONYMOUS_CODING
HbGBS_447888508_968	LG4	56.579	NA	gi|447888508|gb|AJJZ010383700.1|	968	scaffold216792	NA
HbGBS_445421939_1214	LG4	57.389	NA	gi|445421939|gb|AJJZ010949240.1|	1214	scaffold417761	SYNONYMOUS_CODING
HbGBS_447622509_2957	LG4	57.389	NA	gi|447622509|gb|AJJZ010619770.1|	2957	scaffold309824	SYNONYMOUS_CODING
HbGBS_447622509_2930	LG4	58.087	NA	gi|447622509|gb|AJJZ010619770.1|	2930	scaffold309824	SYNONYMOUS_CODING
HbGBS_448127871_2130	LG4	60.62	NA	gi|448127871|gb|AJJZ010174144.1|	2130	scaffold97869	UPSTREAM
HbGBS_445421939_1241	LG4	61.343	NA	gi|445421939|gb|AJJZ010949240.1|	1241	scaffold417761	NON_SYNONYMOUS_CODING
HbGBS_447622509_2976	LG4	61.663	NA	gi|447622509|gb|AJJZ010619770.1|	2976	scaffold309824	NON_SYNONYMOUS_CODING
HbGBS_445396485_4622	LG4	62.938	NA	gi|445396485|gb|AJJZ010967494.1|	4622	scaffold430328	SYNONYMOUS_CODING
HbGBS_448127871_2134	LG4	66.751	NA	gi|448127871|gb|AJJZ010174144.1|	2134	scaffold97869	UPSTREAM
HbGBS_447605272_1026	LG4	68.005	NA	gi|447605272|gb|AJJZ010637007.1|	1026	scaffold315886	INTERGENIC
HbGBS_447890318_202	LG4	69.398	NA	gi|447890318|gb|AJJZ010381890.1|	202	scaffold215710	INTERGENIC
HbGBS_445419438_1566	LG4	69.751	NA	gi|445419438|gb|AJJZ010950776.1|	1566	scaffold418673	INTERGENIC
HbGBS_447890318_490	LG4	70.457	NA	gi|447890318|gb|AJJZ010381890.1|	490	scaffold215710	INTERGENIC
HbGBS_447997710_791	LG4	71.971	NA	gi|447997710|gb|AJJZ010281936.1|	791	scaffold154790	INTERGENIC
HbGBS_447997710_842	LG4	72.513	NA	gi|447997710|gb|AJJZ010281936.1|	842	scaffold154790	INTERGENIC
HbGBS_448070289_1462	LG4	74.93	NA	gi|448070289|gb|AJJZ010209360.1|	1462	scaffold117020	NA
HbGBS_445439963_2193	LG4	78.435	NA	gi|445439963|gb|AJJZ010936977.1|	2193	scaffold411819	SYNONYMOUS_CODING
HbGBS_447812498_692	LG4	78.496	NA	gi|447812498|gb|AJJZ010459686.1|	692	scaffold257480	NONE
HbGBS_447857527_602	LG4	78.98	NA	gi|447857527|gb|AJJZ010414681.1|	602	scaffold234938	INTERGENIC
HbGBS_447812498_695	LG4	79.991	NA	gi|447812498|gb|AJJZ010459686.1|	695	scaffold257480	NONE
HbGBS_445448507_3178	LG4	80.827	NA	gi|445448507|gb|AJJZ010930692.1|	3178	scaffold410023	DOWNSTREAM
HbGBS_445448507_3055	LG4	80.848	NA	gi|445448507|gb|AJJZ010930692.1|	3055	scaffold410023	DOWNSTREAM
HbGBS_447857527_563	LG4	84.883	NA	gi|447857527|gb|AJJZ010414681.1|	563	scaffold234938	INTERGENIC
HbGBS_447857527_594	LG4	89.118	NA	gi|447857527|gb|AJJZ010414681.1|	594	scaffold234938	INTERGENIC
HbGBS_448058606_932	LG4	89.118	NA	gi|448058606|gb|AJJZ010221043.1|	932	scaffold122948	INTRON
HbGBS_448058606_925	LG4	91.431	NA	gi|448058606|gb|AJJZ010221043.1|	925	scaffold122948	INTRON
HbGBS_445389746_5425	LG4	92.395	NA	gi|445389746|gb|AJJZ010973079.1|	5425	scaffold434828	INTRON
HbGBS_448147318_522	LG4	95.315	NA	gi|448147318|gb|AJJZ010154697.1|	522	scaffold86922	NONE
HbGBS_447995115_3608	LG4	96.906	NA	gi|447995115|gb|AJJZ010284531.1|	3608	scaffold156309	DOWNSTREAM
HbGBS_447995115_3604	LG4	97.459	NA	gi|447995115|gb|AJJZ010284531.1|	3604	scaffold156309	DOWNSTREAM
HbGBS_445422353_4468	LG4	98.19	NA	gi|445422353|gb|AJJZ010949016.1|	4468	scaffold417623	NON_SYNONYMOUS_CODING
HbGBS_445411521_1458	LG4	100.872	NA	gi|445411521|gb|AJJZ010956467.1|	1458	scaffold422245	NON_SYNONYMOUS_CODING
HbGBS_445415112_5544	LG4	101.339	NA	gi|445415112|gb|AJJZ010953847.1|	5544	scaffold420503	NA
HbGBS_448109963_14286	LG4	104.402	NA	gi|448109963|gb|AJJZ010184453.1|	14286	scaffold103616	DOWNSTREAM
HbGBS_448027502_1359	LG4	104.861	NA	gi|448027502|gb|AJJZ010252145.1|	1359	scaffold138463	NON_SYNONYMOUS_CODING
HbGBS_445487649_1629	LG4	106.817	NA	gi|445487649|gb|AJJZ010905839.1|	1629	scaffold404454	INTERGENIC
HbGBS_448077096_885	LG4	108.11	NA	gi|448077096|gb|AJJZ010202553.1|	885	scaffold113398	INTERGENIC
HbGBS_448077096_872	LG4	109.081	NA	gi|448077096|gb|AJJZ010202553.1|	872	scaffold113398	INTERGENIC
HbGBS_448079025_888	LG5	0	NA	gi|448079025|gb|AJJZ010200708.1|	888	scaffold112426	INTRON
HbGBS_448078995_1041	LG5	2.34	NA	gi|448078995|gb|AJJZ010200732.1|	1041	scaffold112426	SYNONYMOUS_CODING
HbGBS_445443346_3800	LG5	2.614	NA	gi|445443346|gb|AJJZ010934418.1|	3800	scaffold410927	UPSTREAM
HbGBS_445425423_2033	LG5	2.739	NA	gi|445425423|gb|AJJZ010946890.1|	2033	scaffold416404	INTERGENIC
HbGBS_445431906_3945	LG5	4.749	NA	gi|445431906|gb|AJJZ010942109.1|	3945	scaffold414027	NA
HbGBS_445442734_2628	LG5	5.52	NA	gi|445442734|gb|AJJZ010934915.1|	2628	scaffold411086	INTERGENIC
HbGBS_445442492_5293	LG5	5.994	NA	gi|445442492|gb|AJJZ010935051.1|	5293	scaffold411135	NA
HbGBS_445442735_3866	LG5	5.994	NA	gi|445442735|gb|AJJZ010934914.1|	3866	scaffold411086	DOWNSTREAM
HbGBS_448079007_744	LG5	6.87	NA	gi|448079007|gb|AJJZ010200722.1|	744	scaffold112426	INTERGENIC
HbGBS_448052116_660	LG5	7.506	NA	gi|448052116|gb|AJJZ010227533.1|	660	scaffold125966	NON_SYNONYMOUS_CODING
HbGBS_448052117_1200	LG5	7.506	NA	gi|448052117|gb|AJJZ010227532.1|	1200	scaffold125966	SYNONYMOUS_CODING
HbGBS_445386249_1466	LG5	7.574	NA	gi|445386249|gb|AJJZ010976009.1|	1466	scaffold437163	UPSTREAM
HbGBS_445443448_4215	LG5	8.355	NA	gi|445443448|gb|AJJZ010934328.1|	4215	scaffold410900	NON_SYNONYMOUS_CODING
HbGBS_445386249_1383	LG5	8.718	NA	gi|445386249|gb|AJJZ010976009.1|	1383	scaffold437163	UPSTREAM
HbGBS_448001047_2765	LG5	8.97	NA	gi|448001047|gb|AJJZ010278599.1|	2765	scaffold152943	NON_SYNONYMOUS_CODING
HbGBS_448001049_986	LG5	9.028	NA	gi|448001049|gb|AJJZ010278597.1|	986	scaffold152943	NA
HbGBS_445426197_1383	LG5	9.287	NA	gi|445426197|gb|AJJZ010946365.1|	1383	scaffold416142	INTERGENIC
HbGBS_445325870_5678	LG5	9.572	NA	gi|445325870|gb|AJJZ011020800.1|	5678	scaffold477812	DOWNSTREAM
HbGBS_445325870_5601	LG5	9.639	NA	gi|445325870|gb|AJJZ011020800.1|	5601	scaffold477812	DOWNSTREAM
HbGBS_445386259_2885	LG5	10.242	NA	gi|445386259|gb|AJJZ010975999.1|	2885	scaffold437163	INTRON
HbGBS_448138866_5480	LG5	10.242	NA	gi|448138866|gb|AJJZ010163149.1|	5480	scaffold91616	DOWNSTREAM
HbGBS_448075865_821	LG5	11.374	NA	gi|448075865|gb|AJJZ010203784.1|	821	scaffold114036	NON_SYNONYMOUS_CODING
HbGBS_448024978_735	LG5	11.99	NA	gi|448024978|gb|AJJZ010254668.1|	735	scaffold139804	NONE
HbGBS_445443445_367	LG5	12.538	NA	gi|445443445|gb|AJJZ010934331.1|	367	scaffold410900	SYNONYMOUS_CODING
HbGBS_445443452_14183	LG5	12.538	NA	gi|445443452|gb|AJJZ010934324.1|	14183	scaffold410900	DOWNSTREAM
HbGBS_445443445_254	LG5	12.858	NA	gi|445443445|gb|AJJZ010934331.1|	254	scaffold410900	INTRON
HbGBS_447981301_1986	LG5	13.391	NA	gi|447981301|gb|AJJZ010298345.1|	1986	scaffold164280	SYNONYMOUS_CODING
HbGBS_448024978_783	LG5	14.576	NA	gi|448024978|gb|AJJZ010254668.1|	783	scaffold139804	NONE
HbGBS_447638155_873	LG5	15.387	NA	gi|447638155|gb|AJJZ010604124.1|	873	scaffold303385	INTRON
HbGBS_447901319_745	LG5	16.124	NA	gi|447901319|gb|AJJZ010370889.1|	745	scaffold208899	INTERGENIC
HbGBS_445446688_1985	LG5	17.336	NA	gi|445446688|gb|AJJZ010931862.1|	1985	scaffold410282	INTERGENIC
HbGBS_447636754_249	LG5	17.495	NA	gi|447636754|gb|AJJZ010605525.1|	249	scaffold304025	INTERGENIC
HbGBS_445426340_10000	LG5	19.228	NA	gi|445426340|gb|AJJZ010946226.1|	10000	scaffold416058	DOWNSTREAM
HbGBS_445426340_9953	LG5	19.228	NA	gi|445426340|gb|AJJZ010946226.1|	9953	scaffold416058	DOWNSTREAM
HbGBS_445426338_4179	LG5	20.163	NA	gi|445426338|gb|AJJZ010946228.1|	4179	scaffold416058	INTERGENIC
HbGBS_445426338_18399	LG5	20.749	NA	gi|445426338|gb|AJJZ010946228.1|	18399	scaffold416058	DOWNSTREAM
HbGBS_445413583_375	LG5	22.064	NA	gi|445413583|gb|AJJZ010954945.1|	375	scaffold421195	INTERGENIC
HbGBS_448032114_576	LG5	22.064	NA	gi|448032114|gb|AJJZ010247533.1|	576	scaffold135963	INTERGENIC
HbGBS_445367173_597	LG5	22.867	LG12	gi|445367173|gb|AJJZ010992757.1|	597	scaffold451604	NON_SYNONYMOUS_CODING
HbGBS_447986907_1109	LG5	23.634	NA	gi|447986907|gb|AJJZ010292739.1|	1109	scaffold161039	INTRON
HbGBS_447542522_4984	LG5	23.949	NA	gi|447542522|gb|AJJZ010698848.1|	4984	scaffold336406	INTERGENIC
HbGBS_448074731_147	LG5	24.908	NA	gi|448074731|gb|AJJZ010204918.1|	147	scaffold114611	INTRON
HbGBS_445395846_2214	LG5	24.924	NA	gi|445395846|gb|AJJZ010967957.1|	2214	scaffold430716	NON_SYNONYMOUS_CODING
HbGBS_445430250_708	LG5	24.924	NA	gi|445430250|gb|AJJZ010943256.1|	708	scaffold414633	NON_SYNONYMOUS_CODING
HbGBS_448027412_928	LG5	26.352	NA	gi|448027412|gb|AJJZ010252235.1|	928	scaffold138518	INTERGENIC
HbGBS_445388501_3989	LG5	26.667	NA	gi|445388501|gb|AJJZ010974144.1|	3989	scaffold435630	SYNONYMOUS_CODING
HbGBS_448025354_2009	LG5	26.667	NA	gi|448025354|gb|AJJZ010254293.1|	2009	scaffold139633	INTRON
HbGBS_448042578_1121	LG5	27.291	NA	gi|448042578|gb|AJJZ010237069.1|	1121	scaffold130586	INTERGENIC
HbGBS_448053141_2604	LG5	28.272	NA	gi|448053141|gb|AJJZ010226508.1|	2604	scaffold125529	SYNONYMOUS_CODING
HbGBS_448010289_2641	LG5	31.174	NA	gi|448010289|gb|AJJZ010269357.1|	2641	scaffold147815	UPSTREAM
HbGBS_448025860_6214	LG5	32.879	NA	gi|448025860|gb|AJJZ010253787.1|	6214	scaffold139369	DOWNSTREAM
HbGBS_447980091_4616	LG5	33.466	NA	gi|447980091|gb|AJJZ010299555.1|	4616	scaffold164953	UPSTREAM
HbGBS_448025866_4781	LG5	33.466	NA	gi|448025866|gb|AJJZ010253781.1|	4781	scaffold139369	SYNONYMOUS_CODING
HbGBS_445439896_2500	LG5	35.652	NA	gi|445439896|gb|AJJZ010937044.1|	2500	scaffold411840	NA
HbGBS_448054034_623	LG5	35.939	NA	gi|448054034|gb|AJJZ010225615.1|	623	scaffold125114	NA
HbGBS_445363264_2267	LG5	37.702	NA	gi|445363264|gb|AJJZ010995647.1|	2267	scaffold454167	NONE
HbGBS_448054034_619	LG5	38.348	NA	gi|448054034|gb|AJJZ010225615.1|	619	scaffold125114	NON_SYNONYMOUS_CODING
HbGBS_445413276_3593	LG5	40.076	NA	gi|445413276|gb|AJJZ010955220.1|	3593	scaffold421368	DOWNSTREAM
HbGBS_448057861_2740	LG5	40.544	NA	gi|448057861|gb|AJJZ010221788.1|	2740	scaffold123304	SYNONYMOUS_CODING
HbGBS_447544321_112	LG5	42.611	NA	gi|447544321|gb|AJJZ010697049.1|	112	scaffold335721	INTERGENIC
HbGBS_447544321_103	LG5	42.611	NA	gi|447544321|gb|AJJZ010697049.1|	103	scaffold335721	INTERGENIC
HbGBS_447770487_16743	LG5	52.922	NA	gi|447770487|gb|AJJZ010501697.1|	16743	scaffold271292	DOWNSTREAM
HbGBS_445398702_2909	LG5	57.042	NA	gi|445398702|gb|AJJZ010965692.1|	2909	scaffold428969	NON_SYNONYMOUS_CODING
HbGBS_447585540_614	LG5	58.719	NA	gi|447585540|gb|AJJZ010656399.1|	614	scaffold321777	NONE
HbGBS_447795549_124	LG5	61.248	NA	gi|447795549|gb|AJJZ010476635.1|	124	scaffold263973	INTERGENIC
HbGBS_445394784_1508	LG5	62.616	NA	gi|445394784|gb|AJJZ010968833.1|	1508	scaffold431376	NON_SYNONYMOUS_CODING
HbGBS_445394784_1504	LG5	64.432	NA	gi|445394784|gb|AJJZ010968833.1|	1504	scaffold431376	SYNONYMOUS_CODING
HbGBS_447951431_344	LG5	66.06	NA	gi|447951431|gb|AJJZ010328215.1|	344	scaffold182363	NA
HbGBS_447922203_3274	LG5	67.207	NA	gi|447922203|gb|AJJZ010357443.1|	3274	scaffold200614	SYNONYMOUS_CODING
HbGBS_447922203_3385	LG5	67.207	NA	gi|447922203|gb|AJJZ010357443.1|	3385	scaffold200614	SYNONYMOUS_CODING
HbGBS_445432899_984	LG5	68.858	NA	gi|445432899|gb|AJJZ010941722.1|	984	scaffold413824	INTERGENIC
HbGBS_445174548_652	LG5	70.884	NA	gi|445174548|gb|AJJZ011139579.1|	652	scaffold585198	NA
HbGBS_445130162_544	LG5	91.899	NA	gi|445130162|gb|AJJZ011167703.1|	544	scaffold598608	NA
HbGBS_445130162_554	LG5	93.145	NA	gi|445130162|gb|AJJZ011167703.1|	554	scaffold598608	NA
HbGBS_448773707_1717	LG6	0	NA	gi|448773707|gb|AJJZ010041054.1|	1717	scaffold21960	SYNONYMOUS_CODING
HbGBS_445386876_3021	LG6	1.14	NA	gi|445386876|gb|AJJZ010975434.1|	3021	scaffold436740	DOWNSTREAM
HbGBS_445355741_6511	LG6	1.997	NA	gi|445355741|gb|AJJZ011000242.1|	6511	scaffold458389	DOWNSTREAM
HbGBS_445386862_2207	LG6	3.495	NA	gi|445386862|gb|AJJZ010975445.1|	2207	scaffold436740	NON_SYNONYMOUS_CODING
HbGBS_445386862_2232	LG6	3.974	NA	gi|445386862|gb|AJJZ010975445.1|	2232	scaffold436740	SYNONYMOUS_CODING
HbGBS_448058300_1032	LG6	4.952	NA	gi|448058300|gb|AJJZ010221349.1|	1032	scaffold123078	INTERGENIC
HbGBS_448196399_3308	LG6	11.656	NA	gi|448196399|gb|AJJZ010105616.1|	3308	scaffold58687	SYNONYMOUS_CODING
HbGBS_445438851_8329	LG6	13.188	LG8	gi|445438851|gb|AJJZ010937763.1|	8329	scaffold412100	NON_SYNONYMOUS_CODING
HbGBS_447836070_525	LG6	15.212	NA	gi|447836070|gb|AJJZ010436135.1|	525	scaffold246438	INTERGENIC
HbGBS_447836070_550	LG6	15.75	NA	gi|447836070|gb|AJJZ010436135.1|	550	scaffold246438	INTERGENIC
HbGBS_448224351_2512	LG6	15.807	NA	gi|448224351|gb|AJJZ010077664.1|	2512	scaffold42626	DOWNSTREAM
HbGBS_447467487_1184	LG6	16.302	NA	gi|447467487|gb|AJJZ010773883.1|	1184	scaffold363258	DOWNSTREAM
HbGBS_448224358_3308	LG6	16.353	NA	gi|448224358|gb|AJJZ010077657.1|	3308	scaffold42626	DOWNSTREAM
HbGBS_448093786_3248	LG6	17.431	NA	gi|448093786|gb|AJJZ010193068.1|	3248	scaffold108361	SYNONYMOUS_CODING
HbGBS_448224358_3287	LG6	17.853	NA	gi|448224358|gb|AJJZ010077657.1|	3287	scaffold42626	DOWNSTREAM
HbGBS_448229830_259	LG6	18.133	NA	gi|448229830|gb|AJJZ010072186.1|	259	scaffold39421	UPSTREAM
HbGBS_447992923_4103	LG6	18.3	NA	gi|447992923|gb|AJJZ010286723.1|	4103	scaffold157502	NA
HbGBS_447857095_3197	LG6	19.115	NA	gi|447857095|gb|AJJZ010415113.1|	3197	scaffold235185	DOWNSTREAM
HbGBS_447521333_2098	LG6	20.613	NA	gi|447521333|gb|AJJZ010720037.1|	2098	scaffold342802	INTRON
HbGBS_448191881_4530	LG6	21.096	NA	gi|448191881|gb|AJJZ010110134.1|	4530	scaffold61268	SYNONYMOUS_CODING
HbGBS_445444696_618	LG6	24.158	NA	gi|445444696|gb|AJJZ010933502.1|	618	scaffold410663	DOWNSTREAM
HbGBS_447452725_190	LG6	24.513	NA	gi|447452725|gb|AJJZ010788645.1|	190	scaffold368013	INTERGENIC
HbGBS_447452725_167	LG6	24.727	NA	gi|447452725|gb|AJJZ010788645.1|	167	scaffold368013	INTERGENIC
HbGBS_445379239_846	LG6	27.13	NA	gi|445379239|gb|AJJZ010982248.1|	846	scaffold442444	INTERGENIC
HbGBS_447507453_203	LG6	32.274	NA	gi|447507453|gb|AJJZ010733917.1|	203	scaffold949823	NA
HbGBS_447507453_145	LG6	34.911	NA	gi|447507453|gb|AJJZ010733917.1|	145	scaffold949823	NA
HbGBS_447507453_151	LG6	35.723	NA	gi|447507453|gb|AJJZ010733917.1|	151	scaffold949823	NA
HbGBS_447507453_189	LG6	37.345	NA	gi|447507453|gb|AJJZ010733917.1|	189	scaffold949823	NA
HbGBS_447644661_1008	LG6	38.93	NA	gi|447644661|gb|AJJZ010597618.1|	1008	scaffold300665	DOWNSTREAM
HbGBS_447546031_1018	LG6	39.617	NA	gi|447546031|gb|AJJZ010695339.1|	1018	scaffold335018	UPSTREAM
HbGBS_445389586_4859	LG6	39.969	NA	gi|445389586|gb|AJJZ010973233.1|	4859	scaffold434942	DOWNSTREAM
HbGBS_447950827_1051	LG6	40.249	NA	gi|447950827|gb|AJJZ010328819.1|	1051	scaffold182713	NON_SYNONYMOUS_CODING
HbGBS_445389570_72	LG6	40.925	NA	gi|445389570|gb|AJJZ010973249.1|	72	scaffold434942	DOWNSTREAM
HbGBS_445389572_6204	LG6	41.164	NA	gi|445389572|gb|AJJZ010973247.1|	6204	scaffold434942	NON_SYNONYMOUS_CODING
HbGBS_448020445_4959	LG6	43.589	NA	gi|448020445|gb|AJJZ010259201.1|	4959	scaffold142301	INTERGENIC
HbGBS_448020445_4941	LG6	43.883	NA	gi|448020445|gb|AJJZ010259201.1|	4941	scaffold142301	INTERGENIC
HbGBS_448020445_4896	LG6	44.434	NA	gi|448020445|gb|AJJZ010259201.1|	4896	scaffold142301	INTERGENIC
HbGBS_447929424_346	LG6	44.902	NA	gi|447929424|gb|AJJZ010350222.1|	346	scaffold196104	NONE
HbGBS_448140897_3563	LG6	45.011	NA	gi|448140897|gb|AJJZ010161118.1|	3563	scaffold90506	INTERGENIC
HbGBS_447546031_1055	LG6	45.474	NA	gi|447546031|gb|AJJZ010695339.1|	1055	scaffold335018	UPSTREAM
HbGBS_447929424_357	LG6	45.474	NA	gi|447929424|gb|AJJZ010350222.1|	357	scaffold196104	NONE
HbGBS_447692213_2905	LG6	47.382	NA	gi|447692213|gb|AJJZ010578333.1|	2905	scaffold292728	INTRON
HbGBS_447462582_4649	LG6	47.64	NA	gi|447462582|gb|AJJZ010778788.1|	4649	scaffold365104	SYNONYMOUS_CODING
HbGBS_447692213_2917	LG6	48.253	NA	gi|447692213|gb|AJJZ010578333.1|	2917	scaffold292728	INTRON
HbGBS_447692213_2900	LG6	49.95	NA	gi|447692213|gb|AJJZ010578333.1|	2900	scaffold292728	NON_SYNONYMOUS_CODING
HbGBS_447887544_4456	LG6	50.741	NA	gi|447887544|gb|AJJZ010384664.1|	4456	scaffold217387	SYNONYMOUS_CODING
HbGBS_447985585_3247	LG6	51.974	NA	gi|447985585|gb|AJJZ010294061.1|	3247	scaffold161796	INTERGENIC
HbGBS_448002982_2053	LG6	52.845	NA	gi|448002982|gb|AJJZ010276664.1|	2053	scaffold151898	NONE
HbGBS_447866233_316	LG6	53.443	NA	gi|447866233|gb|AJJZ010405975.1|	316	scaffold229946	NONE
HbGBS_448002982_1999	LG6	53.537	NA	gi|448002982|gb|AJJZ010276664.1|	1999	scaffold151898	NONE
HbGBS_447866233_206	LG6	53.641	NA	gi|447866233|gb|AJJZ010405975.1|	206	scaffold229946	NONE
HbGBS_447985585_3289	LG6	54.32	NA	gi|447985585|gb|AJJZ010294061.1|	3289	scaffold161796	INTERGENIC
HbGBS_448002982_2046	LG6	54.552	NA	gi|448002982|gb|AJJZ010276664.1|	2046	scaffold151898	NONE
HbGBS_447985585_3262	LG6	54.992	NA	gi|447985585|gb|AJJZ010294061.1|	3262	scaffold161796	INTERGENIC
HbGBS_445426130_2149	LG6	55.266	NA	gi|445426130|gb|AJJZ010946428.1|	2149	scaffold416179	NA
HbGBS_445386481_662	LG6	55.521	NA	gi|445386481|gb|AJJZ010975780.1|	662	scaffold436991	NON_SYNONYMOUS_CODING
HbGBS_448002982_2075	LG6	55.819	NA	gi|448002982|gb|AJJZ010276664.1|	2075	scaffold151898	NONE
HbGBS_447547372_4546	LG6	56.887	NA	gi|447547372|gb|AJJZ010693998.1|	4546	scaffold334491	DOWNSTREAM
HbGBS_445486661_40	LG6	57.088	NA	gi|445486661|gb|AJJZ010906371.1|	40	scaffold1062618	NA
HbGBS_447415409_13830	LG6	58.108	NA	gi|447415409|gb|AJJZ010825961.1|	13830	scaffold381749	DOWNSTREAM
HbGBS_448221435_2182	LG6	58.829	NA	gi|448221435|gb|AJJZ010080580.1|	2182	scaffold44304	SYNONYMOUS_CODING
HbGBS_448026120_413	LG6	59.225	NA	gi|448026120|gb|AJJZ010253527.1|	413	scaffold139238	INTERGENIC
HbGBS_447711885_5038	LG6	59.598	NA	gi|447711885|gb|AJJZ010560299.1|	5038	scaffold285490	DOWNSTREAM
HbGBS_445529265_182	LG6	61.71	NA	gi|445529265|gb|AJJZ010873098.1|	182	scaffold1037351	NONE
HbGBS_445440890_1466	LG6	64.959	NA	gi|445440890|gb|AJJZ010936129.1|	1466	scaffold411495	NON_SYNONYMOUS_CODING
HbGBS_445431689_1035	LG6	65.892	NA	gi|445431689|gb|AJJZ010942252.1|	1035	scaffold414106	NON_SYNONYMOUS_CODING
HbGBS_448022904_1326	LG6	66.425	NA	gi|448022904|gb|AJJZ010256742.1|	1326	scaffold140923	SYNONYMOUS_CODING
HbGBS_445447744_3907	LG6	67.714	NA	gi|445447744|gb|AJJZ010931252.1|	3907	scaffold410132	SYNONYMOUS_CODING
HbGBS_445447744_3889	LG6	67.767	NA	gi|445447744|gb|AJJZ010931252.1|	3889	scaffold410132	SYNONYMOUS_CODING
HbGBS_448019414_74	LG6	69.516	NA	gi|448019414|gb|AJJZ010260232.1|	74	scaffold704270	INTERGENIC
HbGBS_445425927_1098	LG6	69.837	NA	gi|445425927|gb|AJJZ010946518.1|	1098	scaffold416222	INTRON
HbGBS_445449969_2815	LG6	72.075	NA	gi|445449969|gb|AJJZ010929640.1|	2815	scaffold409837	SYNONYMOUS_CODING
HbGBS_448147547_1311	LG6	73.073	NA	gi|448147547|gb|AJJZ010154468.1|	1311	scaffold86785	DOWNSTREAM
HbGBS_447847177_548	LG6	74.574	NA	gi|447847177|gb|AJJZ010425031.1|	548	scaffold240565	NONE
HbGBS_447847177_553	LG6	75.24	NA	gi|447847177|gb|AJJZ010425031.1|	553	scaffold240565	NONE
HbGBS_448088441_3065	LG6	75.475	NA	gi|448088441|gb|AJJZ010195792.1|	3065	scaffold109817	NON_SYNONYMOUS_CODING
HbGBS_445436002_2321	LG6	75.705	NA	gi|445436002|gb|AJJZ010939527.1|	2321	scaffold412838	INTERGENIC
HbGBS_448088441_2200	LG6	75.926	NA	gi|448088441|gb|AJJZ010195792.1|	2200	scaffold109817	NON_SYNONYMOUS_CODING
HbGBS_447628768_342	LG6	77.883	NA	gi|447628768|gb|AJJZ010613511.1|	342	scaffold307385	DOWNSTREAM
HbGBS_447460173_5087	LG6	78.761	NA	gi|447460173|gb|AJJZ010781197.1|	5087	scaffold365794	DOWNSTREAM
HbGBS_447707248_342	LG6	79.441	NA	gi|447707248|gb|AJJZ010564936.1|	342	scaffold287282	NON_SYNONYMOUS_CODING
HbGBS_447460166_2622	LG6	79.973	NA	gi|447460166|gb|AJJZ010781204.1|	2622	scaffold365794	SYNONYMOUS_CODING
HbGBS_445447732_556	LG6	81.571	NA	gi|445447732|gb|AJJZ010931264.1|	556	scaffold410136	INTERGENIC
HbGBS_448025943_3257	LG6	83.01	NA	gi|448025943|gb|AJJZ010253704.1|	3257	scaffold139324	INTRON
HbGBS_447919916_325	LG6	85.082	NA	gi|447919916|gb|AJJZ010359730.1|	325	scaffold202026	NON_SYNONYMOUS_CODING
HbGBS_445433240_840	LG6	86.362	NA	gi|445433240|gb|AJJZ010941483.1|	840	scaffold413725	INTERGENIC
HbGBS_445433241_1846	LG6	86.362	NA	gi|445433241|gb|AJJZ010941482.1|	1846	scaffold413725	NA
HbGBS_445376451_2835	LG6	87.631	NA	gi|445376451|gb|AJJZ010984676.1|	2835	scaffold444497	INTERGENIC
HbGBS_448033712_925	LG6	89.43	NA	gi|448033712|gb|AJJZ010245935.1|	925	scaffold135103	INTERGENIC
HbGBS_447962767_804	LG6	90.686	NA	gi|447962767|gb|AJJZ010316879.1|	804	scaffold175497	INTRON
HbGBS_448033712_978	LG6	91.356	NA	gi|448033712|gb|AJJZ010245935.1|	978	scaffold135103	INTERGENIC
HbGBS_448033712_960	LG6	92.707	NA	gi|448033712|gb|AJJZ010245935.1|	960	scaffold135103	INTERGENIC
HbGBS_445402485_1466	LG6	93.863	NA	gi|445402485|gb|AJJZ010962919.1|	1466	scaffold426835	DOWNSTREAM
HbGBS_445429595_1494	LG6	95.874	NA	gi|445429595|gb|AJJZ010943716.1|	1494	scaffold414877	NA
HbGBS_448008431_5483	LG6	96.988	NA	gi|448008431|gb|AJJZ010271215.1|	5483	scaffold148815	DOWNSTREAM
HbGBS_448008431_5519	LG6	97.546	NA	gi|448008431|gb|AJJZ010271215.1|	5519	scaffold148815	DOWNSTREAM
HbGBS_447907322_5065	LG6	97.611	NA	gi|447907322|gb|AJJZ010364886.1|	5065	scaffold205232	DOWNSTREAM
HbGBS_447721733_1704	LG6	99.145	NA	gi|447721733|gb|AJJZ010550451.1|	1704	scaffold282067	NON_SYNONYMOUS_CODING
HbGBS_447721733_1663	LG6	99.891	NA	gi|447721733|gb|AJJZ010550451.1|	1663	scaffold282067	SYNONYMOUS_CODING
HbGBS_445429595_1545	LG6	100.408	NA	gi|445429595|gb|AJJZ010943716.1|	1545	scaffold414877	INTRON
HbGBS_447811792_4017	LG6	102.137	NA	gi|447811792|gb|AJJZ010460392.1|	4017	scaffold257774	INTRON
HbGBS_445417076_1501	LG6	102.183	NA	gi|445417076|gb|AJJZ010952418.1|	1501	scaffold419595	NONE
HbGBS_447811789_766	LG6	103.216	NA	gi|447811789|gb|AJJZ010460395.1|	766	scaffold257774	DOWNSTREAM
HbGBS_445430498_2293	LG6	103.826	NA	gi|445430498|gb|AJJZ010943017.1|	2293	scaffold414498	UPSTREAM
HbGBS_448008024_4582	LG6	104.546	NA	gi|448008024|gb|AJJZ010271622.1|	4582	scaffold149040	DOWNSTREAM
HbGBS_448794428_891	LG6	104.724	NA	gi|448794428|gb|AJJZ010020333.1|	891	scaffold10659	DOWNSTREAM
HbGBS_448794428_796	LG6	104.873	NA	gi|448794428|gb|AJJZ010020333.1|	796	scaffold10659	DOWNSTREAM
HbGBS_448040705_1708	LG6	107.214	NA	gi|448040705|gb|AJJZ010238942.1|	1708	scaffold131545	NONE
HbGBS_445360864_10886	LG6	107.224	NA	gi|445360864|gb|AJJZ010997177.1|	10886	scaffold455582	SYNONYMOUS_CODING
HbGBS_445360865_2473	LG6	107.896	NA	gi|445360865|gb|AJJZ010997176.1|	2473	scaffold455582	INTERGENIC
HbGBS_447755732_4057	LG6	108.089	NA	gi|447755732|gb|AJJZ010516452.1|	4057	scaffold274630	DOWNSTREAM
HbGBS_445430204_2044	LG6	108.5	NA	gi|445430204|gb|AJJZ010943296.1|	2044	scaffold414663	NON_SYNONYMOUS_CODING
HbGBS_445428928_4425	LG6	108.857	NA	gi|445428928|gb|AJJZ010944291.1|	4425	scaffold415144	NON_SYNONYMOUS_CODING
HbGBS_447854075_15311	LG6	108.877	NA	gi|447854075|gb|AJJZ010418133.1|	15311	scaffold236833	NON_SYNONYMOUS_CODING
HbGBS_445430204_2103	LG6	109.193	NA	gi|445430204|gb|AJJZ010943296.1|	2103	scaffold414663	NON_SYNONYMOUS_CODING
HbGBS_447665031_553	LG6	109.505	NA	gi|447665031|gb|AJJZ010588158.1|	553	scaffold296545	INTERGENIC
HbGBS_447755732_3994	LG6	109.505	NA	gi|447755732|gb|AJJZ010516452.1|	3994	scaffold274630	DOWNSTREAM
HbGBS_447755732_4095	LG6	110.091	NA	gi|447755732|gb|AJJZ010516452.1|	4095	scaffold274630	DOWNSTREAM
HbGBS_447755732_4115	LG6	110.356	NA	gi|447755732|gb|AJJZ010516452.1|	4115	scaffold274630	DOWNSTREAM
HbGBS_445428929_6111	LG6	110.822	NA	gi|445428929|gb|AJJZ010944290.1|	6111	scaffold415144	DOWNSTREAM
HbGBS_445446096_1686	LG6	111.557	NA	gi|445446096|gb|AJJZ010932326.1|	1686	scaffold410400	SYNONYMOUS_CODING
HbGBS_445428928_4422	LG6	112.535	NA	gi|445428928|gb|AJJZ010944291.1|	4422	scaffold415144	NON_SYNONYMOUS_CODING
HbGBS_447632752_2433	LG6	113.524	NA	gi|447632752|gb|AJJZ010609527.1|	2433	scaffold305660	NON_SYNONYMOUS_CODING
HbGBS_448040964_1787	LG7	0	NA	gi|448040964|gb|AJJZ010238683.1|	1787	scaffold131426	NONE
HbGBS_448004784_2639	LG7	1.743	NA	gi|448004784|gb|AJJZ010274862.1|	2639	scaffold150896	INTRON
HbGBS_447548371_3062	LG7	2.749	NA	gi|447548371|gb|AJJZ010692999.1|	3062	scaffold334087	SYNONYMOUS_CODING
HbGBS_447548370_3145	LG7	3.542	NA	gi|447548370|gb|AJJZ010693000.1|	3145	scaffold334087	INTRON
HbGBS_448040964_1684	LG7	3.613	NA	gi|448040964|gb|AJJZ010238683.1|	1684	scaffold131426	NA
HbGBS_448040964_1733	LG7	4.236	NA	gi|448040964|gb|AJJZ010238683.1|	1733	scaffold131426	NA
HbGBS_448009460_2028	LG7	5.06	NA	gi|448009460|gb|AJJZ010270186.1|	2028	scaffold148276	DOWNSTREAM
HbGBS_448009460_2025	LG7	5.777	NA	gi|448009460|gb|AJJZ010270186.1|	2025	scaffold148276	DOWNSTREAM
HbGBS_447405257_3400	LG7	7.046	NA	gi|447405257|gb|AJJZ010836113.1|	3400	scaffold385576	NON_SYNONYMOUS_CODING
HbGBS_447405264_1134	LG7	7.046	NA	gi|447405264|gb|AJJZ010836106.1|	1134	scaffold385576	INTERGENIC
HbGBS_447787914_4318	LG7	8.254	NA	gi|447787914|gb|AJJZ010484270.1|	4318	scaffold266495	DOWNSTREAM
HbGBS_447628284_707	LG7	8.562	NA	gi|447628284|gb|AJJZ010613995.1|	707	scaffold307631	NON_SYNONYMOUS_CODING
HbGBS_448041636_4103	LG7	9.779	NA	gi|448041636|gb|AJJZ010238011.1|	4103	scaffold131087	SYNONYMOUS_CODING
HbGBS_448000360_1141	LG7	10.862	NA	gi|448000360|gb|AJJZ010279286.1|	1141	scaffold153310	INTERGENIC
HbGBS_447823644_728	LG7	11.935	NA	gi|447823644|gb|AJJZ010448540.1|	728	scaffold252517	INTERGENIC
HbGBS_448057670_9440	LG7	12.028	LG5	gi|448057670|gb|AJJZ010221979.1|	9440	scaffold123369	DOWNSTREAM
HbGBS_448057677_8224	LG7	12.441	LG5	gi|448057677|gb|AJJZ010221972.1|	8224	scaffold123369	INTERGENIC
HbGBS_447972879_406	LG7	12.984	NA	gi|447972879|gb|AJJZ010306767.1|	406	scaffold169324	NA
HbGBS_448057682_11811	LG7	13.388	LG5	gi|448057682|gb|AJJZ010221967.1|	11811	scaffold123369	INTRON
HbGBS_445399038_3299	LG7	13.654	NA	gi|445399038|gb|AJJZ010965364.1|	3299	scaffold428704	UPSTREAM
HbGBS_447755270_4457	LG7	14.748	LG5	gi|447755270|gb|AJJZ010516914.1|	4457	scaffold274716	INTRON
HbGBS_448057684_8321	LG7	14.865	LG5	gi|448057684|gb|AJJZ010221965.1|	8321	scaffold123369	DOWNSTREAM
HbGBS_448057684_8324	LG7	15.765	LG5	gi|448057684|gb|AJJZ010221965.1|	8324	scaffold123369	DOWNSTREAM
HbGBS_448049143_4151	LG7	17.903	NA	gi|448049143|gb|AJJZ010230506.1|	4151	scaffold127320	INTERGENIC
HbGBS_447567080_68	LG7	17.908	NA	gi|447567080|gb|AJJZ010674290.1|	68	scaffold327159	NON_SYNONYMOUS_CODING
HbGBS_448016171_1958	LG7	18.686	NA	gi|448016171|gb|AJJZ010263475.1|	1958	scaffold144607	INTERGENIC
HbGBS_448057670_5942	LG7	19.36	LG5	gi|448057670|gb|AJJZ010221979.1|	5942	scaffold123369	DOWNSTREAM
HbGBS_447755270_4464	LG7	19.946	LG5	gi|447755270|gb|AJJZ010516914.1|	4464	scaffold274716	INTRON
HbGBS_447506693_2905	LG7	20.073	NA	gi|447506693|gb|AJJZ010734677.1|	2905	scaffold348787	SYNONYMOUS_CODING
HbGBS_447755270_4466	LG7	20.237	LG5	gi|447755270|gb|AJJZ010516914.1|	4466	scaffold274716	INTRON
HbGBS_447452733_2511	LG7	20.484	NA	gi|447452733|gb|AJJZ010788637.1|	2511	scaffold368012	NONE
HbGBS_448049151_3754	LG7	21.245	NA	gi|448049151|gb|AJJZ010230498.1|	3754	scaffold127320	DOWNSTREAM
HbGBS_448813801_7762	LG7	22.449	NA	gi|448813801|gb|AJJZ010000960.1|	7762	scaffold00535	DOWNSTREAM
HbGBS_447988699_653	LG7	22.974	NA	gi|447988699|gb|AJJZ010290947.1|	653	scaffold159955	NON_SYNONYMOUS_CODING
HbGBS_447452744_5282	LG7	23.474	NA	gi|447452744|gb|AJJZ010788626.1|	5282	scaffold368012	DOWNSTREAM
HbGBS_448153078_2713	LG7	23.584	NA	gi|448153078|gb|AJJZ010148937.1|	2713	scaffold83599	SYNONYMOUS_CODING
HbGBS_445372043_6093	LG7	23.824	NA	gi|445372043|gb|AJJZ010988508.1|	6093	scaffold447886	STOP_GAINED
HbGBS_448193255_461	LG7	24.61	NA	gi|448193255|gb|AJJZ010108760.1|	461	scaffold60466	DOWNSTREAM
HbGBS_447954196_133	LG7	24.916	NA	gi|447954196|gb|AJJZ010325450.1|	133	scaffold180713	INTERGENIC
HbGBS_447755270_4538	LG7	25.464	LG5	gi|447755270|gb|AJJZ010516914.1|	4538	scaffold274716	SYNONYMOUS_CODING
HbGBS_448010179_3999	LG7	25.992	NA	gi|448010179|gb|AJJZ010269467.1|	3999	scaffold147858	NON_SYNONYMOUS_CODING
HbGBS_448010179_3957	LG7	27.356	NA	gi|448010179|gb|AJJZ010269467.1|	3957	scaffold147858	SYNONYMOUS_CODING
HbGBS_445539740_2207	LG7	27.528	NA	gi|445539740|gb|AJJZ010862628.1|	2207	scaffold394129	UPSTREAM
HbGBS_445525924_511	LG7	29.376	NA	gi|445525924|gb|AJJZ010876438.1|	511	scaffold397952	NON_SYNONYMOUS_CODING
HbGBS_448016484_3669	LG7	29.51	NA	gi|448016484|gb|AJJZ010263162.1|	3669	scaffold144420	SYNONYMOUS_CODING
HbGBS_445372043_6074	LG7	29.741	NA	gi|445372043|gb|AJJZ010988508.1|	6074	scaffold447886	NON_SYNONYMOUS_CODING
HbGBS_447981921_7259	LG7	29.741	NA	gi|447981921|gb|AJJZ010297725.1|	7259	scaffold163902	INTERGENIC
HbGBS_447981921_7359	LG7	29.99	NA	gi|447981921|gb|AJJZ010297725.1|	7359	scaffold163902	INTERGENIC
HbGBS_445185587_6702	LG7	31.251	NA	gi|445185587|gb|AJJZ011130577.1|	6702	scaffold579315	SYNONYMOUS_CODING
HbGBS_447846573_6556	LG7	32.297	NA	gi|447846573|gb|AJJZ010425635.1|	6556	scaffold240892	DOWNSTREAM
HbGBS_447579598_250	LG7	32.603	NA	gi|447579598|gb|AJJZ010662341.1|	250	scaffold323523	SYNONYMOUS_CODING
HbGBS_445443350_5168	LG7	33.577	NA	gi|445443350|gb|AJJZ010934414.1|	5168	scaffold410926	DOWNSTREAM
HbGBS_447544668_886	LG7	34.306	NA	gi|447544668|gb|AJJZ010696702.1|	886	scaffold335570	NON_SYNONYMOUS_CODING
HbGBS_445384180_637	LG7	35.833	NA	gi|445384180|gb|AJJZ010977914.1|	637	scaffold438734	INTERGENIC
HbGBS_447718682_4382	LG7	37.612	NA	gi|447718682|gb|AJJZ010553502.1|	4382	scaffold283042	NON_SYNONYMOUS_CODING
HbGBS_445390941_1082	LG7	42.042	NA	gi|445390941|gb|AJJZ010972049.1|	1082	scaffold433973	NON_SYNONYMOUS_CODING
HbGBS_447633331_1381	LG7	42.042	NA	gi|447633331|gb|AJJZ010608948.1|	1381	scaffold305463	SYNONYMOUS_CODING
HbGBS_448023703_1595	LG7	42.042	NA	gi|448023703|gb|AJJZ010255943.1|	1595	scaffold140450	SYNONYMOUS_CODING
HbGBS_448024263_4462	LG7	43.813	NA	gi|448024263|gb|AJJZ010255383.1|	4462	scaffold140178	NON_SYNONYMOUS_CODING
HbGBS_445434000_2875	LG7	48.38	NA	gi|445434000|gb|AJJZ010940925.1|	2875	scaffold413460	NON_SYNONYMOUS_CODING
HbGBS_447801604_180	LG7	51.683	NA	gi|447801604|gb|AJJZ010470580.1|	180	scaffold261843	NONE
HbGBS_448037581_5299	LG7	52.55	NA	gi|448037581|gb|AJJZ010242066.1|	5299	scaffold133182	NON_SYNONYMOUS_CODING
HbGBS_448213093_550	LG7	53.936	NA	gi|448213093|gb|AJJZ010088922.1|	550	scaffold49095	SYNONYMOUS_CODING
HbGBS_447903920_411	LG7	53.951	NA	gi|447903920|gb|AJJZ010368288.1|	411	scaffold207307	SYNONYMOUS_CODING
HbGBS_448062676_1063	LG7	56.445	NA	gi|448062676|gb|AJJZ010216973.1|	1063	scaffold120976	NA
HbGBS_445362259_665	LG7	58.724	NA	gi|445362259|gb|AJJZ010996235.1|	665	scaffold454723	DOWNSTREAM
HbGBS_448146198_1736	LG7	60.591	NA	gi|448146198|gb|AJJZ010155817.1|	1736	scaffold87562	NON_SYNONYMOUS_CODING
HbGBS_445405015_2400	LG7	62.182	NA	gi|445405015|gb|AJJZ010960895.1|	2400	scaffold425341	DOWNSTREAM
HbGBS_447545633_36	LG7	62.182	NA	gi|447545633|gb|AJJZ010695737.1|	36	scaffold335172	INTERGENIC
HbGBS_448146198_1359	LG7	62.6	NA	gi|448146198|gb|AJJZ010155817.1|	1359	scaffold87562	NON_SYNONYMOUS_CODING
HbGBS_447929497_1988	LG7	62.897	NA	gi|447929497|gb|AJJZ010350149.1|	1988	scaffold196062	DOWNSTREAM
HbGBS_445438446_1244	LG7	63.145	NA	gi|445438446|gb|AJJZ010937978.1|	1244	scaffold412196	NONE
HbGBS_445372617_3939	LG7	63.442	NA	gi|445372617|gb|AJJZ010987989.1|	3939	scaffold447445	INTRON
HbGBS_445440185_1140	LG7	64.165	NA	gi|445440185|gb|AJJZ010936756.1|	1140	scaffold411740	NONE
HbGBS_447732136_7272	LG7	64.468	NA	gi|447732136|gb|AJJZ010540048.1|	7272	scaffold279397	INTERGENIC
HbGBS_445431415_521	LG7	64.468	NA	gi|445431415|gb|AJJZ010942472.1|	521	scaffold414220	INTRON
HbGBS_447962562_5185	LG7	64.761	NA	gi|447962562|gb|AJJZ010317084.1|	5185	scaffold175615	DOWNSTREAM
HbGBS_445440185_1085	LG7	64.909	NA	gi|445440185|gb|AJJZ010936756.1|	1085	scaffold411740	NONE
HbGBS_445367630_3848	LG7	66.208	NA	gi|445367630|gb|AJJZ010992454.1|	3848	scaffold451328	NA
HbGBS_445438446_1268	LG7	67.556	NA	gi|445438446|gb|AJJZ010937978.1|	1268	scaffold412196	NONE
HbGBS_447630401_1314	LG7	67.696	NA	gi|447630401|gb|AJJZ010611878.1|	1314	scaffold306611	INTRON
HbGBS_445431415_509	LG7	67.729	NA	gi|445431415|gb|AJJZ010942472.1|	509	scaffold414220	INTRON
HbGBS_448164825_6463	LG7	69.241	NA	gi|448164825|gb|AJJZ010137190.1|	6463	scaffold76962	INTRON
HbGBS_448032470_8568	LG7	72.198	NA	gi|448032470|gb|AJJZ010247177.1|	8568	scaffold135783	NON_SYNONYMOUS_CODING
HbGBS_448026790_8476	LG7	73.663	NA	gi|448026790|gb|AJJZ010252857.1|	8476	scaffold138852	DOWNSTREAM
HbGBS_447970699_313	LG7	76.38	NA	gi|447970699|gb|AJJZ010308947.1|	313	scaffold170647	INTERGENIC
HbGBS_448032470_8686	LG7	78.013	NA	gi|448032470|gb|AJJZ010247177.1|	8686	scaffold135783	NON_SYNONYMOUS_CODING
HbGBS_445374838_2277	LG7	81.07	NA	gi|445374838|gb|AJJZ010986109.1|	2277	scaffold445778	NON_SYNONYMOUS_CODING
HbGBS_445425207_1255	LG7	85.369	NA	gi|445425207|gb|AJJZ010947070.1|	1255	scaffold416519	SYNONYMOUS_CODING
HbGBS_447515511_2811	LG7	88.558	NA	gi|447515511|gb|AJJZ010725859.1|	2811	scaffold345361	NA
HbGBS_445425207_1210	LG7	88.939	NA	gi|445425207|gb|AJJZ010947070.1|	1210	scaffold416519	INTRON
HbGBS_445319160_303	LG7	89.522	NA	gi|445319160|gb|AJJZ011026980.1|	303	scaffold483759	SYNONYMOUS_CODING
HbGBS_445319160_380	LG7	92.159	NA	gi|445319160|gb|AJJZ011026980.1|	380	scaffold483759	INTRON
HbGBS_447611779_4840	LG7	96.08	NA	gi|447611779|gb|AJJZ010630500.1|	4840	scaffold313544	DOWNSTREAM
HbGBS_445440579_1439	LG7	96.972	NA	gi|445440579|gb|AJJZ010936385.1|	1439	scaffold411579	SYNONYMOUS_CODING
HbGBS_445440579_1375	LG7	99.091	NA	gi|445440579|gb|AJJZ010936385.1|	1375	scaffold411579	NON_SYNONYMOUS_CODING
HbGBS_448020541_3630	LG7	101.962	NA	gi|448020541|gb|AJJZ010259105.1|	3630	scaffold142241	SYNONYMOUS_CODING
HbGBS_447998761_1623	LG7	102.591	NA	gi|447998761|gb|AJJZ010280885.1|	1623	scaffold154210	INTERGENIC
HbGBS_447998758_2551	LG7	103.732	NA	gi|447998758|gb|AJJZ010280888.1|	2551	scaffold154210	NON_SYNONYMOUS_CODING
HbGBS_447998765_2818	LG7	103.732	NA	gi|447998765|gb|AJJZ010280881.1|	2818	scaffold154210	NA
HbGBS_447998758_881	LG7	104.782	NA	gi|447998758|gb|AJJZ010280888.1|	881	scaffold154210	SYNONYMOUS_CODING
HbGBS_447998765_2832	LG7	105.015	NA	gi|447998765|gb|AJJZ010280881.1|	2832	scaffold154210	SYNONYMOUS_CODING
HbGBS_448039481_7674	LG7	105.839	NA	gi|448039481|gb|AJJZ010240166.1|	7674	scaffold132206	DOWNSTREAM
HbGBS_447998758_758	LG7	106.211	NA	gi|447998758|gb|AJJZ010280888.1|	758	scaffold154210	INTERGENIC
HbGBS_448020608_3595	LG7	109.325	NA	gi|448020608|gb|AJJZ010259038.1|	3595	scaffold142207	UPSTREAM
HbGBS_447972241_2470	LG7	112.131	NA	gi|447972241|gb|AJJZ010307405.1|	2470	scaffold169709	INTRON
HbGBS_445441001_1165	LG7	113.206	NA	gi|445441001|gb|AJJZ010936056.1|	1165	scaffold411482	NON_SYNONYMOUS_CODING
HbGBS_447997017_5190	LG7	113.9	NA	gi|447997017|gb|AJJZ010282629.1|	5190	scaffold155176	SYNONYMOUS_CODING
HbGBS_445427095_740	LG7	113.928	NA	gi|445427095|gb|AJJZ010945707.1|	740	scaffold415792	INTERGENIC
HbGBS_445430068_2391	LG7	113.928	NA	gi|445430068|gb|AJJZ010943381.1|	2391	scaffold414704	NON_SYNONYMOUS_CODING
HbGBS_445429035_11481	LG7	114.368	NA	gi|445429035|gb|AJJZ010944184.1|	11481	scaffold415100	NON_SYNONYMOUS_CODING
HbGBS_445441001_1071	LG7	114.681	NA	gi|445441001|gb|AJJZ010936056.1|	1071	scaffold411482	NON_SYNONYMOUS_CODING
HbGBS_447543164_13172	LG7	115.527	NA	gi|447543164|gb|AJJZ010698206.1|	13172	scaffold336172	NON_SYNONYMOUS_CODING
HbGBS_447972229_215	LG7	118.605	NA	gi|447972229|gb|AJJZ010307417.1|	215	scaffold169709	INTERGENIC
HbGBS_448093445_1134	LG7	119.678	NA	gi|448093445|gb|AJJZ010193251.1|	1134	scaffold108464	INTRON
HbGBS_445372950_694	LG8	0	NA	gi|445372950|gb|AJJZ010987723.1|	694	scaffold447216	NON_SYNONYMOUS_CODING
HbGBS_448181591_581	LG8	11.27	NA	gi|448181591|gb|AJJZ010120424.1|	581	scaffold67304	SYNONYMOUS_CODING
HbGBS_448028190_3809	LG8	12.885	NA	gi|448028190|gb|AJJZ010251457.1|	3809	scaffold138087	DOWNSTREAM
HbGBS_447713195_5249	LG8	15.523	NA	gi|447713195|gb|AJJZ010558989.1|	5249	scaffold285004	DOWNSTREAM
HbGBS_447713195_5241	LG8	16.525	NA	gi|447713195|gb|AJJZ010558989.1|	5241	scaffold285004	DOWNSTREAM
HbGBS_448181591_493	LG8	17.514	NA	gi|448181591|gb|AJJZ010120424.1|	493	scaffold67304	NON_SYNONYMOUS_CODING
HbGBS_448028190_3761	LG8	18.547	NA	gi|448028190|gb|AJJZ010251457.1|	3761	scaffold138087	DOWNSTREAM
HbGBS_447987987_2666	LG8	19.85	NA	gi|447987987|gb|AJJZ010291659.1|	2666	scaffold160402	DOWNSTREAM
HbGBS_447713195_5270	LG8	20.999	NA	gi|447713195|gb|AJJZ010558989.1|	5270	scaffold285004	DOWNSTREAM
HbGBS_447753835_1143	LG8	21.129	NA	gi|447753835|gb|AJJZ010518349.1|	1143	scaffold275043	DOWNSTREAM
HbGBS_447856001_6808	LG8	22.977	NA	gi|447856001|gb|AJJZ010416207.1|	6808	scaffold235780	DOWNSTREAM
HbGBS_447856001_6790	LG8	25.487	NA	gi|447856001|gb|AJJZ010416207.1|	6790	scaffold235780	DOWNSTREAM
HbGBS_447959668_3367	LG8	26.254	NA	gi|447959668|gb|AJJZ010319978.1|	3367	scaffold177389	SYNONYMOUS_CODING
HbGBS_445316806_690	LG8	27.402	NA	gi|445316806|gb|AJJZ011029261.1|	690	scaffold485951	INTERGENIC
HbGBS_447959668_3430	LG8	28.061	NA	gi|447959668|gb|AJJZ010319978.1|	3430	scaffold177389	INTRON
HbGBS_445403446_857	LG8	29.435	NA	gi|445403446|gb|AJJZ010962066.1|	857	scaffold426224	NON_SYNONYMOUS_CODING
HbGBS_445438971_2929	LG8	29.435	NA	gi|445438971|gb|AJJZ010937656.1|	2929	scaffold412057	UPSTREAM
HbGBS_445372950_745	LG8	30.33	NA	gi|445372950|gb|AJJZ010987723.1|	745	scaffold447216	NON_SYNONYMOUS_CODING
HbGBS_445380471_2830	LG8	31.009	NA	gi|445380471|gb|AJJZ010981117.1|	2830	scaffold441459	NA
HbGBS_445448938_4309	LG8	32.072	NA	gi|445448938|gb|AJJZ010930346.1|	4309	scaffold409956	DOWNSTREAM
HbGBS_447959668_3363	LG8	32.513	NA	gi|447959668|gb|AJJZ010319978.1|	3363	scaffold177389	NON_SYNONYMOUS_CODING
HbGBS_448063244_558	LG8	33.953	NA	gi|448063244|gb|AJJZ010216405.1|	558	scaffold120680	INTRON
HbGBS_448061477_787	LG8	34.283	NA	gi|448061477|gb|AJJZ010218172.1|	787	scaffold121531	NON_SYNONYMOUS_CODING
HbGBS_445404705_1613	LG8	36.857	NA	gi|445404705|gb|AJJZ010961164.1|	1613	scaffold425544	DOWNSTREAM
HbGBS_447980694_7707	LG8	37.593	NA	gi|447980694|gb|AJJZ010298952.1|	7707	scaffold164645	DOWNSTREAM
HbGBS_445403446_760	LG8	37.813	NA	gi|445403446|gb|AJJZ010962066.1|	760	scaffold426224	SYNONYMOUS_CODING
HbGBS_447959668_3376	LG8	38.658	NA	gi|447959668|gb|AJJZ010319978.1|	3376	scaffold177389	INTRON
HbGBS_448048709_1130	LG8	38.869	NA	gi|448048709|gb|AJJZ010230940.1|	1130	scaffold127526	DOWNSTREAM
HbGBS_445411603_10609	LG8	39.78	NA	gi|445411603|gb|AJJZ010956386.1|	10609	scaffold422196	UPSTREAM
HbGBS_445145830_1694	LG8	40.092	NA	gi|445145830|gb|AJJZ011158534.1|	1694	scaffold595039	INTERGENIC
HbGBS_445423952_3127	LG8	44.179	NA	gi|445423952|gb|AJJZ010947880.1|	3127	scaffold416942	DOWNSTREAM
HbGBS_445404705_1595	LG8	45.159	NA	gi|445404705|gb|AJJZ010961164.1|	1595	scaffold425544	DOWNSTREAM
HbGBS_445363945_977	LG8	46.073	NA	gi|445363945|gb|AJJZ010995268.1|	977	scaffold453822	INTRON
HbGBS_447816012_594	LG8	47.149	NA	gi|447816012|gb|AJJZ010456172.1|	594	scaffold255936	DOWNSTREAM
HbGBS_447906286_4950	LG8	52.114	NA	gi|447906286|gb|AJJZ010365922.1|	4950	scaffold205882	INTERGENIC
HbGBS_447998224_994	LG8	52.228	NA	gi|447998224|gb|AJJZ010281422.1|	994	scaffold154465	INTRON
HbGBS_445376771_1103	LG8	55.22	NA	gi|445376771|gb|AJJZ010984367.1|	1103	scaffold444226	INTERGENIC
HbGBS_447932621_7891	LG8	56.837	NA	gi|447932621|gb|AJJZ010347025.1|	7891	scaffold194121	INTERGENIC
HbGBS_447906286_4853	LG8	58.668	NA	gi|447906286|gb|AJJZ010365922.1|	4853	scaffold205882	INTERGENIC
HbGBS_447906286_4995	LG8	59.005	NA	gi|447906286|gb|AJJZ010365922.1|	4995	scaffold205882	INTERGENIC
HbGBS_447906286_4851	LG8	59.389	NA	gi|447906286|gb|AJJZ010365922.1|	4851	scaffold205882	INTERGENIC
HbGBS_447906286_4981	LG8	60.391	NA	gi|447906286|gb|AJJZ010365922.1|	4981	scaffold205882	INTERGENIC
HbGBS_448045588_12175	LG8	61.078	NA	gi|448045588|gb|AJJZ010234059.1|	12175	scaffold129010	NA
HbGBS_447852527_4444	LG8	62.051	NA	gi|447852527|gb|AJJZ010419681.1|	4444	scaffold237652	DOWNSTREAM
HbGBS_445405516_1378	LG8	63.095	NA	gi|445405516|gb|AJJZ010960769.1|	1378	scaffold425254	INTERGENIC
HbGBS_445315413_702	LG8	63.095	NA	gi|445315413|gb|AJJZ011030594.1|	702	scaffold487232	NONE
HbGBS_445315413_701	LG8	63.491	NA	gi|445315413|gb|AJJZ011030594.1|	701	scaffold487232	NONE
HbGBS_448174106_1960	LG8	64.828	NA	gi|448174106|gb|AJJZ010127909.1|	1960	scaffold71608	NON_SYNONYMOUS_CODING
HbGBS_447583103_637	LG8	65.69	NA	gi|447583103|gb|AJJZ010658836.1|	637	scaffold322526	NON_SYNONYMOUS_CODING
HbGBS_447906286_4870	LG8	66.974	NA	gi|447906286|gb|AJJZ010365922.1|	4870	scaffold205882	INTERGENIC
HbGBS_448032778_2436	LG8	68.438	NA	gi|448032778|gb|AJJZ010246869.1|	2436	scaffold135622	SYNONYMOUS_CODING
HbGBS_445420733_2818	LG8	71.945	NA	gi|445420733|gb|AJJZ010949800.1|	2818	scaffold418064	NONE
HbGBS_445368055_625	LG8	74.135	NA	gi|445368055|gb|AJJZ010992049.1|	625	scaffold450963	NA
HbGBS_447938672_366	LG8	76.058	NA	gi|447938672|gb|AJJZ010340974.1|	366	scaffold190333	SYNONYMOUS_CODING
HbGBS_447957023_2391	LG8	78.593	NA	gi|447957023|gb|AJJZ010322623.1|	2391	scaffold178953	UPSTREAM
HbGBS_448175188_1062	LG8	79.714	NA	gi|448175188|gb|AJJZ010126827.1|	1062	scaffold70998	INTERGENIC
HbGBS_447957023_2443	LG8	80.237	NA	gi|447957023|gb|AJJZ010322623.1|	2443	scaffold178953	UPSTREAM
HbGBS_447583103_559	LG8	81.2	NA	gi|447583103|gb|AJJZ010658836.1|	559	scaffold322526	NON_SYNONYMOUS_CODING
HbGBS_447631205_8260	LG8	83.544	NA	gi|447631205|gb|AJJZ010611074.1|	8260	scaffold306257	INTERGENIC
HbGBS_447690123_725	LG8	83.544	NA	gi|447690123|gb|AJJZ010579365.1|	725	scaffold293105	INTERGENIC
HbGBS_447742313_142	LG8	84.151	NA	gi|447742313|gb|AJJZ010529871.1|	142	scaffold822740	NONE
HbGBS_445425017_1143	LG8	85.348	NA	gi|445425017|gb|AJJZ010947109.1|	1143	scaffold416550	INTERGENIC
HbGBS_445425017_1125	LG8	86.277	NA	gi|445425017|gb|AJJZ010947109.1|	1125	scaffold416550	INTERGENIC
HbGBS_445432000_1098	LG8	87.269	NA	gi|445432000|gb|AJJZ010942016.1|	1098	scaffold413984	INTERGENIC
HbGBS_447999643_1538	LG8	87.594	NA	gi|447999643|gb|AJJZ010280003.1|	1538	scaffold153712	INTRON
HbGBS_447742313_136	LG8	88.077	NA	gi|447742313|gb|AJJZ010529871.1|	136	scaffold822740	NONE
HbGBS_447464423_2219	LG8	89.092	NA	gi|447464423|gb|AJJZ010776947.1|	2219	scaffold364424	INTRON
HbGBS_447464423_2250	LG8	91.002	NA	gi|447464423|gb|AJJZ010776947.1|	2250	scaffold364424	INTRON
HbGBS_448058668_1265	LG8	92.092	NA	gi|448058668|gb|AJJZ010220981.1|	1265	scaffold122914	UPSTREAM
HbGBS_445412920_3317	LG8	93.335	NA	gi|445412920|gb|AJJZ010955375.1|	3317	scaffold421472	DOWNSTREAM
HbGBS_445383964_2684	LG8	95.428	NA	gi|445383964|gb|AJJZ010978108.1|	2684	scaffold438896	DOWNSTREAM
HbGBS_445445195_1030	LG8	97.307	NA	gi|445445195|gb|AJJZ010933075.1|	1030	scaffold410556	INTERGENIC
HbGBS_445418937_7174	LG8	103.057	NA	gi|445418937|gb|AJJZ010951042.1|	7174	scaffold418802	DOWNSTREAM
HbGBS_445416502_44	LG8	108.53	NA	gi|445416502|gb|AJJZ010952946.1|	44	scaffold419891	NON_SYNONYMOUS_CODING
HbGBS_445433370_1240	LG8	109.932	NA	gi|445433370|gb|AJJZ010941422.1|	1240	scaffold413698	SYNONYMOUS_CODING
HbGBS_445416502_42	LG8	110.892	NA	gi|445416502|gb|AJJZ010952946.1|	42	scaffold419891	SYNONYMOUS_CODING
HbGBS_448045231_4705	LG8	111.375	NA	gi|448045231|gb|AJJZ010234416.1|	4705	scaffold129217	UPSTREAM
HbGBS_448019190_383	LG8	112.375	NA	gi|448019190|gb|AJJZ010260456.1|	383	scaffold142972	NA
HbGBS_445433370_1267	LG8	112.833	NA	gi|445433370|gb|AJJZ010941422.1|	1267	scaffold413698	SYNONYMOUS_CODING
HbGBS_447468430_210	LG8	113.092	NA	gi|447468430|gb|AJJZ010772940.1|	210	scaffold362908	INTERGENIC
HbGBS_447644809_737	LG8	113.813	NA	gi|447644809|gb|AJJZ010597470.1|	737	scaffold300595	INTERGENIC
HbGBS_447644809_786	LG8	114.265	NA	gi|447644809|gb|AJJZ010597470.1|	786	scaffold300595	INTERGENIC
HbGBS_447684418_985	LG8	114.629	NA	gi|447684418|gb|AJJZ010581414.1|	985	scaffold293882	DOWNSTREAM
HbGBS_447644809_780	LG8	114.948	NA	gi|447644809|gb|AJJZ010597470.1|	780	scaffold300595	INTERGENIC
HbGBS_447468430_278	LG8	115.238	NA	gi|447468430|gb|AJJZ010772940.1|	278	scaffold362908	INTERGENIC
HbGBS_447684418_1060	LG8	115.594	NA	gi|447684418|gb|AJJZ010581414.1|	1060	scaffold293882	DOWNSTREAM
HbGBS_447520075_2739	LG8	116.618	NA	gi|447520075|gb|AJJZ010721295.1|	2739	scaffold343334	DOWNSTREAM
HbGBS_448019190_456	LG8	117.854	NA	gi|448019190|gb|AJJZ010260456.1|	456	scaffold142972	NA
HbGBS_447602392_5207	LG8	118.161	NA	gi|447602392|gb|AJJZ010639547.1|	5207	scaffold316925	NA
HbGBS_447948840_2421	LG8	119.521	NA	gi|447948840|gb|AJJZ010330806.1|	2421	scaffold183950	DOWNSTREAM
HbGBS_448014014_10214	LG8	121.309	NA	gi|448014014|gb|AJJZ010265632.1|	10214	scaffold145796	NON_SYNONYMOUS_CODING
HbGBS_445393281_1789	LG8	122.06	NA	gi|445393281|gb|AJJZ010970090.1|	1789	scaffold432359	NON_SYNONYMOUS_CODING
HbGBS_447719593_2803	LG8	122.374	NA	gi|447719593|gb|AJJZ010552591.1|	2803	scaffold282742	DOWNSTREAM
HbGBS_448005879_2735	LG8	122.64	NA	gi|448005879|gb|AJJZ010273767.1|	2735	scaffold150274	DOWNSTREAM
HbGBS_447993324_12248	LG8	124.536	NA	gi|447993324|gb|AJJZ010286322.1|	12248	scaffold157312	SYNONYMOUS_CODING
HbGBS_448014010_4454	LG8	125.293	NA	gi|448014010|gb|AJJZ010265636.1|	4454	scaffold145796	DOWNSTREAM
HbGBS_447461731_340	LG8	131.646	NA	gi|447461731|gb|AJJZ010779639.1|	340	scaffold365366	NONE
HbGBS_445408853_527	LG8	132.078	NA	gi|445408853|gb|AJJZ010958645.1|	527	scaffold423765	INTERGENIC
HbGBS_447461731_260	LG8	132.078	NA	gi|447461731|gb|AJJZ010779639.1|	260	scaffold365366	NONE
HbGBS_445437953_1544	LG8	133.298	NA	gi|445437953|gb|AJJZ010938403.1|	1544	scaffold412360	SYNONYMOUS_CODING
HbGBS_445373045_6417	LG8	135.133	NA	gi|445373045|gb|AJJZ010987646.1|	6417	scaffold447140	DOWNSTREAM
HbGBS_445313327_963	LG8	136.511	NA	gi|445313327|gb|AJJZ011032596.1|	963	scaffold489188	NON_SYNONYMOUS_CODING
HbGBS_445408853_486	LG8	137.317	NA	gi|445408853|gb|AJJZ010958645.1|	486	scaffold423765	INTERGENIC
HbGBS_448052709_2691	LG8	138.311	NA	gi|448052709|gb|AJJZ010226940.1|	2691	scaffold125693	SYNONYMOUS_CODING
HbGBS_448801812_1475	LG8	138.311	NA	gi|448801812|gb|AJJZ010012949.1|	1475	scaffold06785	NON_SYNONYMOUS_CODING
HbGBS_448801812_1501	LG8	138.732	NA	gi|448801812|gb|AJJZ010012949.1|	1501	scaffold06785	NON_SYNONYMOUS_CODING
HbGBS_445313327_999	LG8	140.6	NA	gi|445313327|gb|AJJZ011032596.1|	999	scaffold489188	NON_SYNONYMOUS_CODING
HbGBS_445442673_840	LG8	141.137	NA	gi|445442673|gb|AJJZ010934957.1|	840	scaffold411097	SYNONYMOUS_CODING
HbGBS_445442673_864	LG8	141.4	NA	gi|445442673|gb|AJJZ010934957.1|	864	scaffold411097	SYNONYMOUS_CODING
HbGBS_445313327_1024	LG8	154.626	NA	gi|445313327|gb|AJJZ011032596.1|	1024	scaffold489188	NON_SYNONYMOUS_CODING
HbGBS_445415246_483	LG9	-6.166	NA	gi|445415246|gb|AJJZ010953765.1|	483	scaffold420443	DOWNSTREAM
HbGBS_447859862_567	LG9	-2.362	NA	gi|447859862|gb|AJJZ010412346.1|	567	scaffold233631	SYNONYMOUS_CODING
HbGBS_448079640_1533	LG9	0	NA	gi|448079640|gb|AJJZ010200353.1|	1533	scaffold112237	NA
HbGBS_445418328_899	LG9	0.585	NA	gi|445418328|gb|AJJZ010951480.1|	899	scaffold419078	DOWNSTREAM
HbGBS_448079640_1538	LG9	2.227	NA	gi|448079640|gb|AJJZ010200353.1|	1538	scaffold112237	INTERGENIC
HbGBS_448787791_1749	LG9	3.138	NA	gi|448787791|gb|AJJZ010026970.1|	1749	scaffold14249	NON_SYNONYMOUS_CODING
HbGBS_445412828_5273	LG9	5.865	NA	gi|445412828|gb|AJJZ010955408.1|	5273	scaffold421497	NA
HbGBS_445412828_5302	LG9	6.505	NA	gi|445412828|gb|AJJZ010955408.1|	5302	scaffold421497	NA
HbGBS_447634129_91	LG9	9.41	NA	gi|447634129|gb|AJJZ010608150.1|	91	scaffold305214	INTERGENIC
HbGBS_447754116_2445	LG9	11.116	NA	gi|447754116|gb|AJJZ010518068.1|	2445	scaffold274976	UPSTREAM
HbGBS_445344366_843	LG9	11.457	NA	gi|445344366|gb|AJJZ011007514.1|	843	scaffold465180	INTERGENIC
HbGBS_447754116_2446	LG9	12.527	NA	gi|447754116|gb|AJJZ010518068.1|	2446	scaffold274976	UPSTREAM
HbGBS_447839809_314	LG9	13.485	NA	gi|447839809|gb|AJJZ010432399.1|	314	scaffold244504	SYNONYMOUS_CODING
HbGBS_447839809_344	LG9	14.585	NA	gi|447839809|gb|AJJZ010432399.1|	344	scaffold244504	SYNONYMOUS_CODING
HbGBS_447839809_358	LG9	15.397	NA	gi|447839809|gb|AJJZ010432399.1|	358	scaffold244504	NON_SYNONYMOUS_CODING
HbGBS_448069687_1190	LG9	15.515	NA	gi|448069687|gb|AJJZ010209962.1|	1190	scaffold117326	NON_SYNONYMOUS_CODING
HbGBS_445436374_1509	LG9	17.335	NA	gi|445436374|gb|AJJZ010939278.1|	1509	scaffold412725	SYNONYMOUS_CODING
HbGBS_447876937_2149	LG9	18.015	NA	gi|447876937|gb|AJJZ010395271.1|	2149	scaffold223782	NONE
HbGBS_448069687_1187	LG9	19.885	NA	gi|448069687|gb|AJJZ010209962.1|	1187	scaffold117326	NON_SYNONYMOUS_CODING
HbGBS_445344366_871	LG9	20.597	NA	gi|445344366|gb|AJJZ011007514.1|	871	scaffold465180	INTERGENIC
HbGBS_447862874_1413	LG9	20.726	NA	gi|447862874|gb|AJJZ010409334.1|	1413	scaffold231890	SYNONYMOUS_CODING
HbGBS_447746585_1439	LG9	23.184	NA	gi|447746585|gb|AJJZ010525599.1|	1439	scaffold276498	INTERGENIC
HbGBS_445409723_1794	LG9	26.601	NA	gi|445409723|gb|AJJZ010957913.1|	1794	scaffold423271	NON_SYNONYMOUS_CODING
HbGBS_447862874_1371	LG9	27.056	NA	gi|447862874|gb|AJJZ010409334.1|	1371	scaffold231890	NON_SYNONYMOUS_CODING
HbGBS_447478166_344	LG9	28.379	NA	gi|447478166|gb|AJJZ010763204.1|	344	scaffold359580	INTERGENIC
HbGBS_448224222_4547	LG9	28.881	NA	gi|448224222|gb|AJJZ010077793.1|	4547	scaffold42697	DOWNSTREAM
HbGBS_447733230_2588	LG9	29.162	NA	gi|447733230|gb|AJJZ010538954.1|	2588	scaffold279175	INTRON
HbGBS_448148320_5310	LG9	30.84	NA	gi|448148320|gb|AJJZ010153695.1|	5310	scaffold86331	INTRON
HbGBS_448010351_412	LG9	30.849	NA	gi|448010351|gb|AJJZ010269295.1|	412	scaffold147794	NONE
HbGBS_448148320_5307	LG9	31.429	NA	gi|448148320|gb|AJJZ010153695.1|	5307	scaffold86331	INTRON
HbGBS_445408422_353	LG9	32.277	NA	gi|445408422|gb|AJJZ010959030.1|	353	scaffold424035	INTERGENIC
HbGBS_445408422_358	LG9	32.558	NA	gi|445408422|gb|AJJZ010959030.1|	358	scaffold424035	INTERGENIC
HbGBS_445407200_557	LG9	33.356	NA	gi|445407200|gb|AJJZ010959879.1|	557	scaffold424645	NONE
HbGBS_447911341_1230	LG9	34.014	NA	gi|447911341|gb|AJJZ010360867.1|	1230	scaffold202735	INTERGENIC
HbGBS_447997330_1169	LG9	34.014	NA	gi|447997330|gb|AJJZ010282316.1|	1169	scaffold155001	SYNONYMOUS_CODING
HbGBS_445283485_7297	LG9	34.366	NA	gi|445283485|gb|AJJZ011061095.1|	7297	scaffold517008	NON_SYNONYMOUS_CODING
HbGBS_445408422_351	LG9	36.225	NA	gi|445408422|gb|AJJZ010959030.1|	351	scaffold424035	INTERGENIC
HbGBS_445430567_1641	LG9	36.225	NA	gi|445430567|gb|AJJZ010942950.1|	1641	scaffold414467	INTERGENIC
HbGBS_447733230_2500	LG9	37.113	NA	gi|447733230|gb|AJJZ010538954.1|	2500	scaffold279175	INTRON
HbGBS_447478166_332	LG9	37.589	NA	gi|447478166|gb|AJJZ010763204.1|	332	scaffold359580	INTERGENIC
HbGBS_447478166_329	LG9	38.397	NA	gi|447478166|gb|AJJZ010763204.1|	329	scaffold359580	INTERGENIC
HbGBS_448211673_6402	LG9	39.402	NA	gi|448211673|gb|AJJZ010090342.1|	6402	scaffold49906	DOWNSTREAM
HbGBS_448211673_6490	LG9	40.106	NA	gi|448211673|gb|AJJZ010090342.1|	6490	scaffold49906	DOWNSTREAM
HbGBS_448211676_824	LG9	40.946	NA	gi|448211676|gb|AJJZ010090339.1|	824	scaffold49906	DOWNSTREAM
HbGBS_447935783_607	LG9	45.147	NA	gi|447935783|gb|AJJZ010343863.1|	607	scaffold192146	INTERGENIC
HbGBS_447935783_546	LG9	45.198	NA	gi|447935783|gb|AJJZ010343863.1|	546	scaffold192146	INTERGENIC
HbGBS_447935783_594	LG9	45.252	NA	gi|447935783|gb|AJJZ010343863.1|	594	scaffold192146	INTERGENIC
HbGBS_448042631_7610	LG9	46.309	NA	gi|448042631|gb|AJJZ010237016.1|	7610	scaffold130568	NON_SYNONYMOUS_CODING
HbGBS_448144084_918	LG9	49.725	NA	gi|448144084|gb|AJJZ010157931.1|	918	scaffold88762	INTERGENIC
HbGBS_448144084_931	LG9	50.083	NA	gi|448144084|gb|AJJZ010157931.1|	931	scaffold88762	INTERGENIC
HbGBS_447993296_5181	LG9	51.359	NA	gi|447993296|gb|AJJZ010286350.1|	5181	scaffold157318	INTRON
HbGBS_445440899_4661	LG9	51.952	NA	gi|445440899|gb|AJJZ010936120.1|	4661	scaffold411492	SYNONYMOUS_CODING
HbGBS_448067822_3266	LG9	52.95	NA	gi|448067822|gb|AJJZ010211827.1|	3266	scaffold118279	INTRON
HbGBS_447865233_808	LG9	53.319	NA	gi|447865233|gb|AJJZ010406975.1|	808	scaffold230514	DOWNSTREAM
HbGBS_447865242_4487	LG9	53.607	NA	gi|447865242|gb|AJJZ010406966.1|	4487	scaffold230514	SYNONYMOUS_CODING
HbGBS_448041202_2584	LG9	54.398	NA	gi|448041202|gb|AJJZ010238445.1|	2584	scaffold131307	UPSTREAM
HbGBS_447935399_1870	LG9	55.094	NA	gi|447935399|gb|AJJZ010344247.1|	1870	scaffold192395	NA
HbGBS_447865233_716	LG9	56.051	NA	gi|447865233|gb|AJJZ010406975.1|	716	scaffold230514	NON_SYNONYMOUS_CODING
HbGBS_447819539_195	LG9	57.954	NA	gi|447819539|gb|AJJZ010452645.1|	195	scaffold254354	DOWNSTREAM
HbGBS_447819539_796	LG9	59.22	NA	gi|447819539|gb|AJJZ010452645.1|	796	scaffold254354	SYNONYMOUS_CODING
HbGBS_448002884_718	LG9	59.532	NA	gi|448002884|gb|AJJZ010276762.1|	718	scaffold151934	INTRON
HbGBS_448002884_710	LG9	60.399	NA	gi|448002884|gb|AJJZ010276762.1|	710	scaffold151934	INTRON
HbGBS_447819539_757	LG9	61.104	NA	gi|447819539|gb|AJJZ010452645.1|	757	scaffold254354	NA
HbGBS_445448281_8115	LG9	63.081	NA	gi|445448281|gb|AJJZ010930880.1|	8115	scaffold410055	DOWNSTREAM
HbGBS_445423257_485	LG9	63.467	NA	gi|445423257|gb|AJJZ010948288.1|	485	scaffold417190	INTRON
HbGBS_448062306_2007	LG9	64.608	NA	gi|448062306|gb|AJJZ010217343.1|	2007	scaffold121147	DOWNSTREAM
HbGBS_447991035_3911	LG9	64.933	NA	gi|447991035|gb|AJJZ010288611.1|	3911	scaffold158581	DOWNSTREAM
HbGBS_447618002_1122	LG9	65.267	NA	gi|447618002|gb|AJJZ010624277.1|	1122	scaffold311546	SYNONYMOUS_CODING
HbGBS_448810410_2090	LG9	65.541	NA	gi|448810410|gb|AJJZ010004351.1|	2090	scaffold02340	SYNONYMOUS_CODING
HbGBS_445423257_486	LG9	65.99	NA	gi|445423257|gb|AJJZ010948288.1|	486	scaffold417190	INTRON
HbGBS_448810410_2188	LG9	65.99	NA	gi|448810410|gb|AJJZ010004351.1|	2188	scaffold02340	NON_SYNONYMOUS_CODING
HbGBS_448048751_5968	LG9	66.307	NA	gi|448048751|gb|AJJZ010230898.1|	5968	scaffold127501	DOWNSTREAM
HbGBS_447429434_2935	LG9	66.559	NA	gi|447429434|gb|AJJZ010811936.1|	2935	scaffold375900	INTRON
HbGBS_447429434_2949	LG9	66.796	NA	gi|447429434|gb|AJJZ010811936.1|	2949	scaffold375900	INTRON
HbGBS_448008651_200	LG9	67.279	NA	gi|448008651|gb|AJJZ010270995.1|	200	scaffold148691	INTERGENIC
HbGBS_447983152_835	LG9	67.493	NA	gi|447983152|gb|AJJZ010296494.1|	835	scaffold163205	INTRON
HbGBS_448062285_5190	LG9	68.239	NA	gi|448062285|gb|AJJZ010217364.1|	5190	scaffold121147	DOWNSTREAM
HbGBS_447983152_879	LG9	70.139	NA	gi|447983152|gb|AJJZ010296494.1|	879	scaffold163205	INTRON
HbGBS_447876451_3445	LG9	71.93	NA	gi|447876451|gb|AJJZ010395757.1|	3445	scaffold224050	INTRON
HbGBS_447999415_323	LG9	72.67	NA	gi|447999415|gb|AJJZ010280231.1|	323	scaffold153816	INTERGENIC
HbGBS_445401169_459	LG9	73.681	NA	gi|445401169|gb|AJJZ010963993.1|	459	scaffold427629	NONE
HbGBS_445335598_491	LG9	75.161	NA	gi|445335598|gb|AJJZ011014103.1|	491	scaffold471424	NON_SYNONYMOUS_CODING
HbGBS_447999154_7457	LG9	75.161	NA	gi|447999154|gb|AJJZ010280492.1|	7457	scaffold153969	SYNONYMOUS_CODING
HbGBS_445335598_437	LG9	75.82	NA	gi|445335598|gb|AJJZ011014103.1|	437	scaffold471424	NON_SYNONYMOUS_CODING
HbGBS_445353959_1391	LG9	75.935	NA	gi|445353959|gb|AJJZ011001657.1|	1391	scaffold459730	NON_SYNONYMOUS_CODING
HbGBS_445398673_11124	LG9	76.956	NA	gi|445398673|gb|AJJZ010965721.1|	11124	scaffold428974	DOWNSTREAM
HbGBS_448019401_15147	LG9	77.743	NA	gi|448019401|gb|AJJZ010260245.1|	15147	scaffold142877	INTRON
HbGBS_447564838_1607	LG9	78.049	NA	gi|447564838|gb|AJJZ010676532.1|	1607	scaffold328201	DOWNSTREAM
HbGBS_447954058_4092	LG9	80.462	LG1	gi|447954058|gb|AJJZ010325588.1|	4092	scaffold180784	DOWNSTREAM
HbGBS_448044662_2322	LG9	81.339	NA	gi|448044662|gb|AJJZ010234985.1|	2322	scaffold129534	NON_SYNONYMOUS_CODING
HbGBS_448064688_1986	LG9	81.591	NA	gi|448064688|gb|AJJZ010214961.1|	1986	scaffold119933	INTERGENIC
HbGBS_448051032_5724	LG9	82.259	NA	gi|448051032|gb|AJJZ010228617.1|	5724	scaffold126481	DOWNSTREAM
HbGBS_448044661_3563	LG9	83.026	NA	gi|448044661|gb|AJJZ010234986.1|	3563	scaffold129534	DOWNSTREAM
HbGBS_448749243_3126	LG9	83.026	NA	gi|448749243|gb|AJJZ010065516.1|	3126	scaffold35712	DOWNSTREAM
HbGBS_447496909_1175	LG9	83.502	NA	gi|447496909|gb|AJJZ010744461.1|	1175	scaffold352921	NON_SYNONYMOUS_CODING
HbGBS_445447582_379	LG9	83.928	NA	gi|445447582|gb|AJJZ010931392.1|	379	scaffold410161	INTERGENIC
HbGBS_448044662_2306	LG9	84.148	NA	gi|448044662|gb|AJJZ010234985.1|	2306	scaffold129534	SYNONYMOUS_CODING
HbGBS_445447582_8255	LG9	84.486	NA	gi|445447582|gb|AJJZ010931392.1|	8255	scaffold410161	DOWNSTREAM
HbGBS_448172864_1023	LG9	84.729	NA	gi|448172864|gb|AJJZ010129151.1|	1023	scaffold72322	INTERGENIC
HbGBS_447954058_4586	LG9	85.131	LG1	gi|447954058|gb|AJJZ010325588.1|	4586	scaffold180784	DOWNSTREAM
HbGBS_445447582_8152	LG9	85.372	NA	gi|445447582|gb|AJJZ010931392.1|	8152	scaffold410161	DOWNSTREAM
HbGBS_448064688_2030	LG9	86.039	NA	gi|448064688|gb|AJJZ010214961.1|	2030	scaffold119933	INTERGENIC
HbGBS_448064688_1956	LG9	86.856	NA	gi|448064688|gb|AJJZ010214961.1|	1956	scaffold119933	INTERGENIC
HbGBS_448112312_2661	LG9	87.442	NA	gi|448112312|gb|AJJZ010183235.1|	2661	scaffold102930	SYNONYMOUS_CODING
HbGBS_447459934_7066	LG9	88.402	LG1	gi|447459934|gb|AJJZ010781436.1|	7066	scaffold365857	INTRON
HbGBS_447654973_4260	LG9	89.27	NA	gi|447654973|gb|AJJZ010591591.1|	4260	scaffold298021	DOWNSTREAM
HbGBS_447654973_4267	LG9	89.865	NA	gi|447654973|gb|AJJZ010591591.1|	4267	scaffold298021	DOWNSTREAM
HbGBS_448192338_686	LG9	91.949	NA	gi|448192338|gb|AJJZ010109677.1|	686	scaffold60986	NA
HbGBS_448018618_2476	LG9	93.679	NA	gi|448018618|gb|AJJZ010261028.1|	2476	scaffold143265	INTERGENIC
HbGBS_445428386_1549	LG10	0	NA	gi|445428386|gb|AJJZ010944687.1|	1549	scaffold415334	SYNONYMOUS_CODING
HbGBS_445424073_5424	LG10	0.874	NA	gi|445424073|gb|AJJZ010947763.1|	5424	scaffold416892	DOWNSTREAM
HbGBS_448049585_1193	LG10	0.874	NA	gi|448049585|gb|AJJZ010230064.1|	1193	scaffold127114	NON_SYNONYMOUS_CODING
HbGBS_448019435_2038	LG10	2.489	NA	gi|448019435|gb|AJJZ010260211.1|	2038	scaffold142867	INTERGENIC
HbGBS_445437490_2436	LG10	3.507	NA	gi|445437490|gb|AJJZ010938739.1|	2436	scaffold412531	SYNONYMOUS_CODING
HbGBS_447874987_154	LG10	3.626	NA	gi|447874987|gb|AJJZ010397221.1|	154	scaffold745807	NA
HbGBS_445437490_2435	LG10	4.852	NA	gi|445437490|gb|AJJZ010938739.1|	2435	scaffold412531	NON_SYNONYMOUS_CODING
HbGBS_445424073_5412	LG10	6.078	NA	gi|445424073|gb|AJJZ010947763.1|	5412	scaffold416892	DOWNSTREAM
HbGBS_447940592_833	LG10	6.483	NA	gi|447940592|gb|AJJZ010339054.1|	833	scaffold189096	NON_SYNONYMOUS_CODING
HbGBS_445267074_317	LG10	7.531	NA	gi|445267074|gb|AJJZ011076646.1|	317	scaffold532279	NONE
HbGBS_448101315_1284	LG10	12.276	NA	gi|448101315|gb|AJJZ010188893.1|	1284	scaffold106074	NON_SYNONYMOUS_CODING
HbGBS_448172445_888	LG10	17.072	NA	gi|448172445|gb|AJJZ010129570.1|	888	scaffold72562	NON_SYNONYMOUS_CODING
HbGBS_445441079_1508	LG10	19.321	NA	gi|445441079|gb|AJJZ010935984.1|	1508	scaffold411454	SYNONYMOUS_CODING
HbGBS_448034494_937	LG10	19.442	NA	gi|448034494|gb|AJJZ010245153.1|	937	scaffold134699	DOWNSTREAM
HbGBS_447954536_1535	LG10	21.368	NA	gi|447954536|gb|AJJZ010325110.1|	1535	scaffold180523	INTERGENIC
HbGBS_447954533_2001	LG10	22.859	NA	gi|447954533|gb|AJJZ010325113.1|	2001	scaffold180523	NON_SYNONYMOUS_CODING
HbGBS_448034494_975	LG10	24.022	NA	gi|448034494|gb|AJJZ010245153.1|	975	scaffold134699	DOWNSTREAM
HbGBS_448034494_875	LG10	24.022	NA	gi|448034494|gb|AJJZ010245153.1|	875	scaffold134699	DOWNSTREAM
HbGBS_445320592_726	LG10	25.196	NA	gi|445320592|gb|AJJZ011025615.1|	726	scaffold482425	NON_SYNONYMOUS_CODING
HbGBS_445320592_746	LG10	26.611	NA	gi|445320592|gb|AJJZ011025615.1|	746	scaffold482425	NON_SYNONYMOUS_CODING
HbGBS_445320592_701	LG10	27.325	NA	gi|445320592|gb|AJJZ011025615.1|	701	scaffold482425	SYNONYMOUS_CODING
HbGBS_445540146_1112	LG10	30.034	NA	gi|445540146|gb|AJJZ010862222.1|	1112	scaffold394038	INTRON
HbGBS_447948989_2139	LG10	30.946	NA	gi|447948989|gb|AJJZ010330657.1|	2139	scaffold183862	INTRON
HbGBS_447948989_2068	LG10	31.187	NA	gi|447948989|gb|AJJZ010330657.1|	2068	scaffold183862	INTRON
HbGBS_448009159_811	LG10	31.241	NA	gi|448009159|gb|AJJZ010270487.1|	811	scaffold148428	NONE
HbGBS_447948989_2089	LG10	31.458	NA	gi|447948989|gb|AJJZ010330657.1|	2089	scaffold183862	INTRON
HbGBS_445540146_860	LG10	31.989	NA	gi|445540146|gb|AJJZ010862222.1|	860	scaffold394038	INTERGENIC
HbGBS_448009159_904	LG10	32.061	NA	gi|448009159|gb|AJJZ010270487.1|	904	scaffold148428	NONE
HbGBS_448223156_1062	LG10	38.462	NA	gi|448223156|gb|AJJZ010078859.1|	1062	scaffold43335	INTRON
HbGBS_448223156_1108	LG10	39.287	NA	gi|448223156|gb|AJJZ010078859.1|	1108	scaffold43335	INTRON
HbGBS_448003726_4049	LG10	39.476	NA	gi|448003726|gb|AJJZ010275920.1|	4049	scaffold151492	DOWNSTREAM
HbGBS_448003726_4200	LG10	39.887	NA	gi|448003726|gb|AJJZ010275920.1|	4200	scaffold151492	DOWNSTREAM
HbGBS_448223156_1109	LG10	40.18	NA	gi|448223156|gb|AJJZ010078859.1|	1109	scaffold43335	INTRON
HbGBS_447954530_1064	LG10	40.875	NA	gi|447954530|gb|AJJZ010325116.1|	1064	scaffold180523	SYNONYMOUS_CODING
HbGBS_447954530_989	LG10	41.403	NA	gi|447954530|gb|AJJZ010325116.1|	989	scaffold180523	SYNONYMOUS_CODING
HbGBS_448101315_3217	LG10	42.329	NA	gi|448101315|gb|AJJZ010188893.1|	3217	scaffold106074	UPSTREAM
HbGBS_445443864_8947	LG10	43.995	NA	gi|445443864|gb|AJJZ010934055.1|	8947	scaffold410821	SYNONYMOUS_CODING
HbGBS_447978249_4018	LG10	45.361	NA	gi|447978249|gb|AJJZ010301397.1|	4018	scaffold166084	NON_SYNONYMOUS_CODING
HbGBS_448172445_12241	LG10	45.894	NA	gi|448172445|gb|AJJZ010129570.1|	12241	scaffold72562	DOWNSTREAM
HbGBS_448101315_1288	LG10	47.133	NA	gi|448101315|gb|AJJZ010188893.1|	1288	scaffold106074	SYNONYMOUS_CODING
HbGBS_448787210_707	LG10	50.242	NA	gi|448787210|gb|AJJZ010027551.1|	707	scaffold14556	NON_SYNONYMOUS_CODING
HbGBS_445415084_758	LG10	51.349	NA	gi|445415084|gb|AJJZ010953870.1|	758	scaffold420517	NONE
HbGBS_445421272_1669	LG10	51.349	NA	gi|445421272|gb|AJJZ010949468.1|	1669	scaffold417864	NONE
HbGBS_445443864_9015	LG10	51.349	NA	gi|445443864|gb|AJJZ010934055.1|	9015	scaffold410821	NON_SYNONYMOUS_CODING
HbGBS_445421272_1752	LG10	51.737	NA	gi|445421272|gb|AJJZ010949468.1|	1752	scaffold417864	NONE
HbGBS_445443866_1681	LG10	51.737	NA	gi|445443866|gb|AJJZ010934053.1|	1681	scaffold410821	INTRON
HbGBS_445443863_6271	LG10	52.428	NA	gi|445443863|gb|AJJZ010934056.1|	6271	scaffold410821	DOWNSTREAM
HbGBS_448049585_1206	LG10	52.706	NA	gi|448049585|gb|AJJZ010230064.1|	1206	scaffold127114	SYNONYMOUS_CODING
HbGBS_445443864_8384	LG10	52.881	NA	gi|445443864|gb|AJJZ010934055.1|	8384	scaffold410821	NA
HbGBS_445386294_1807	LG10	54.532	NA	gi|445386294|gb|AJJZ010975964.1|	1807	scaffold437144	SYNONYMOUS_CODING
HbGBS_445413568_2065	LG10	54.532	NA	gi|445413568|gb|AJJZ010954960.1|	2065	scaffold421203	SYNONYMOUS_CODING
HbGBS_445380476_354	LG10	56.698	NA	gi|445380476|gb|AJJZ010981112.1|	354	scaffold441458	NON_SYNONYMOUS_CODING
HbGBS_448049585_1098	LG10	58.139	NA	gi|448049585|gb|AJJZ010230064.1|	1098	scaffold127114	NA
HbGBS_445424073_5395	LG10	59.211	NA	gi|445424073|gb|AJJZ010947763.1|	5395	scaffold416892	DOWNSTREAM
HbGBS_445424073_5376	LG10	59.51	NA	gi|445424073|gb|AJJZ010947763.1|	5376	scaffold416892	DOWNSTREAM
HbGBS_445443866_1595	LG10	60.575	NA	gi|445443866|gb|AJJZ010934053.1|	1595	scaffold410821	INTRON
HbGBS_445440420_3652	LG10	63.751	NA	gi|445440420|gb|AJJZ010936521.1|	3652	scaffold411648	NON_SYNONYMOUS_CODING
HbGBS_445440420_3643	LG10	64.189	NA	gi|445440420|gb|AJJZ010936521.1|	3643	scaffold411648	NON_SYNONYMOUS_CODING
HbGBS_445447421_2474	LG10	65.496	NA	gi|445447421|gb|AJJZ010931502.1|	2474	scaffold410192	NON_SYNONYMOUS_CODING
HbGBS_445447421_2524	LG10	68.24	NA	gi|445447421|gb|AJJZ010931502.1|	2524	scaffold410192	SYNONYMOUS_CODING
HbGBS_447971493_415	LG10	72.438	NA	gi|447971493|gb|AJJZ010308153.1|	415	scaffold170168	SYNONYMOUS_CODING
HbGBS_447971493_424	LG10	72.721	NA	gi|447971493|gb|AJJZ010308153.1|	424	scaffold170168	SYNONYMOUS_CODING
HbGBS_448012472_1953	LG10	82.76	NA	gi|448012472|gb|AJJZ010267174.1|	1953	scaffold146619	SYNONYMOUS_CODING
HbGBS_445420688_1268	LG10	90.082	NA	gi|445420688|gb|AJJZ010949843.1|	1268	scaffold418092	NONE
HbGBS_445436199_78	LG10	91.899	NA	gi|445436199|gb|AJJZ010939402.1|	78	scaffold412789	INTERGENIC
HbGBS_445425527_1849	LG10	97.465	NA	gi|445425527|gb|AJJZ010946795.1|	1849	scaffold416349	NON_SYNONYMOUS_CODING
HbGBS_447976809_3429	LG10	102.131	NA	gi|447976809|gb|AJJZ010302837.1|	3429	scaffold166862	INTRON
HbGBS_447645901_396	LG10	102.408	NA	gi|447645901|gb|AJJZ010596378.1|	396	scaffold300112	SYNONYMOUS_CODING
HbGBS_448054711_2773	LG10	103.755	NA	gi|448054711|gb|AJJZ010224938.1|	2773	scaffold124778	NON_SYNONYMOUS_CODING
HbGBS_448019162_2438	LG10	105.215	NA	gi|448019162|gb|AJJZ010260484.1|	2438	scaffold142983	SYNONYMOUS_CODING
HbGBS_447786668_7385	LG10	105.486	NA	gi|447786668|gb|AJJZ010485516.1|	7385	scaffold266882	NON_SYNONYMOUS_CODING
HbGBS_447421134_391	LG10	105.851	NA	gi|447421134|gb|AJJZ010820236.1|	391	scaffold379338	INTERGENIC
HbGBS_445380967_3967	LG10	107.713	NA	gi|445380967|gb|AJJZ010980642.1|	3967	scaffold441059	UPSTREAM
HbGBS_447645901_393	LG10	107.713	NA	gi|447645901|gb|AJJZ010596378.1|	393	scaffold300112	SYNONYMOUS_CODING
HbGBS_448076623_1060	LG10	111.219	NA	gi|448076623|gb|AJJZ010203026.1|	1060	scaffold113649	INTERGENIC
HbGBS_445440588_1094	LG10	113.307	NA	gi|445440588|gb|AJJZ010936376.1|	1094	scaffold411576	NON_SYNONYMOUS_CODING
HbGBS_445540324_2480	LG10	114.3	NA	gi|445540324|gb|AJJZ010862044.1|	2480	scaffold394005	DOWNSTREAM
HbGBS_445447548_2381	LG10	117.53	NA	gi|445447548|gb|AJJZ010931426.1|	2381	scaffold410167	INTERGENIC
HbGBS_445386512_1676	LG10	119.088	NA	gi|445386512|gb|AJJZ010975750.1|	1676	scaffold436970	NA
HbGBS_445447548_2413	LG10	119.559	NA	gi|445447548|gb|AJJZ010931426.1|	2413	scaffold410167	INTERGENIC
HbGBS_448055937_1765	LG10	120.672	NA	gi|448055937|gb|AJJZ010223712.1|	1765	scaffold124168	SYNONYMOUS_CODING
HbGBS_447997919_550	LG10	122.974	NA	gi|447997919|gb|AJJZ010281727.1|	550	scaffold154658	DOWNSTREAM
HbGBS_445448800_1810	LG10	123.458	NA	gi|445448800|gb|AJJZ010930461.1|	1810	scaffold409976	SYNONYMOUS_CODING
HbGBS_447882564_796	LG10	124.121	NA	gi|447882564|gb|AJJZ010389644.1|	796	scaffold220421	DOWNSTREAM
HbGBS_447882564_793	LG10	125.426	NA	gi|447882564|gb|AJJZ010389644.1|	793	scaffold220421	DOWNSTREAM
HbGBS_448154796_1330	LG10	126.609	NA	gi|448154796|gb|AJJZ010147219.1|	1330	scaffold82617	NON_SYNONYMOUS_CODING
HbGBS_447886306_2942	LG10	127.222	NA	gi|447886306|gb|AJJZ010385902.1|	2942	scaffold218158	NON_SYNONYMOUS_CODING
HbGBS_447878526_1404	LG11	0	NA	gi|447878526|gb|AJJZ010393682.1|	1404	scaffold222873	INTERGENIC
HbGBS_447992196_2780	LG11	3.408	NA	gi|447992196|gb|AJJZ010287450.1|	2780	scaffold157928	NA
HbGBS_448020787_6264	LG11	6.819	NA	gi|448020787|gb|AJJZ010258859.1|	6264	scaffold142103	INTERGENIC
HbGBS_448020825_6157	LG11	7.718	NA	gi|448020825|gb|AJJZ010258821.1|	6157	scaffold142103	UPSTREAM
HbGBS_448038013_4920	LG11	9.098	NA	gi|448038013|gb|AJJZ010241634.1|	4920	scaffold132966	DOWNSTREAM
HbGBS_448020811_676	LG11	9.37	NA	gi|448020811|gb|AJJZ010258835.1|	676	scaffold142103	DOWNSTREAM
HbGBS_448020825_6141	LG11	9.979	NA	gi|448020825|gb|AJJZ010258821.1|	6141	scaffold142103	UPSTREAM
HbGBS_447959095_1368	LG11	13.009	NA	gi|447959095|gb|AJJZ010320551.1|	1368	scaffold177727	DOWNSTREAM
HbGBS_447731752_2870	LG11	14.51	NA	gi|447731752|gb|AJJZ010540432.1|	2870	scaffold279477	DOWNSTREAM
HbGBS_447878536_4511	LG11	15.059	NA	gi|447878536|gb|AJJZ010393672.1|	4511	scaffold222873	NON_SYNONYMOUS_CODING
HbGBS_447878536_4565	LG11	15.942	NA	gi|447878536|gb|AJJZ010393672.1|	4565	scaffold222873	NON_SYNONYMOUS_CODING
HbGBS_448046324_3243	LG11	17.151	NA	gi|448046324|gb|AJJZ010233323.1|	3243	scaffold128605	DOWNSTREAM
HbGBS_447992220_18542	LG11	17.913	NA	gi|447992220|gb|AJJZ010287426.1|	18542	scaffold157928	DOWNSTREAM
HbGBS_448046366_761	LG11	19.059	NA	gi|448046366|gb|AJJZ010233281.1|	761	scaffold128596	INTERGENIC
HbGBS_447892054_2029	LG11	19.694	NA	gi|447892054|gb|AJJZ010380154.1|	2029	scaffold214620	INTRON
HbGBS_448147279_2683	LG11	19.694	NA	gi|448147279|gb|AJJZ010154736.1|	2683	scaffold86948	NON_SYNONYMOUS_CODING
HbGBS_448145745_1862	LG11	20.349	NA	gi|448145745|gb|AJJZ010156270.1|	1862	scaffold87828	SYNONYMOUS_CODING
HbGBS_448046366_818	LG11	20.836	NA	gi|448046366|gb|AJJZ010233281.1|	818	scaffold128596	INTERGENIC
HbGBS_447731752_2882	LG11	21.292	NA	gi|447731752|gb|AJJZ010540432.1|	2882	scaffold279477	DOWNSTREAM
HbGBS_447731752_2878	LG11	21.747	NA	gi|447731752|gb|AJJZ010540432.1|	2878	scaffold279477	DOWNSTREAM
HbGBS_448046366_879	LG11	23.579	NA	gi|448046366|gb|AJJZ010233281.1|	879	scaffold128596	INTERGENIC
HbGBS_448046366_767	LG11	24.238	NA	gi|448046366|gb|AJJZ010233281.1|	767	scaffold128596	INTERGENIC
HbGBS_445416795_3434	LG11	25.197	NA	gi|445416795|gb|AJJZ010952662.1|	3434	scaffold419745	INTRON
HbGBS_448018159_988	LG11	25.496	NA	gi|448018159|gb|AJJZ010261487.1|	988	scaffold143530	NON_SYNONYMOUS_CODING
HbGBS_445433164_8477	LG11	26.42	NA	gi|445433164|gb|AJJZ010941555.1|	8477	scaffold413756	SYNONYMOUS_CODING
HbGBS_445421637_2415	LG11	26.939	NA	gi|445421637|gb|AJJZ010949362.1|	2415	scaffold417813	NONE
HbGBS_447936738_915	LG11	28.226	NA	gi|447936738|gb|AJJZ010342908.1|	915	scaffold191570	NON_SYNONYMOUS_CODING
HbGBS_447459668_2877	LG11	30.102	NA	gi|447459668|gb|AJJZ010781702.1|	2877	scaffold365927	NONE
HbGBS_448005105_5773	LG11	30.9	NA	gi|448005105|gb|AJJZ010274541.1|	5773	scaffold150712	DOWNSTREAM
HbGBS_448010834_1050	LG11	31.186	NA	gi|448010834|gb|AJJZ010268812.1|	1050	scaffold147523	INTRON
HbGBS_445381528_1155	LG11	32.075	NA	gi|445381528|gb|AJJZ010980131.1|	1155	scaffold440632	INTERGENIC
HbGBS_448005105_5789	LG11	32.622	NA	gi|448005105|gb|AJJZ010274541.1|	5789	scaffold150712	DOWNSTREAM
HbGBS_448113598_2447	LG11	35.95	NA	gi|448113598|gb|AJJZ010182584.1|	2447	scaffold102549	DOWNSTREAM
HbGBS_448018148_1984	LG11	36.689	NA	gi|448018148|gb|AJJZ010261498.1|	1984	scaffold143530	INTRON
HbGBS_448018148_1999	LG11	38.046	NA	gi|448018148|gb|AJJZ010261498.1|	1999	scaffold143530	INTRON
HbGBS_448018159_1023	LG11	38.297	NA	gi|448018159|gb|AJJZ010261487.1|	1023	scaffold143530	NON_SYNONYMOUS_CODING
HbGBS_448018148_2020	LG11	38.389	NA	gi|448018148|gb|AJJZ010261498.1|	2020	scaffold143530	INTRON
HbGBS_448017611_3478	LG11	40.785	NA	gi|448017611|gb|AJJZ010262035.1|	3478	scaffold143790	DOWNSTREAM
HbGBS_448017611_3485	LG11	40.785	NA	gi|448017611|gb|AJJZ010262035.1|	3485	scaffold143790	DOWNSTREAM
HbGBS_445417887_2108	LG11	42.778	NA	gi|445417887|gb|AJJZ010951829.1|	2108	scaffold419250	DOWNSTREAM
HbGBS_447898583_1437	LG11	44.953	NA	gi|447898583|gb|AJJZ010373625.1|	1437	scaffold210598	INTERGENIC
HbGBS_445435158_1169	LG11	45.951	NA	gi|445435158|gb|AJJZ010940210.1|	1169	scaffold413134	NONE
HbGBS_447992302_840	LG11	46.331	NA	gi|447992302|gb|AJJZ010287344.1|	840	scaffold157888	INTRON
HbGBS_445348560_1102	LG11	49.72	LG7	gi|445348560|gb|AJJZ011005410.1|	1102	scaffold463202	NON_SYNONYMOUS_CODING
HbGBS_445348560_1190	LG11	49.806	LG7	gi|445348560|gb|AJJZ011005410.1|	1190	scaffold463202	NON_SYNONYMOUS_CODING
HbGBS_447967567_595	LG11	51.97	NA	gi|447967567|gb|AJJZ010312079.1|	595	scaffold172572	SYNONYMOUS_CODING
HbGBS_447893807_2738	LG11	53.067	NA	gi|447893807|gb|AJJZ010378401.1|	2738	scaffold213560	DOWNSTREAM
HbGBS_448035812_14551	LG11	53.685	NA	gi|448035812|gb|AJJZ010243835.1|	14551	scaffold134041	UPSTREAM
HbGBS_445439162_607	LG11	54.984	NA	gi|445439162|gb|AJJZ010937527.1|	607	scaffold412017	INTERGENIC
HbGBS_445439162_679	LG11	55.667	NA	gi|445439162|gb|AJJZ010937527.1|	679	scaffold412017	INTERGENIC
HbGBS_448046384_4328	LG11	56.692	NA	gi|448046384|gb|AJJZ010233263.1|	4328	scaffold128590	NON_SYNONYMOUS_CODING
HbGBS_447470585_2347	LG11	58.712	NA	gi|447470585|gb|AJJZ010770785.1|	2347	scaffold362133	SYNONYMOUS_CODING
HbGBS_445394404_615	LG11	59.492	NA	gi|445394404|gb|AJJZ010969134.1|	615	scaffold431606	SYNONYMOUS_CODING
HbGBS_445446676_973	LG11	60.642	NA	gi|445446676|gb|AJJZ010931874.1|	973	scaffold410289	NON_SYNONYMOUS_CODING
HbGBS_445388310_6463	LG11	62.071	NA	gi|445388310|gb|AJJZ010974329.1|	6463	scaffold435799	DOWNSTREAM
HbGBS_448052532_7038	LG11	63.498	NA	gi|448052532|gb|AJJZ010227117.1|	7038	scaffold125770	NA
HbGBS_448227794_2003	LG11	64.727	NA	gi|448227794|gb|AJJZ010074221.1|	2003	scaffold40598	INTERGENIC
HbGBS_445431181_1889	LG11	65.68	NA	gi|445431181|gb|AJJZ010942632.1|	1889	scaffold414304	NONE
HbGBS_447887668_727	LG11	66.538	NA	gi|447887668|gb|AJJZ010384540.1|	727	scaffold217315	DOWNSTREAM
HbGBS_447646271_185	LG11	68.652	NA	gi|447646271|gb|AJJZ010596008.1|	185	scaffold299926	NA
HbGBS_447646271_163	LG11	68.652	NA	gi|447646271|gb|AJJZ010596008.1|	163	scaffold299926	NA
HbGBS_447414285_3664	LG11	79.392	NA	gi|447414285|gb|AJJZ010827085.1|	3664	scaffold382225	SYNONYMOUS_CODING
HbGBS_448183498_2484	LG11	82.136	NA	gi|448183498|gb|AJJZ010118517.1|	2484	scaffold66171	NON_SYNONYMOUS_CODING
HbGBS_447564107_3844	LG11	83.803	NA	gi|447564107|gb|AJJZ010677263.1|	3844	scaffold328544	UPSTREAM
HbGBS_448806583_4719	LG11	85.159	NA	gi|448806583|gb|AJJZ010008178.1|	4719	scaffold04305	DOWNSTREAM
HbGBS_448055382_7195	LG11	85.772	NA	gi|448055382|gb|AJJZ010224267.1|	7195	scaffold124454	NON_SYNONYMOUS_CODING
HbGBS_448806583_4661	LG11	85.772	NA	gi|448806583|gb|AJJZ010008178.1|	4661	scaffold04305	DOWNSTREAM
HbGBS_448806578_1041	LG11	86.357	NA	gi|448806578|gb|AJJZ010008183.1|	1041	scaffold04305	NON_SYNONYMOUS_CODING
HbGBS_447945088_2053	LG11	86.644	NA	gi|447945088|gb|AJJZ010334558.1|	2053	scaffold186289	INTRON
HbGBS_448806578_975	LG11	87.539	NA	gi|448806578|gb|AJJZ010008183.1|	975	scaffold04305	INTRON
HbGBS_448806578_892	LG11	88.359	NA	gi|448806578|gb|AJJZ010008183.1|	892	scaffold04305	INTRON
HbGBS_445383639_868	LG11	90.539	NA	gi|445383639|gb|AJJZ010978416.1|	868	scaffold439180	NA
HbGBS_447646478_1715	LG11	93.172	NA	gi|447646478|gb|AJJZ010595801.1|	1715	scaffold299825	SYNONYMOUS_CODING
HbGBS_448173617_4089	LG11	93.783	NA	gi|448173617|gb|AJJZ010128398.1|	4089	scaffold71880	DOWNSTREAM
HbGBS_448050726_1095	LG11	102.131	NA	gi|448050726|gb|AJJZ010228923.1|	1095	scaffold126627	NON_SYNONYMOUS_CODING
HbGBS_448136392_3778	LG11	106.764	NA	gi|448136392|gb|AJJZ010165623.1|	3778	scaffold93006	NA
HbGBS_448072631_3996	LG11	109.705	NA	gi|448072631|gb|AJJZ010207018.1|	3996	scaffold115748	SYNONYMOUS_CODING
HbGBS_447900140_3119	LG11	111.466	NA	gi|447900140|gb|AJJZ010372068.1|	3119	scaffold209637	NON_SYNONYMOUS_CODING
HbGBS_447977079_8170	LG11	113.306	NA	gi|447977079|gb|AJJZ010302567.1|	8170	scaffold166710	NON_SYNONYMOUS_CODING
HbGBS_447602759_671	LG11	119.998	NA	gi|447602759|gb|AJJZ010639184.1|	671	scaffold316780	NON_SYNONYMOUS_CODING
HbGBS_448056821_1116	LG11	121.466	NA	gi|448056821|gb|AJJZ010222828.1|	1116	scaffold123749	NON_SYNONYMOUS_CODING
HbGBS_447602759_550	LG11	124.08	NA	gi|447602759|gb|AJJZ010639184.1|	550	scaffold316780	NON_SYNONYMOUS_CODING
HbGBS_445403339_1387	LG12	0	NA	gi|445403339|gb|AJJZ010962141.1|	1387	scaffold426286	NON_SYNONYMOUS_CODING
HbGBS_445445572_3028	LG12	0.696	NA	gi|445445572|gb|AJJZ010932781.1|	3028	scaffold410484	SYNONYMOUS_CODING
HbGBS_447636312_1471	LG12	0.696	NA	gi|447636312|gb|AJJZ010605967.1|	1471	scaffold304239	DOWNSTREAM
HbGBS_448014700_361	LG12	1.787	NA	gi|448014700|gb|AJJZ010264946.1|	361	scaffold145430	INTERGENIC
HbGBS_445403339_1303	LG12	2.106	NA	gi|445403339|gb|AJJZ010962141.1|	1303	scaffold426286	NON_SYNONYMOUS_CODING
HbGBS_448039510_1601	LG12	2.941	NA	gi|448039510|gb|AJJZ010240137.1|	1601	scaffold132195	NON_SYNONYMOUS_CODING
HbGBS_448039510_1714	LG12	3.475	NA	gi|448039510|gb|AJJZ010240137.1|	1714	scaffold132195	SYNONYMOUS_CODING
HbGBS_448014700_378	LG12	4.333	NA	gi|448014700|gb|AJJZ010264946.1|	378	scaffold145430	INTERGENIC
HbGBS_448776070_1681	LG12	5.258	NA	gi|448776070|gb|AJJZ010038691.1|	1681	scaffold20684	NON_SYNONYMOUS_CODING
HbGBS_448049226_208	LG12	6.701	NA	gi|448049226|gb|AJJZ010230423.1|	208	scaffold127294	NON_SYNONYMOUS_CODING
HbGBS_448073303_3229	LG12	7.425	NA	gi|448073303|gb|AJJZ010206346.1|	3229	scaffold115401	INTRON
HbGBS_448073316_369	LG12	8.68	NA	gi|448073316|gb|AJJZ010206333.1|	369	scaffold115401	INTRON
HbGBS_448073316_345	LG12	9.545	NA	gi|448073316|gb|AJJZ010206333.1|	345	scaffold115401	INTRON
HbGBS_448025500_2371	LG12	12.115	NA	gi|448025500|gb|AJJZ010254147.1|	2371	scaffold139551	SYNONYMOUS_CODING
HbGBS_448053545_511	LG12	12.48	NA	gi|448053545|gb|AJJZ010226104.1|	511	scaffold125343	INTERGENIC
HbGBS_445439996_8285	LG12	16.184	NA	gi|445439996|gb|AJJZ010936944.1|	8285	scaffold411809	SYNONYMOUS_CODING
HbGBS_447438776_1785	LG12	17.35	NA	gi|447438776|gb|AJJZ010802594.1|	1785	scaffold372022	UPSTREAM
HbGBS_447438776_1777	LG12	17.847	NA	gi|447438776|gb|AJJZ010802594.1|	1777	scaffold372022	UPSTREAM
HbGBS_447438776_1675	LG12	20.009	NA	gi|447438776|gb|AJJZ010802594.1|	1675	scaffold372022	UPSTREAM
HbGBS_448009409_3509	LG12	21.171	NA	gi|448009409|gb|AJJZ010270237.1|	3509	scaffold148300	INTRON
HbGBS_445377210_5176	LG12	21.779	NA	gi|445377210|gb|AJJZ010983953.1|	5176	scaffold443863	DOWNSTREAM
HbGBS_448009412_2156	LG12	23.2	NA	gi|448009412|gb|AJJZ010270234.1|	2156	scaffold148300	SYNONYMOUS_CODING
HbGBS_447891517_1869	LG12	25.436	NA	gi|447891517|gb|AJJZ010380691.1|	1869	scaffold214959	INTERGENIC
HbGBS_447891517_1870	LG12	25.807	NA	gi|447891517|gb|AJJZ010380691.1|	1870	scaffold214959	INTERGENIC
HbGBS_448022592_978	LG12	33.423	NA	gi|448022592|gb|AJJZ010257054.1|	978	scaffold141121	INTERGENIC
HbGBS_445423295_1728	LG12	34.877	NA	gi|445423295|gb|AJJZ010948250.1|	1728	scaffold417170	NON_SYNONYMOUS_CODING
HbGBS_447968184_3407	LG12	39.132	NA	gi|447968184|gb|AJJZ010311462.1|	3407	scaffold172198	INTRON
HbGBS_448032133_2563	LG12	41.457	NA	gi|448032133|gb|AJJZ010247514.1|	2563	scaffold135958	INTERGENIC
HbGBS_448099829_573	LG12	43.598	NA	gi|448099829|gb|AJJZ010189774.1|	573	scaffold106522	INTERGENIC
HbGBS_447822386_903	LG12	44.612	NA	gi|447822386|gb|AJJZ010449798.1|	903	scaffold253070	INTERGENIC
HbGBS_448052817_975	LG12	48.129	NA	gi|448052817|gb|AJJZ010226832.1|	975	scaffold125660	INTERGENIC
HbGBS_448032133_2573	LG12	50.704	NA	gi|448032133|gb|AJJZ010247514.1|	2573	scaffold135958	INTERGENIC
HbGBS_445344397_3083	LG12	52.924	NA	gi|445344397|gb|AJJZ011007483.1|	3083	scaffold465158	NONE
HbGBS_445344397_3111	LG12	53.227	NA	gi|445344397|gb|AJJZ011007483.1|	3111	scaffold465158	NONE
HbGBS_445344397_3062	LG12	53.462	NA	gi|445344397|gb|AJJZ011007483.1|	3062	scaffold465158	NONE
HbGBS_445384473_1481	LG12	55.972	NA	gi|445384473|gb|AJJZ010977654.1|	1481	scaffold438546	INTRON
HbGBS_445397853_4565	LG12	57.165	NA	gi|445397853|gb|AJJZ010966319.1|	4565	scaffold429414	INTRON
HbGBS_445418791_4553	LG12	57.667	NA	gi|445418791|gb|AJJZ010951179.1|	4553	scaffold418871	INTERGENIC
HbGBS_445421924_983	LG12	58.496	NA	gi|445421924|gb|AJJZ010949255.1|	983	scaffold417766	NON_SYNONYMOUS_CODING
HbGBS_448781102_2490	LG12	59.205	NA	gi|448781102|gb|AJJZ010033659.1|	2490	scaffold17894	SYNONYMOUS_CODING
HbGBS_445445205_4284	LG12	61.138	NA	gi|445445205|gb|AJJZ010933065.1|	4284	scaffold410551	NON_SYNONYMOUS_CODING
HbGBS_445316498_199	LG12	69.014	NA	gi|445316498|gb|AJJZ011029542.1|	199	scaffold486215	INTERGENIC
HbGBS_445444323_1932	LG12	69.314	NA	gi|445444323|gb|AJJZ010933801.1|	1932	scaffold410742	INTRON
HbGBS_445316498_135	LG12	69.953	NA	gi|445316498|gb|AJJZ011029542.1|	135	scaffold486215	INTERGENIC
HbGBS_445316498_166	LG12	71.298	NA	gi|445316498|gb|AJJZ011029542.1|	166	scaffold486215	INTERGENIC
HbGBS_445316498_200	LG12	71.819	NA	gi|445316498|gb|AJJZ011029542.1|	200	scaffold486215	INTERGENIC
HbGBS_445416613_1484	LG12	72.554	NA	gi|445416613|gb|AJJZ010952840.1|	1484	scaffold419821	NON_SYNONYMOUS_CODING
HbGBS_445510670_4654	LG12	72.554	NA	gi|445510670|gb|AJJZ010891686.1|	4654	scaffold402659	INTRON
HbGBS_448180069_1448	LG12	73.627	NA	gi|448180069|gb|AJJZ010121946.1|	1448	scaffold68217	NONE
HbGBS_447933704_12914	LG12	75.601	NA	gi|447933704|gb|AJJZ010345942.1|	12914	scaffold193436	SYNONYMOUS_CODING
HbGBS_447999193_1886	LG12	75.601	NA	gi|447999193|gb|AJJZ010280453.1|	1886	scaffold153952	DOWNSTREAM
HbGBS_447999204_5050	LG12	76.781	NA	gi|447999204|gb|AJJZ010280442.1|	5050	scaffold153952	INTERGENIC
HbGBS_447999193_1954	LG12	78.032	NA	gi|447999193|gb|AJJZ010280453.1|	1954	scaffold153952	DOWNSTREAM
HbGBS_447999190_5854	LG12	78.541	NA	gi|447999190|gb|AJJZ010280456.1|	5854	scaffold153952	DOWNSTREAM
HbGBS_447992935_4078	LG12	81.576	NA	gi|447992935|gb|AJJZ010286711.1|	4078	scaffold157499	DOWNSTREAM
HbGBS_447992935_4167	LG12	81.971	NA	gi|447992935|gb|AJJZ010286711.1|	4167	scaffold157499	DOWNSTREAM
HbGBS_445445850_3977	LG12	88.699	NA	gi|445445850|gb|AJJZ010932562.1|	3977	scaffold410435	UPSTREAM
HbGBS_448037619_856	LG12	91.44	NA	gi|448037619|gb|AJJZ010242028.1|	856	scaffold133164	NONE
HbGBS_445439027_4329	LG12	93.252	NA	gi|445439027|gb|AJJZ010937602.1|	4329	scaffold412044	DOWNSTREAM
HbGBS_445310352_3689	LG12	94.32	NA	gi|445310352|gb|AJJZ011035397.1|	3689	scaffold491922	UPSTREAM
HbGBS_445427915_1053	LG12	94.635	NA	gi|445427915|gb|AJJZ010944985.1|	1053	scaffold415459	NON_SYNONYMOUS_CODING
HbGBS_445427915_1073	LG12	96.333	NA	gi|445427915|gb|AJJZ010944985.1|	1073	scaffold415459	NON_SYNONYMOUS_CODING
HbGBS_447868681_4779	LG12	97.878	LG6	gi|447868681|gb|AJJZ010403527.1|	4779	scaffold228549	DOWNSTREAM
HbGBS_447868681_4710	LG12	98.286	LG6	gi|447868681|gb|AJJZ010403527.1|	4710	scaffold228549	DOWNSTREAM
HbGBS_447868681_4790	LG12	98.309	LG6	gi|447868681|gb|AJJZ010403527.1|	4790	scaffold228549	DOWNSTREAM
HbGBS_448017680_823	LG12	100.523	NA	gi|448017680|gb|AJJZ010261966.1|	823	scaffold143753	NONE
HbGBS_447557439_379	LG12	101.034	NA	gi|447557439|gb|AJJZ010683931.1|	379	scaffold331145	INTERGENIC
HbGBS_447993065_3241	LG12	101.444	NA	gi|447993065|gb|AJJZ010286581.1|	3241	scaffold157436	DOWNSTREAM
HbGBS_445383976_14739	LG12	102.784	NA	gi|445383976|gb|AJJZ010978096.1|	14739	scaffold438891	UPSTREAM
HbGBS_447626426_2883	LG12	103.463	NA	gi|447626426|gb|AJJZ010615853.1|	2883	scaffold308529	SYNONYMOUS_CODING
HbGBS_445448881_1224	LG12	104.638	NA	gi|445448881|gb|AJJZ010930390.1|	1224	scaffold409964	NA
HbGBS_445408058_910	LG12	104.686	NA	gi|445408058|gb|AJJZ010959286.1|	910	scaffold424230	INTRON
HbGBS_445408058_928	LG12	105.754	NA	gi|445408058|gb|AJJZ010959286.1|	928	scaffold424230	INTRON
HbGBS_447474613_2443	LG12	107.766	NA	gi|447474613|gb|AJJZ010766757.1|	2443	scaffold360717	INTRON
HbGBS_448070666_1512	LG13	0	NA	gi|448070666|gb|AJJZ010208983.1|	1512	scaffold116823	NONE
HbGBS_448127197_588	LG13	2.112	NA	gi|448127197|gb|AJJZ010174818.1|	588	scaffold98209	INTRON
HbGBS_448127197_600	LG13	2.112	NA	gi|448127197|gb|AJJZ010174818.1|	600	scaffold98209	INTRON
HbGBS_448127197_312	LG13	2.18	NA	gi|448127197|gb|AJJZ010174818.1|	312	scaffold98209	NON_SYNONYMOUS_CODING
HbGBS_445379760_1084	LG13	2.415	NA	gi|445379760|gb|AJJZ010981759.1|	1084	scaffold441991	NA
HbGBS_448067630_416	LG13	2.415	NA	gi|448067630|gb|AJJZ010212019.1|	416	scaffold118346	INTERGENIC
HbGBS_448127197_361	LG13	2.415	NA	gi|448127197|gb|AJJZ010174818.1|	361	scaffold98209	NON_SYNONYMOUS_CODING
HbGBS_447852367_11144	LG13	3.231	NA	gi|447852367|gb|AJJZ010419841.1|	11144	scaffold237736	DOWNSTREAM
HbGBS_447856957_460	LG13	4.314	NA	gi|447856957|gb|AJJZ010415251.1|	460	scaffold235266	INTERGENIC
HbGBS_448034861_4661	LG13	4.804	NA	gi|448034861|gb|AJJZ010244786.1|	4661	scaffold134504	NON_SYNONYMOUS_CODING
HbGBS_445421332_7082	LG13	6.641	NA	gi|445421332|gb|AJJZ010949408.1|	7082	scaffold417832	DOWNSTREAM
HbGBS_445421443_510	LG13	6.972	NA	gi|445421443|gb|AJJZ010949396.1|	510	scaffold417832	INTERGENIC
HbGBS_445435855_2201	LG13	11.402	NA	gi|445435855|gb|AJJZ010939670.1|	2201	scaffold412900	NON_SYNONYMOUS_CODING
HbGBS_445435855_1704	LG13	11.407	NA	gi|445435855|gb|AJJZ010939670.1|	1704	scaffold412900	SYNONYMOUS_CODING
HbGBS_445428005_3035	LG13	15.417	NA	gi|445428005|gb|AJJZ010944895.1|	3035	scaffold415411	SYNONYMOUS_CODING
HbGBS_448008710_2222	LG13	17.188	NA	gi|448008710|gb|AJJZ010270936.1|	2222	scaffold148654	DOWNSTREAM
HbGBS_445429802_1352	LG13	17.397	NA	gi|445429802|gb|AJJZ010943569.1|	1352	scaffold414788	DOWNSTREAM
HbGBS_447800134_9175	LG13	19.249	NA	gi|447800134|gb|AJJZ010472050.1|	9175	scaffold262355	SYNONYMOUS_CODING
HbGBS_447447915_2821	LG13	20.322	NA	gi|447447915|gb|AJJZ010793455.1|	2821	scaffold369553	NON_SYNONYMOUS_CODING
HbGBS_447447915_2740	LG13	20.564	NA	gi|447447915|gb|AJJZ010793455.1|	2740	scaffold369553	INTRON
HbGBS_445388395_276	LG13	22.175	NA	gi|445388395|gb|AJJZ010974248.1|	276	scaffold435726	NA
HbGBS_445388395_269	LG13	22.395	NA	gi|445388395|gb|AJJZ010974248.1|	269	scaffold435726	NA
HbGBS_445424729_279	LG13	25.463	NA	gi|445424729|gb|AJJZ010947305.1|	279	scaffold416667	DOWNSTREAM
HbGBS_448781724_437	LG13	27.287	NA	gi|448781724|gb|AJJZ010033037.1|	437	scaffold17572	INTRON
HbGBS_447873336_2400	LG13	28.325	NA	gi|447873336|gb|AJJZ010398872.1|	2400	scaffold225859	NON_SYNONYMOUS_CODING
HbGBS_445312565_5472	LG13	28.412	NA	gi|445312565|gb|AJJZ011033320.1|	5472	scaffold489902	NON_SYNONYMOUS_CODING
HbGBS_448033151_2964	LG13	28.883	NA	gi|448033151|gb|AJJZ010246496.1|	2964	scaffold135406	SYNONYMOUS_CODING
HbGBS_448064664_1068	LG13	30.509	NA	gi|448064664|gb|AJJZ010214985.1|	1068	scaffold119946	DOWNSTREAM
HbGBS_448223954_2188	LG13	31.706	NA	gi|448223954|gb|AJJZ010078061.1|	2188	scaffold42859	SYNONYMOUS_CODING
HbGBS_445401960_1308	LG13	32.522	NA	gi|445401960|gb|AJJZ010963301.1|	1308	scaffold427099	NON_SYNONYMOUS_CODING
HbGBS_448047971_6869	LG13	33.581	NA	gi|448047971|gb|AJJZ010231678.1|	6869	scaffold127836	DOWNSTREAM
HbGBS_445391098_6683	LG13	34.06	LG17	gi|445391098|gb|AJJZ010971914.1|	6683	scaffold433878	NON_SYNONYMOUS_CODING
HbGBS_445395474_2480	LG13	34.662	NA	gi|445395474|gb|AJJZ010968301.1|	2480	scaffold430948	DOWNSTREAM
HbGBS_448773240_2336	LG13	36.297	NA	gi|448773240|gb|AJJZ010041521.1|	2336	scaffold22229	INTRON
HbGBS_448009480_1930	LG13	38.459	NA	gi|448009480|gb|AJJZ010270166.1|	1930	scaffold148266	SYNONYMOUS_CODING
HbGBS_448009480_2052	LG13	38.459	NA	gi|448009480|gb|AJJZ010270166.1|	2052	scaffold148266	NON_SYNONYMOUS_CODING
HbGBS_448009480_2546	LG13	38.837	NA	gi|448009480|gb|AJJZ010270166.1|	2546	scaffold148266	INTRON
HbGBS_448009480_2535	LG13	38.837	NA	gi|448009480|gb|AJJZ010270166.1|	2535	scaffold148266	INTRON
HbGBS_448009480_2049	LG13	39.505	NA	gi|448009480|gb|AJJZ010270166.1|	2049	scaffold148266	NON_SYNONYMOUS_CODING
HbGBS_448111172_1016	LG13	39.662	NA	gi|448111172|gb|AJJZ010183803.1|	1016	scaffold103248	INTRON
HbGBS_448009480_1955	LG13	41.17	NA	gi|448009480|gb|AJJZ010270166.1|	1955	scaffold148266	SYNONYMOUS_CODING
HbGBS_448047971_6860	LG13	42.716	NA	gi|448047971|gb|AJJZ010231678.1|	6860	scaffold127836	DOWNSTREAM
HbGBS_448047971_6868	LG13	43.268	NA	gi|448047971|gb|AJJZ010231678.1|	6868	scaffold127836	DOWNSTREAM
HbGBS_448047971_6792	LG13	43.598	NA	gi|448047971|gb|AJJZ010231678.1|	6792	scaffold127836	DOWNSTREAM
HbGBS_448047971_6831	LG13	45.519	NA	gi|448047971|gb|AJJZ010231678.1|	6831	scaffold127836	DOWNSTREAM
HbGBS_445419219_826	LG13	49.865	NA	gi|445419219|gb|AJJZ010950879.1|	826	scaffold418715	INTERGENIC
HbGBS_445376225_861	LG13	55.539	NA	gi|445376225|gb|AJJZ010984897.1|	861	scaffold444701	NON_SYNONYMOUS_CODING
HbGBS_448006581_2588	LG13	55.604	NA	gi|448006581|gb|AJJZ010273065.1|	2588	scaffold149841	SYNONYMOUS_CODING
HbGBS_447973562_6281	LG13	56.203	NA	gi|447973562|gb|AJJZ010306084.1|	6281	scaffold168914	SYNONYMOUS_CODING
HbGBS_445437939_2551	LG13	57.74	NA	gi|445437939|gb|AJJZ010938417.1|	2551	scaffold412371	NON_SYNONYMOUS_CODING
HbGBS_445424313_4291	LG13	58.486	NA	gi|445424313|gb|AJJZ010947552.1|	4291	scaffold416817	DOWNSTREAM
HbGBS_445510498_204	LG13	63.394	NA	gi|445510498|gb|AJJZ010891858.1|	204	scaffold402697	INTERGENIC
HbGBS_445424313_4300	LG13	65.034	NA	gi|445424313|gb|AJJZ010947552.1|	4300	scaffold416817	DOWNSTREAM
HbGBS_448188506_11206	LG13	68.069	NA	gi|448188506|gb|AJJZ010113509.1|	11206	scaffold63217	DOWNSTREAM
HbGBS_448116832_4304	LG13	68.205	NA	gi|448116832|gb|AJJZ010180809.1|	4304	scaffold101558	SYNONYMOUS_CODING
HbGBS_445279141_3906	LG13	70.285	LG17	gi|445279141|gb|AJJZ011065290.1|	3906	scaffold521115	UPSTREAM
HbGBS_448006813_1099	LG13	72.924	NA	gi|448006813|gb|AJJZ010272833.1|	1099	scaffold149706	NON_SYNONYMOUS_CODING
HbGBS_445418013_3170	LG13	76.504	NA	gi|445418013|gb|AJJZ010951707.1|	3170	scaffold419194	DOWNSTREAM
HbGBS_448227116_6294	LG13	80.598	NA	gi|448227116|gb|AJJZ010074899.1|	6294	scaffold40998	NON_SYNONYMOUS_CODING
HbGBS_448227116_6317	LG13	81.962	NA	gi|448227116|gb|AJJZ010074899.1|	6317	scaffold40998	NON_SYNONYMOUS_CODING
HbGBS_445401947_4504	LG14	-5.071	NA	gi|445401947|gb|AJJZ010963314.1|	4504	scaffold427101	SYNONYMOUS_CODING
HbGBS_447595871_4893	LG14	-2.27	NA	gi|447595871|gb|AJJZ010646068.1|	4893	scaffold319116	SYNONYMOUS_CODING
HbGBS_445390009_1714	LG14	0	NA	gi|445390009|gb|AJJZ010972895.1|	1714	scaffold434675	NA
HbGBS_448006084_2109	LG14	0.842	NA	gi|448006084|gb|AJJZ010273562.1|	2109	scaffold150160	NA
HbGBS_445392186_4725	LG14	1.726	NA	gi|445392186|gb|AJJZ010970946.1|	4725	scaffold433061	DOWNSTREAM
HbGBS_448097904_4614	LG14	3.748	NA	gi|448097904|gb|AJJZ010190823.1|	4614	scaffold107127	NA
HbGBS_445390009_1752	LG14	7.29	NA	gi|445390009|gb|AJJZ010972895.1|	1752	scaffold434675	NA
HbGBS_445390009_1695	LG14	8.57	NA	gi|445390009|gb|AJJZ010972895.1|	1695	scaffold434675	NA
HbGBS_448080685_544	LG14	8.944	NA	gi|448080685|gb|AJJZ010199854.1|	544	scaffold111984	DOWNSTREAM
HbGBS_445390009_1687	LG14	9.16	NA	gi|445390009|gb|AJJZ010972895.1|	1687	scaffold434675	NA
HbGBS_445390009_1681	LG14	9.989	NA	gi|445390009|gb|AJJZ010972895.1|	1681	scaffold434675	NA
HbGBS_445420229_771	LG14	17.813	NA	gi|445420229|gb|AJJZ010950176.1|	771	scaffold418283	INTERGENIC
HbGBS_448034010_1431	LG14	17.954	NA	gi|448034010|gb|AJJZ010245637.1|	1431	scaffold134941	SYNONYMOUS_CODING
HbGBS_448034001_3583	LG14	19.093	NA	gi|448034001|gb|AJJZ010245646.1|	3583	scaffold134941	SYNONYMOUS_CODING
HbGBS_448100384_3381	LG14	20.003	NA	gi|448100384|gb|AJJZ010189435.1|	3381	scaffold106365	UPSTREAM
HbGBS_447705620_3900	LG14	20.286	LG4	gi|447705620|gb|AJJZ010566564.1|	3900	scaffold287934	NON_SYNONYMOUS_CODING
HbGBS_448100384_3436	LG14	20.286	NA	gi|448100384|gb|AJJZ010189435.1|	3436	scaffold106365	UPSTREAM
HbGBS_448111887_6737	LG14	21.01	NA	gi|448111887|gb|AJJZ010183440.1|	6737	scaffold103042	NON_SYNONYMOUS_CODING
HbGBS_447892555_782	LG14	21.597	NA	gi|447892555|gb|AJJZ010379653.1|	782	scaffold214311	DOWNSTREAM
HbGBS_447897270_492	LG14	22.17	NA	gi|447897270|gb|AJJZ010374938.1|	492	scaffold211421	INTRON
HbGBS_447511821_4459	LG14	22.698	NA	gi|447511821|gb|AJJZ010729549.1|	4459	scaffold346865	DOWNSTREAM
HbGBS_445444795_840	LG14	23.297	NA	gi|445444795|gb|AJJZ010933405.1|	840	scaffold410638	NON_SYNONYMOUS_CODING
HbGBS_445417405_1001	LG14	24.101	NA	gi|445417405|gb|AJJZ010952122.1|	1001	scaffold419424	NON_SYNONYMOUS_CODING
HbGBS_448019283_9623	LG14	26.009	NA	gi|448019283|gb|AJJZ010260363.1|	9623	scaffold142939	NA
HbGBS_448000924_1223	LG14	28.461	NA	gi|448000924|gb|AJJZ010278722.1|	1223	scaffold153009	SYNONYMOUS_CODING
HbGBS_445402772_1106	LG14	28.88	NA	gi|445402772|gb|AJJZ010962674.1|	1106	scaffold426672	INTERGENIC
HbGBS_447855683_5793	LG14	29.747	NA	gi|447855683|gb|AJJZ010416525.1|	5793	scaffold235951	UPSTREAM
HbGBS_448799755_1640	LG14	30.846	NA	gi|448799755|gb|AJJZ010015006.1|	1640	scaffold07810	SYNONYMOUS_CODING
HbGBS_445130877_114	LG14	32.421	NA	gi|445130877|gb|AJJZ011167331.1|	114	scaffold1103973	NA
HbGBS_445428992_543	LG14	34.64	NA	gi|445428992|gb|AJJZ010944227.1|	543	scaffold415114	SYNONYMOUS_CODING
HbGBS_448063216_5851	LG14	35.364	NA	gi|448063216|gb|AJJZ010216433.1|	5851	scaffold120693	SYNONYMOUS_CODING
HbGBS_448059186_4255	LG14	37.542	NA	gi|448059186|gb|AJJZ010220463.1|	4255	scaffold122667	NON_SYNONYMOUS_CODING
HbGBS_447943212_3241	LG14	37.862	NA	gi|447943212|gb|AJJZ010336434.1|	3241	scaffold187486	INTERGENIC
HbGBS_448059186_4350	LG14	38.319	NA	gi|448059186|gb|AJJZ010220463.1|	4350	scaffold122667	DOWNSTREAM
HbGBS_445439674_1192	LG14	39.506	NA	gi|445439674|gb|AJJZ010937250.1|	1192	scaffold411921	DOWNSTREAM
HbGBS_445318922_412	LG14	39.67	NA	gi|445318922|gb|AJJZ011027213.1|	412	scaffold483987	DOWNSTREAM
HbGBS_447881864_2988	LG14	40.093	NA	gi|447881864|gb|AJJZ010390344.1|	2988	scaffold220834	SYNONYMOUS_CODING
HbGBS_445318922_411	LG14	40.984	NA	gi|445318922|gb|AJJZ011027213.1|	411	scaffold483987	DOWNSTREAM
HbGBS_445444974_2142	LG14	41.27	NA	gi|445444974|gb|AJJZ010933249.1|	2142	scaffold410603	SYNONYMOUS_CODING
HbGBS_447943212_3281	LG14	41.487	NA	gi|447943212|gb|AJJZ010336434.1|	3281	scaffold187486	INTERGENIC
HbGBS_448222322_3442	LG14	43.046	NA	gi|448222322|gb|AJJZ010079693.1|	3442	scaffold43814	SYNONYMOUS_CODING
HbGBS_445444976_2551	LG14	43.107	NA	gi|445444976|gb|AJJZ010933247.1|	2551	scaffold410603	SYNONYMOUS_CODING
HbGBS_445445361_3126	LG14	43.988	NA	gi|445445361|gb|AJJZ010932912.1|	3126	scaffold410520	INTRON
HbGBS_448032623_1423	LG14	45.521	NA	gi|448032623|gb|AJJZ010247024.1|	1423	scaffold135718	SYNONYMOUS_CODING
HbGBS_448029579_3439	LG14	45.61	NA	gi|448029579|gb|AJJZ010250068.1|	3439	scaffold137331	NON_SYNONYMOUS_CODING
HbGBS_448032623_1385	LG14	46.004	NA	gi|448032623|gb|AJJZ010247024.1|	1385	scaffold135718	NON_SYNONYMOUS_CODING
HbGBS_447860117_11431	LG14	46.088	NA	gi|447860117|gb|AJJZ010412091.1|	11431	scaffold233482	DOWNSTREAM
HbGBS_447860117_11377	LG14	46.216	NA	gi|447860117|gb|AJJZ010412091.1|	11377	scaffold233482	DOWNSTREAM
HbGBS_445446649_2700	LG14	46.749	NA	gi|445446649|gb|AJJZ010931901.1|	2700	scaffold410294	DOWNSTREAM
HbGBS_447692487_819	LG14	47.376	NA	gi|447692487|gb|AJJZ010578202.1|	819	scaffold292684	UPSTREAM
HbGBS_445434598_915	LG14	48.062	NA	gi|445434598|gb|AJJZ010940672.1|	915	scaffold413340	SYNONYMOUS_CODING
HbGBS_445365868_4794	LG14	48.472	NA	gi|445365868|gb|AJJZ010993845.1|	4794	scaffold452574	DOWNSTREAM
HbGBS_447984282_6725	LG14	48.533	NA	gi|447984282|gb|AJJZ010295364.1|	6725	scaffold162585	DOWNSTREAM
HbGBS_445430341_2405	LG14	48.985	NA	gi|445430341|gb|AJJZ010943167.1|	2405	scaffold414593	NA
HbGBS_447726422_985	LG14	48.985	NA	gi|447726422|gb|AJJZ010545762.1|	985	scaffold280739	NONE
HbGBS_448027734_3596	LG14	49.04	NA	gi|448027734|gb|AJJZ010251913.1|	3596	scaffold138332	UPSTREAM
HbGBS_447434281_3806	LG14	50.258	NA	gi|447434281|gb|AJJZ010807089.1|	3806	scaffold374015	DOWNSTREAM
HbGBS_445402772_1093	LG14	50.536	NA	gi|445402772|gb|AJJZ010962674.1|	1093	scaffold426672	INTERGENIC
HbGBS_445371682_500	LG14	50.885	NA	gi|445371682|gb|AJJZ010988784.1|	500	scaffold448128	INTERGENIC
HbGBS_447852137_940	LG14	51.047	LG10	gi|447852137|gb|AJJZ010420071.1|	940	scaffold237846	DOWNSTREAM
HbGBS_445434598_895	LG14	52.376	NA	gi|445434598|gb|AJJZ010940672.1|	895	scaffold413340	NON_SYNONYMOUS_CODING
HbGBS_447907649_1192	LG14	52.67	NA	gi|447907649|gb|AJJZ010364559.1|	1192	scaffold205038	INTERGENIC
HbGBS_447969748_3411	LG14	52.903	NA	gi|447969748|gb|AJJZ010309898.1|	3411	scaffold171233	SYNONYMOUS_CODING
HbGBS_445425471_793	LG14	54.055	NA	gi|445425471|gb|AJJZ010946849.1|	793	scaffold416376	SYNONYMOUS_CODING
HbGBS_445130877_132	LG14	54.209	NA	gi|445130877|gb|AJJZ011167331.1|	132	scaffold1103973	NA
HbGBS_445430341_2412	LG14	54.619	NA	gi|445430341|gb|AJJZ010943167.1|	2412	scaffold414593	DOWNSTREAM
HbGBS_447972973_5034	LG14	56.156	NA	gi|447972973|gb|AJJZ010306673.1|	5034	scaffold169268	DOWNSTREAM
HbGBS_447972976_3035	LG14	56.156	NA	gi|447972976|gb|AJJZ010306670.1|	3035	scaffold169268	DOWNSTREAM
HbGBS_445392792_761	LG14	56.361	NA	gi|445392792|gb|AJJZ010970444.1|	761	scaffold432647	NON_SYNONYMOUS_CODING
HbGBS_445103495_1792	LG14	57.27	NA	gi|445103495|gb|AJJZ011190013.1|	1792	scaffold604418	SYNONYMOUS_CODING
HbGBS_445103517_1903	LG14	57.27	NA	gi|445103517|gb|AJJZ011189991.1|	1903	scaffold604418	NON_SYNONYMOUS_CODING
HbGBS_447972976_3086	LG14	57.545	NA	gi|447972976|gb|AJJZ010306670.1|	3086	scaffold169268	DOWNSTREAM
HbGBS_445427369_872	LG14	57.578	LG10	gi|445427369|gb|AJJZ010945525.1|	872	scaffold415719	SYNONYMOUS_CODING
HbGBS_448047102_524	LG14	58.391	NA	gi|448047102|gb|AJJZ010232545.1|	524	scaffold128221	NON_SYNONYMOUS_CODING
HbGBS_445448611_5910	LG14	58.933	NA	gi|445448611|gb|AJJZ010930600.1|	5910	scaffold409996	UPSTREAM
HbGBS_445427353_1357	LG14	59.003	LG10	gi|445427353|gb|AJJZ010945541.1|	1357	scaffold415719	NON_SYNONYMOUS_CODING
HbGBS_448034354_9936	LG14	59.33	NA	gi|448034354|gb|AJJZ010245293.1|	9936	scaffold134763	DOWNSTREAM
HbGBS_447777695_1175	LG14	59.962	NA	gi|447777695|gb|AJJZ010494489.1|	1175	scaffold269470	INTRON
HbGBS_445440832_734	LG14	60.008	NA	gi|445440832|gb|AJJZ010936187.1|	734	scaffold411510	NON_SYNONYMOUS_CODING
HbGBS_448047099_2703	LG14	60.453	NA	gi|448047099|gb|AJJZ010232548.1|	2703	scaffold128221	INTRON
HbGBS_445426215_3587	LG14	60.47	NA	gi|445426215|gb|AJJZ010946347.1|	3587	scaffold416134	DOWNSTREAM
HbGBS_447681207_1831	LG14	61.334	NA	gi|447681207|gb|AJJZ010582504.1|	1831	scaffold294297	NON_SYNONYMOUS_CODING
HbGBS_448034354_2709	LG14	61.533	NA	gi|448034354|gb|AJJZ010245293.1|	2709	scaffold134763	NON_SYNONYMOUS_CODING
HbGBS_448047102_4350	LG14	61.999	NA	gi|448047102|gb|AJJZ010232545.1|	4350	scaffold128221	DOWNSTREAM
HbGBS_448774993_2121	LG14	62.06	NA	gi|448774993|gb|AJJZ010039768.1|	2121	scaffold21280	NON_SYNONYMOUS_CODING
HbGBS_447961315_494	LG14	62.99	NA	gi|447961315|gb|AJJZ010318331.1|	494	scaffold176392	DOWNSTREAM
HbGBS_447629591_14179	LG14	63.123	NA	gi|447629591|gb|AJJZ010612688.1|	14179	scaffold306990	DOWNSTREAM
HbGBS_445425478_2955	LG14	63.562	NA	gi|445425478|gb|AJJZ010946842.1|	2955	scaffold416376	NON_SYNONYMOUS_CODING
HbGBS_447961318_2020	LG14	63.793	NA	gi|447961318|gb|AJJZ010318328.1|	2020	scaffold176392	NA
HbGBS_447681192_1384	LG14	64.257	NA	gi|447681192|gb|AJJZ010582509.1|	1384	scaffold294297	SYNONYMOUS_CODING
HbGBS_447681264_1585	LG14	65.101	NA	gi|447681264|gb|AJJZ010582485.1|	1585	scaffold294297	DOWNSTREAM
HbGBS_447629591_13355	LG14	65.852	NA	gi|447629591|gb|AJJZ010612688.1|	13355	scaffold306990	DOWNSTREAM
HbGBS_448124142_3607	LG14	68.063	NA	gi|448124142|gb|AJJZ010176972.1|	3607	scaffold99402	DOWNSTREAM
HbGBS_448124142_3568	LG14	68.338	NA	gi|448124142|gb|AJJZ010176972.1|	3568	scaffold99402	DOWNSTREAM
HbGBS_447925325_6536	LG14	68.391	NA	gi|447925325|gb|AJJZ010354321.1|	6536	scaffold198650	INTERGENIC
HbGBS_448050657_3287	LG14	69.501	NA	gi|448050657|gb|AJJZ010228992.1|	3287	scaffold126661	SYNONYMOUS_CODING
HbGBS_447925325_6527	LG14	69.733	NA	gi|447925325|gb|AJJZ010354321.1|	6527	scaffold198650	INTERGENIC
HbGBS_448050657_622	LG14	70.014	NA	gi|448050657|gb|AJJZ010228992.1|	622	scaffold126661	INTRON
HbGBS_448202704_1763	LG14	71.281	NA	gi|448202704|gb|AJJZ010099311.1|	1763	scaffold55028	UPSTREAM
HbGBS_448050655_1015	LG14	71.331	NA	gi|448050655|gb|AJJZ010228994.1|	1015	scaffold126661	INTERGENIC
HbGBS_447775850_2484	LG14	71.975	NA	gi|447775850|gb|AJJZ010496334.1|	2484	scaffold269957	INTERGENIC
HbGBS_447994117_739	LG14	72.597	NA	gi|447994117|gb|AJJZ010285529.1|	739	scaffold156895	NON_SYNONYMOUS_CODING
HbGBS_447994117_714	LG14	73.199	NA	gi|447994117|gb|AJJZ010285529.1|	714	scaffold156895	NON_SYNONYMOUS_CODING
HbGBS_447604137_10076	LG14	73.406	NA	gi|447604137|gb|AJJZ010638092.1|	10076	scaffold316318	SYNONYMOUS_CODING
HbGBS_447775850_2423	LG14	73.502	NA	gi|447775850|gb|AJJZ010496334.1|	2423	scaffold269957	INTERGENIC
HbGBS_447887526_855	LG14	73.654	NA	gi|447887526|gb|AJJZ010384682.1|	855	scaffold217397	NON_SYNONYMOUS_CODING
HbGBS_448793021_907	LG14	74.234	NA	gi|448793021|gb|AJJZ010021740.1|	907	scaffold11427	DOWNSTREAM
HbGBS_445404032_239	LG14	74.399	NA	gi|445404032|gb|AJJZ010961595.1|	239	scaffold425854	INTERGENIC
HbGBS_447775855_10737	LG14	74.905	NA	gi|447775855|gb|AJJZ010496329.1|	10737	scaffold269957	UPSTREAM
HbGBS_448031588_5215	LG14	75.173	NA	gi|448031588|gb|AJJZ010248059.1|	5215	scaffold136230	DOWNSTREAM
HbGBS_448089065_1032	LG14	75.367	NA	gi|448089065|gb|AJJZ010195492.1|	1032	scaffold109659	SYNONYMOUS_CODING
HbGBS_448031588_5209	LG14	75.907	NA	gi|448031588|gb|AJJZ010248059.1|	5209	scaffold136230	DOWNSTREAM
HbGBS_447987740_2661	LG14	76.77	NA	gi|447987740|gb|AJJZ010291906.1|	2661	scaffold160558	SYNONYMOUS_CODING
HbGBS_445441305_817	LG14	76.862	NA	gi|445441305|gb|AJJZ010935871.1|	817	scaffold411423	SYNONYMOUS_CODING
HbGBS_448793018_2794	LG14	77.156	NA	gi|448793018|gb|AJJZ010021743.1|	2794	scaffold11427	INTRON
HbGBS_445191740_688	LG14	78.445	NA	gi|445191740|gb|AJJZ011127770.1|	688	scaffold577337	INTERGENIC
HbGBS_445441264_3137	LG14	79.107	NA	gi|445441264|gb|AJJZ010935885.1|	3137	scaffold411423	NA
HbGBS_445404032_273	LG14	79.12	NA	gi|445404032|gb|AJJZ010961595.1|	273	scaffold425854	INTERGENIC
HbGBS_445404032_293	LG14	79.386	NA	gi|445404032|gb|AJJZ010961595.1|	293	scaffold425854	INTERGENIC
HbGBS_445372320_13911	LG14	80.675	NA	gi|445372320|gb|AJJZ010988249.1|	13911	scaffold447671	UPSTREAM
HbGBS_445450464_20040	LG14	81.056	NA	gi|445450464|gb|AJJZ010929286.1|	20040	scaffold409781	DOWNSTREAM
HbGBS_447856078_1538	LG14	81.056	NA	gi|447856078|gb|AJJZ010416130.1|	1538	scaffold235749	SYNONYMOUS_CODING
HbGBS_448003125_2505	LG14	81.123	NA	gi|448003125|gb|AJJZ010276521.1|	2505	scaffold151819	DOWNSTREAM
HbGBS_445372320_13928	LG14	81.921	NA	gi|445372320|gb|AJJZ010988249.1|	13928	scaffold447671	UPSTREAM
HbGBS_445441809_5453	LG14	82.085	NA	gi|445441809|gb|AJJZ010935545.1|	5453	scaffold411316	INTERGENIC
HbGBS_448052306_9556	LG14	82.986	NA	gi|448052306|gb|AJJZ010227343.1|	9556	scaffold125863	DOWNSTREAM
HbGBS_448052306_9578	LG14	83.484	NA	gi|448052306|gb|AJJZ010227343.1|	9578	scaffold125863	NON_SYNONYMOUS_CODING
HbGBS_447856079_3970	LG14	83.699	NA	gi|447856079|gb|AJJZ010416129.1|	3970	scaffold235749	INTRON
HbGBS_445447561_2908	LG14	84.273	NA	gi|445447561|gb|AJJZ010931413.1|	2908	scaffold410163	NA
HbGBS_445450484_1432	LG14	85.818	NA	gi|445450484|gb|AJJZ010929266.1|	1432	scaffold409780	NON_SYNONYMOUS_CODING
HbGBS_448073449_1446	LG14	86.161	NA	gi|448073449|gb|AJJZ010206200.1|	1446	scaffold115327	INTERGENIC
HbGBS_445441809_5405	LG14	86.684	NA	gi|445441809|gb|AJJZ010935545.1|	5405	scaffold411316	INTERGENIC
HbGBS_447891241_2436	LG14	87.71	NA	gi|447891241|gb|AJJZ010380967.1|	2436	scaffold215133	UPSTREAM
HbGBS_448072527_1194	LG14	88.763	NA	gi|448072527|gb|AJJZ010207122.1|	1194	scaffold115795	SYNONYMOUS_CODING
HbGBS_447954260_1251	LG14	89.672	NA	gi|447954260|gb|AJJZ010325386.1|	1251	scaffold180681	INTERGENIC
HbGBS_448012806_13925	LG14	92.786	NA	gi|448012806|gb|AJJZ010266840.1|	13925	scaffold146431	NON_SYNONYMOUS_CODING
HbGBS_445397650_6155	LG14	95.121	LG10	gi|445397650|gb|AJJZ010966460.1|	6155	scaffold429519	SYNONYMOUS_CODING
HbGBS_445320902_2283	LG14	95.638	NA	gi|445320902|gb|AJJZ011025313.1|	2283	scaffold482129	NON_SYNONYMOUS_CODING
HbGBS_445446255_3231	LG14	96.373	NA	gi|445446255|gb|AJJZ010932206.1|	3231	scaffold410370	SYNONYMOUS_CODING
HbGBS_445368876_259	LG14	96.588	NA	gi|445368876|gb|AJJZ010991386.1|	259	scaffold450379	NONE
HbGBS_445447928_5237	LG14	98.358	NA	gi|445447928|gb|AJJZ010931109.1|	5237	scaffold410102	SYNONYMOUS_CODING
HbGBS_445443999_6426	LG14	99.103	NA	gi|445443999|gb|AJJZ010933956.1|	6426	scaffold410798	INTRON
HbGBS_447904799_2137	LG14	102.758	NA	gi|447904799|gb|AJJZ010367409.1|	2137	scaffold206778	DOWNSTREAM
HbGBS_448013609_1900	LG14	104.317	NA	gi|448013609|gb|AJJZ010266037.1|	1900	scaffold146010	NON_SYNONYMOUS_CODING
HbGBS_448028139_2752	LG14	107.627	NA	gi|448028139|gb|AJJZ010251508.1|	2752	scaffold138107	INTERGENIC
HbGBS_445266014_285	LG14	116.784	NA	gi|445266014|gb|AJJZ011077654.1|	285	scaffold533267	DOWNSTREAM
HbGBS_447672648_1686	LG15	0	NA	gi|447672648|gb|AJJZ010585516.1|	1686	scaffold295467	INTRON
HbGBS_447672648_1688	LG15	2.463	NA	gi|447672648|gb|AJJZ010585516.1|	1688	scaffold295467	INTRON
HbGBS_445424620_1917	LG15	7.535	NA	gi|445424620|gb|AJJZ010947393.1|	1917	scaffold416711	NON_SYNONYMOUS_CODING
HbGBS_445480622_6033	LG15	9.654	NA	gi|445480622|gb|AJJZ010910557.1|	6033	scaffold405692	NON_SYNONYMOUS_CODING
HbGBS_447886250_1613	LG15	9.839	NA	gi|447886250|gb|AJJZ010385958.1|	1613	scaffold218188	NON_SYNONYMOUS_CODING
HbGBS_448041780_6975	LG15	10.467	NA	gi|448041780|gb|AJJZ010237867.1|	6975	scaffold131024	DOWNSTREAM
HbGBS_445412376_1254	LG15	11.127	NA	gi|445412376|gb|AJJZ010955674.1|	1254	scaffold421672	NA
HbGBS_448038591_5678	LG15	11.573	NA	gi|448038591|gb|AJJZ010241056.1|	5678	scaffold132663	DOWNSTREAM
HbGBS_445442911_1087	LG15	11.878	NA	gi|445442911|gb|AJJZ010934740.1|	1087	scaffold411031	INTRON
HbGBS_445316162_4334	LG15	11.976	NA	gi|445316162|gb|AJJZ011029869.1|	4334	scaffold486528	NA
HbGBS_445316162_4378	LG15	12.65	NA	gi|445316162|gb|AJJZ011029869.1|	4378	scaffold486528	NA
HbGBS_448801231_8536	LG15	13.479	NA	gi|448801231|gb|AJJZ010013530.1|	8536	scaffold07081	INTRON
HbGBS_448801232_8470	LG15	13.479	NA	gi|448801232|gb|AJJZ010013529.1|	8470	scaffold07081	UPSTREAM
HbGBS_447758962_452	LG15	13.686	NA	gi|447758962|gb|AJJZ010513222.1|	452	scaffold273971	SYNONYMOUS_CODING
HbGBS_448801245_1482	LG15	15.426	NA	gi|448801245|gb|AJJZ010013516.1|	1482	scaffold07081	INTERGENIC
HbGBS_445431450_1896	LG15	15.809	NA	gi|445431450|gb|AJJZ010942437.1|	1896	scaffold414209	NONE
HbGBS_445442911_1110	LG15	16.238	NA	gi|445442911|gb|AJJZ010934740.1|	1110	scaffold411031	INTRON
HbGBS_445445061_1666	LG15	16.731	NA	gi|445445061|gb|AJJZ010933166.1|	1666	scaffold410582	NON_SYNONYMOUS_CODING
HbGBS_445445061_1660	LG15	16.905	NA	gi|445445061|gb|AJJZ010933166.1|	1660	scaffold410582	NON_SYNONYMOUS_CODING
HbGBS_445445069_3158	LG15	17.822	NA	gi|445445069|gb|AJJZ010933158.1|	3158	scaffold410582	SYNONYMOUS_CODING
HbGBS_445425924_325	LG15	18.515	NA	gi|445425924|gb|AJJZ010946521.1|	325	scaffold416225	NON_SYNONYMOUS_CODING
HbGBS_445414163_4742	LG15	19.82	NA	gi|445414163|gb|AJJZ010954605.1|	4742	scaffold420993	DOWNSTREAM
HbGBS_448200691_7344	LG15	22.232	NA	gi|448200691|gb|AJJZ010101324.1|	7344	scaffold56214	INTRON
HbGBS_445434736_3046	LG15	22.868	NA	gi|445434736|gb|AJJZ010940539.1|	3046	scaffold413285	SYNONYMOUS_CODING
HbGBS_447727290_9519	LG15	23.411	NA	gi|447727290|gb|AJJZ010544894.1|	9519	scaffold280529	SYNONYMOUS_CODING
HbGBS_448200690_1193	LG15	23.867	NA	gi|448200690|gb|AJJZ010101325.1|	1193	scaffold56214	SYNONYMOUS_CODING
HbGBS_448032107_2072	LG15	24.617	NA	gi|448032107|gb|AJJZ010247540.1|	2072	scaffold135965	NON_SYNONYMOUS_CODING
HbGBS_448117372_457	LG15	25.042	NA	gi|448117372|gb|AJJZ010180525.1|	457	scaffold101419	NON_SYNONYMOUS_CODING
HbGBS_445450275_1322	LG15	25.303	LG14	gi|445450275|gb|AJJZ010929442.1|	1322	scaffold409802	NON_SYNONYMOUS_CODING
HbGBS_445450277_1738	LG15	25.303	LG14	gi|445450277|gb|AJJZ010929440.1|	1738	scaffold409802	INTRON
HbGBS_448032090_1075	LG15	25.575	NA	gi|448032090|gb|AJJZ010247557.1|	1075	scaffold135965	INTERGENIC
HbGBS_447897137_1955	LG15	25.675	NA	gi|447897137|gb|AJJZ010375071.1|	1955	scaffold211510	INTRON
HbGBS_445409425_8201	LG15	26.273	NA	gi|445409425|gb|AJJZ010958143.1|	8201	scaffold423425	NA
HbGBS_448032107_2038	LG15	26.628	NA	gi|448032107|gb|AJJZ010247540.1|	2038	scaffold135965	INTRON
HbGBS_448032090_1087	LG15	27.068	NA	gi|448032090|gb|AJJZ010247557.1|	1087	scaffold135965	INTERGENIC
HbGBS_448032090_1082	LG15	27.369	NA	gi|448032090|gb|AJJZ010247557.1|	1082	scaffold135965	INTERGENIC
HbGBS_448032090_1070	LG15	27.369	NA	gi|448032090|gb|AJJZ010247557.1|	1070	scaffold135965	INTERGENIC
HbGBS_445450277_1680	LG15	27.842	LG14	gi|445450277|gb|AJJZ010929440.1|	1680	scaffold409802	INTRON
HbGBS_445450277_1713	LG15	27.842	LG14	gi|445450277|gb|AJJZ010929440.1|	1713	scaffold409802	INTRON
HbGBS_445450287_880	LG15	27.842	LG14	gi|445450287|gb|AJJZ010929430.1|	880	scaffold409802	DOWNSTREAM
HbGBS_448010686_5297	LG15	28.944	NA	gi|448010686|gb|AJJZ010268960.1|	5297	scaffold147607	SYNONYMOUS_CODING
HbGBS_445420461_7689	LG15	29.878	NA	gi|445420461|gb|AJJZ010950062.1|	7689	scaffold418230	DOWNSTREAM
HbGBS_447808660_1191	LG15	32.16	NA	gi|447808660|gb|AJJZ010463524.1|	1191	scaffold259079	INTERGENIC
HbGBS_447808660_1123	LG15	32.16	NA	gi|447808660|gb|AJJZ010463524.1|	1123	scaffold259079	INTERGENIC
HbGBS_445308589_4168	LG15	34.498	NA	gi|445308589|gb|AJJZ011037078.1|	4168	scaffold493516	SYNONYMOUS_CODING
HbGBS_445439888_7624	LG15	35.893	NA	gi|445439888|gb|AJJZ010937052.1|	7624	scaffold411844	INTRON
HbGBS_445438448_1360	LG15	36.165	NA	gi|445438448|gb|AJJZ010937976.1|	1360	scaffold412194	NON_SYNONYMOUS_CODING
HbGBS_445439888_7651	LG15	36.165	NA	gi|445439888|gb|AJJZ010937052.1|	7651	scaffold411844	INTRON
HbGBS_448022478_3824	LG15	37.55	NA	gi|448022478|gb|AJJZ010257168.1|	3824	scaffold141177	NON_SYNONYMOUS_CODING
HbGBS_445441626_1884	LG15	37.565	NA	gi|445441626|gb|AJJZ010935654.1|	1884	scaffold411351	SYNONYMOUS_CODING
HbGBS_448129669_4241	LG15	38.218	NA	gi|448129669|gb|AJJZ010172346.1|	4241	scaffold96900	SYNONYMOUS_CODING
HbGBS_448129669_4186	LG15	38.927	NA	gi|448129669|gb|AJJZ010172346.1|	4186	scaffold96900	NON_SYNONYMOUS_CODING
HbGBS_448045195_1665	LG15	39.801	NA	gi|448045195|gb|AJJZ010234452.1|	1665	scaffold129233	INTERGENIC
HbGBS_445203973_706	LG15	41.286	NA	gi|445203973|gb|AJJZ011121894.1|	706	scaffold572959	NA
HbGBS_448049186_954	LG15	42.04	NA	gi|448049186|gb|AJJZ010230463.1|	954	scaffold127312	DOWNSTREAM
HbGBS_448049186_948	LG15	42.35	NA	gi|448049186|gb|AJJZ010230463.1|	948	scaffold127312	DOWNSTREAM
HbGBS_447976516_1017	LG15	43.186	NA	gi|447976516|gb|AJJZ010303130.1|	1017	scaffold167049	SYNONYMOUS_CODING
HbGBS_447976516_1044	LG15	43.215	NA	gi|447976516|gb|AJJZ010303130.1|	1044	scaffold167049	SYNONYMOUS_CODING
HbGBS_447950857_6586	LG15	44.055	NA	gi|447950857|gb|AJJZ010328789.1|	6586	scaffold182693	DOWNSTREAM
HbGBS_447621992_3236	LG15	46.979	NA	gi|447621992|gb|AJJZ010620287.1|	3236	scaffold310038	DOWNSTREAM
HbGBS_445260714_2484	LG15	47.93	NA	gi|445260714|gb|AJJZ011082576.1|	2484	scaffold538054	DOWNSTREAM
HbGBS_445260714_2509	LG15	48.235	NA	gi|445260714|gb|AJJZ011082576.1|	2509	scaffold538054	DOWNSTREAM
HbGBS_447979367_1515	LG15	48.768	NA	gi|447979367|gb|AJJZ010300279.1|	1515	scaffold165391	NA
HbGBS_445448857_1131	LG15	52.701	NA	gi|445448857|gb|AJJZ010930414.1|	1131	scaffold409968	SYNONYMOUS_CODING
HbGBS_445313956_1114	LG15	56.256	NA	gi|445313956|gb|AJJZ011032000.1|	1114	scaffold488600	NONE
HbGBS_445313956_1033	LG15	56.55	NA	gi|445313956|gb|AJJZ011032000.1|	1033	scaffold488600	NONE
HbGBS_445313956_1148	LG15	56.55	NA	gi|445313956|gb|AJJZ011032000.1|	1148	scaffold488600	NONE
HbGBS_445313956_1043	LG15	57.601	NA	gi|445313956|gb|AJJZ011032000.1|	1043	scaffold488600	NONE
HbGBS_445417953_2145	LG15	60.175	NA	gi|445417953|gb|AJJZ010951765.1|	2145	scaffold419203	NA
HbGBS_445378477_4530	LG15	61.029	NA	gi|445378477|gb|AJJZ010982845.1|	4530	scaffold442954	SYNONYMOUS_CODING
HbGBS_445410246_1018	LG15	63.487	NA	gi|445410246|gb|AJJZ010957471.1|	1018	scaffold422967	NONE
HbGBS_445410246_1059	LG15	63.545	NA	gi|445410246|gb|AJJZ010957471.1|	1059	scaffold422967	NONE
HbGBS_447991538_3268	LG15	66.07	NA	gi|447991538|gb|AJJZ010288108.1|	3268	scaffold158283	NON_SYNONYMOUS_CODING
HbGBS_447966177_6377	LG15	67.462	NA	gi|447966177|gb|AJJZ010313469.1|	6377	scaffold173469	NON_SYNONYMOUS_CODING
HbGBS_447926606_530	LG15	67.691	NA	gi|447926606|gb|AJJZ010353040.1|	530	scaffold197878	NONE
HbGBS_447941773_553	LG15	68.495	NA	gi|447941773|gb|AJJZ010337873.1|	553	scaffold188342	INTERGENIC
HbGBS_448001998_2999	LG15	68.819	NA	gi|448001998|gb|AJJZ010277648.1|	2999	scaffold152449	DOWNSTREAM
HbGBS_447989559_6144	LG15	69.69	NA	gi|447989559|gb|AJJZ010290087.1|	6144	scaffold159429	INTERGENIC
HbGBS_447837423_3513	LG15	70.441	NA	gi|447837423|gb|AJJZ010434782.1|	3513	scaffold245760	SYNONYMOUS_CODING
HbGBS_448031128_1031	LG15	71.308	NA	gi|448031128|gb|AJJZ010248519.1|	1031	scaffold136480	NONE
HbGBS_445303912_838	LG15	72.459	NA	gi|445303912|gb|AJJZ011041593.1|	838	scaffold497897	NA
HbGBS_447926606_573	LG15	73.661	NA	gi|447926606|gb|AJJZ010353040.1|	573	scaffold197878	NONE
HbGBS_445413759_2476	LG15	74.009	NA	gi|445413759|gb|AJJZ010954855.1|	2476	scaffold421133	NA
HbGBS_445443486_2016	LG15	76.725	NA	gi|445443486|gb|AJJZ010934290.1|	2016	scaffold410893	INTERGENIC
HbGBS_448035867_2645	LG15	77.374	NA	gi|448035867|gb|AJJZ010243780.1|	2645	scaffold134013	START_LOST
HbGBS_447854900_260	LG15	77.983	NA	gi|447854900|gb|AJJZ010417308.1|	260	scaffold753619	NON_SYNONYMOUS_CODING
HbGBS_448035865_10656	LG15	78.16	NA	gi|448035865|gb|AJJZ010243782.1|	10656	scaffold134013	SYNONYMOUS_CODING
HbGBS_447749531_3789	LG15	80.969	NA	gi|447749531|gb|AJJZ010522653.1|	3789	scaffold275910	NONE
HbGBS_445391960_970	LG15	82.525	NA	gi|445391960|gb|AJJZ010971146.1|	970	scaffold433226	NA
HbGBS_445391960_962	LG15	83.245	NA	gi|445391960|gb|AJJZ010971146.1|	962	scaffold433226	INTERGENIC
HbGBS_445391960_949	LG15	83.674	NA	gi|445391960|gb|AJJZ010971146.1|	949	scaffold433226	INTERGENIC
HbGBS_445391960_951	LG15	84.315	NA	gi|445391960|gb|AJJZ010971146.1|	951	scaffold433226	INTERGENIC
HbGBS_445391960_913	LG15	84.839	NA	gi|445391960|gb|AJJZ010971146.1|	913	scaffold433226	INTERGENIC
HbGBS_448057372_1686	LG15	87.293	NA	gi|448057372|gb|AJJZ010222277.1|	1686	scaffold123470	UPSTREAM
HbGBS_448057372_1712	LG15	87.778	NA	gi|448057372|gb|AJJZ010222277.1|	1712	scaffold123470	UPSTREAM
HbGBS_447859422_3961	LG15	88.537	NA	gi|447859422|gb|AJJZ010412786.1|	3961	scaffold233871	INTRON
HbGBS_445443069_2544	LG15	89.226	NA	gi|445443069|gb|AJJZ010934621.1|	2544	scaffold410990	INTERGENIC
HbGBS_447541784_983	LG15	89.226	NA	gi|447541784|gb|AJJZ010699586.1|	983	scaffold336655	SYNONYMOUS_CODING
HbGBS_445287325_681	LG15	89.882	NA	gi|445287325|gb|AJJZ011057403.1|	681	scaffold513406	NA
HbGBS_447468056_1863	LG15	90.639	NA	gi|447468056|gb|AJJZ010773314.1|	1863	scaffold363060	DOWNSTREAM
HbGBS_448057372_1670	LG15	92.81	NA	gi|448057372|gb|AJJZ010222277.1|	1670	scaffold123470	UPSTREAM
HbGBS_448084080_365	LG15	94.487	NA	gi|448084080|gb|AJJZ010198092.1|	365	scaffold111029	DOWNSTREAM
HbGBS_448084080_370	LG15	94.867	NA	gi|448084080|gb|AJJZ010198092.1|	370	scaffold111029	DOWNSTREAM
HbGBS_447691554_639	LG15	94.98	NA	gi|447691554|gb|AJJZ010578644.1|	639	scaffold292849	DOWNSTREAM
HbGBS_445447713_3558	LG15	95.639	NA	gi|445447713|gb|AJJZ010931271.1|	3558	scaffold410137	DOWNSTREAM
HbGBS_448084080_362	LG15	96.378	NA	gi|448084080|gb|AJJZ010198092.1|	362	scaffold111029	DOWNSTREAM
HbGBS_447634747_7768	LG15	97.419	NA	gi|447634747|gb|AJJZ010607532.1|	7768	scaffold304989	SYNONYMOUS_CODING
HbGBS_448055197_4649	LG15	97.779	NA	gi|448055197|gb|AJJZ010224452.1|	4649	scaffold124539	DOWNSTREAM
HbGBS_448001154_1352	LG15	98.464	NA	gi|448001154|gb|AJJZ010278492.1|	1352	scaffold152882	INTERGENIC
HbGBS_445381336_1003	LG15	99.003	NA	gi|445381336|gb|AJJZ010980296.1|	1003	scaffold440773	INTRON
HbGBS_445381336_1101	LG15	99.336	NA	gi|445381336|gb|AJJZ010980296.1|	1101	scaffold440773	SYNONYMOUS_CODING
HbGBS_445381336_1012	LG15	100.077	NA	gi|445381336|gb|AJJZ010980296.1|	1012	scaffold440773	INTRON
HbGBS_445447713_3484	LG15	105.01	NA	gi|445447713|gb|AJJZ010931271.1|	3484	scaffold410137	DOWNSTREAM
HbGBS_448796390_191	LG16	-6.421	NA	gi|448796390|gb|AJJZ010018371.1|	191	scaffold09577	NONE
HbGBS_448076339_427	LG16	0	NA	gi|448076339|gb|AJJZ010203310.1|	427	scaffold113792	NON_SYNONYMOUS_CODING
HbGBS_448058521_783	LG16	2.899	NA	gi|448058521|gb|AJJZ010221128.1|	783	scaffold122982	SYNONYMOUS_CODING
HbGBS_448094093_1738	LG16	3.6	NA	gi|448094093|gb|AJJZ010192901.1|	1738	scaffold108266	NON_SYNONYMOUS_CODING
HbGBS_448076339_476	LG16	4.294	NA	gi|448076339|gb|AJJZ010203310.1|	476	scaffold113792	NON_SYNONYMOUS_CODING
HbGBS_448094093_1728	LG16	4.294	NA	gi|448094093|gb|AJJZ010192901.1|	1728	scaffold108266	NON_SYNONYMOUS_CODING
HbGBS_448102091_558	LG16	4.294	NA	gi|448102091|gb|AJJZ010188493.1|	558	scaffold105846	NON_SYNONYMOUS_CODING
HbGBS_445437831_2968	LG16	5.423	NA	gi|445437831|gb|AJJZ010938506.1|	2968	scaffold412411	SYNONYMOUS_CODING
HbGBS_447971740_987	LG16	6.44	NA	gi|447971740|gb|AJJZ010307906.1|	987	scaffold170011	NON_SYNONYMOUS_CODING
HbGBS_445437831_3035	LG16	7.486	NA	gi|445437831|gb|AJJZ010938506.1|	3035	scaffold412411	SYNONYMOUS_CODING
HbGBS_445393472_7114	LG16	8.429	NA	gi|445393472|gb|AJJZ010969942.1|	7114	scaffold432241	UPSTREAM
HbGBS_448054060_3992	LG16	10.618	NA	gi|448054060|gb|AJJZ010225589.1|	3992	scaffold125101	INTRON
HbGBS_448054060_4006	LG16	11.778	NA	gi|448054060|gb|AJJZ010225589.1|	4006	scaffold125101	INTRON
HbGBS_448054060_4080	LG16	12.163	NA	gi|448054060|gb|AJJZ010225589.1|	4080	scaffold125101	SYNONYMOUS_CODING
HbGBS_447659973_1418	LG16	12.422	NA	gi|447659973|gb|AJJZ010589846.1|	1418	scaffold297238	SYNONYMOUS_CODING
HbGBS_448035996_6915	LG16	13.631	NA	gi|448035996|gb|AJJZ010243651.1|	6915	scaffold133964	NON_SYNONYMOUS_CODING
HbGBS_448035996_6981	LG16	14.069	NA	gi|448035996|gb|AJJZ010243651.1|	6981	scaffold133964	NON_SYNONYMOUS_CODING
HbGBS_447979875_162	LG16	15.115	NA	gi|447979875|gb|AJJZ010299771.1|	162	scaffold165083	NON_SYNONYMOUS_CODING
HbGBS_445433666_612	LG16	16.082	NA	gi|445433666|gb|AJJZ010941207.1|	612	scaffold413588	NON_SYNONYMOUS_CODING
HbGBS_448054391_6560	LG16	17.257	NA	gi|448054391|gb|AJJZ010225258.1|	6560	scaffold124944	NA
HbGBS_448054391_11946	LG16	18.02	NA	gi|448054391|gb|AJJZ010225258.1|	11946	scaffold124944	INTRON
HbGBS_448054391_6573	LG16	18.361	NA	gi|448054391|gb|AJJZ010225258.1|	6573	scaffold124944	INTRON
HbGBS_445433666_550	LG16	18.63	NA	gi|445433666|gb|AJJZ010941207.1|	550	scaffold413588	NON_SYNONYMOUS_CODING
HbGBS_447516292_6171	LG16	19.073	NA	gi|447516292|gb|AJJZ010725078.1|	6171	scaffold345018	DOWNSTREAM
HbGBS_447516292_6094	LG16	19.268	NA	gi|447516292|gb|AJJZ010725078.1|	6094	scaffold345018	DOWNSTREAM
HbGBS_448054388_268	LG16	19.739	NA	gi|448054388|gb|AJJZ010225261.1|	268	scaffold124944	INTERGENIC
HbGBS_447516292_6197	LG16	20.937	NA	gi|447516292|gb|AJJZ010725078.1|	6197	scaffold345018	DOWNSTREAM
HbGBS_448054388_201	LG16	21.955	NA	gi|448054388|gb|AJJZ010225261.1|	201	scaffold124944	INTERGENIC
HbGBS_447847372_604	LG16	24.643	NA	gi|447847372|gb|AJJZ010424836.1|	604	scaffold240469	DOWNSTREAM
HbGBS_445287011_1354	LG16	25.144	LG18	gi|445287011|gb|AJJZ011057707.1|	1354	scaffold513701	SYNONYMOUS_CODING
HbGBS_448025013_2268	LG16	27.198	NA	gi|448025013|gb|AJJZ010254633.1|	2268	scaffold139784	NONE
HbGBS_445402976_306	LG16	29.729	NA	gi|445402976|gb|AJJZ010962475.1|	306	scaffold426524	NA
HbGBS_445347190_2091	LG16	32.071	NA	gi|445347190|gb|AJJZ011006173.1|	2091	scaffold463929	NON_SYNONYMOUS_CODING
HbGBS_445347187_8327	LG16	32.978	NA	gi|445347187|gb|AJJZ011006176.1|	8327	scaffold463929	DOWNSTREAM
HbGBS_448005404_1354	LG16	33.657	NA	gi|448005404|gb|AJJZ010274242.1|	1354	scaffold150556	INTERGENIC
HbGBS_448049393_3788	LG16	33.657	NA	gi|448049393|gb|AJJZ010230256.1|	3788	scaffold127218	NON_SYNONYMOUS_CODING
HbGBS_445347187_8331	LG16	34.052	NA	gi|445347187|gb|AJJZ011006176.1|	8331	scaffold463929	DOWNSTREAM
HbGBS_445347187_8279	LG16	34.37	NA	gi|445347187|gb|AJJZ011006176.1|	8279	scaffold463929	DOWNSTREAM
HbGBS_445347187_5146	LG16	35.335	NA	gi|445347187|gb|AJJZ011006176.1|	5146	scaffold463929	DOWNSTREAM
HbGBS_447866661_404	LG16	36.183	NA	gi|447866661|gb|AJJZ010405547.1|	404	scaffold229693	INTERGENIC
HbGBS_448040849_6780	LG16	37.035	NA	gi|448040849|gb|AJJZ010238798.1|	6780	scaffold131463	DOWNSTREAM
HbGBS_448040859_3764	LG16	38.185	NA	gi|448040859|gb|AJJZ010238788.1|	3764	scaffold131463	SYNONYMOUS_CODING
HbGBS_448040849_3807	LG16	39.504	NA	gi|448040849|gb|AJJZ010238798.1|	3807	scaffold131463	NON_SYNONYMOUS_CODING
HbGBS_448040849_6697	LG16	40.567	NA	gi|448040849|gb|AJJZ010238798.1|	6697	scaffold131463	DOWNSTREAM
HbGBS_448088023_11672	LG16	45.807	NA	gi|448088023|gb|AJJZ010196026.1|	11672	scaffold109922	DOWNSTREAM
HbGBS_447891187_666	LG16	45.935	NA	gi|447891187|gb|AJJZ010381021.1|	666	scaffold215171	NON_SYNONYMOUS_CODING
HbGBS_447945115_3874	LG16	47.683	NA	gi|447945115|gb|AJJZ010334531.1|	3874	scaffold186274	NA
HbGBS_448024790_10332	LG16	48.213	NA	gi|448024790|gb|AJJZ010254856.1|	10332	scaffold139893	DOWNSTREAM
HbGBS_448217561_3908	LG16	49.423	NA	gi|448217561|gb|AJJZ010084454.1|	3908	scaffold46535	INTRON
HbGBS_447975038_1082	LG16	52.047	NA	gi|447975038|gb|AJJZ010304608.1|	1082	scaffold167980	NONE
HbGBS_447938417_3033	LG16	52.45	NA	gi|447938417|gb|AJJZ010341229.1|	3033	scaffold190486	NONE
HbGBS_445445631_1716	LG16	53.455	NA	gi|445445631|gb|AJJZ010932726.1|	1716	scaffold410466	NON_SYNONYMOUS_CODING
HbGBS_447639102_4337	LG16	53.516	NA	gi|447639102|gb|AJJZ010603177.1|	4337	scaffold302976	SYNONYMOUS_CODING
HbGBS_447545370_6286	LG16	54.688	NA	gi|447545370|gb|AJJZ010696000.1|	6286	scaffold335276	SYNONYMOUS_CODING
HbGBS_447891187_694	LG16	54.746	NA	gi|447891187|gb|AJJZ010381021.1|	694	scaffold215171	NON_SYNONYMOUS_CODING
HbGBS_447935931_3198	LG16	55.695	NA	gi|447935931|gb|AJJZ010343715.1|	3198	scaffold192062	UPSTREAM
HbGBS_445380031_1455	LG16	56.498	NA	gi|445380031|gb|AJJZ010981503.1|	1455	scaffold441764	INTERGENIC
HbGBS_447935922_2680	LG16	56.605	NA	gi|447935922|gb|AJJZ010343724.1|	2680	scaffold192062	NON_SYNONYMOUS_CODING
HbGBS_445344891_691	LG16	57.904	NA	gi|445344891|gb|AJJZ011007264.1|	691	scaffold464944	NONE
HbGBS_447545370_6308	LG16	58.588	NA	gi|447545370|gb|AJJZ010696000.1|	6308	scaffold335276	NON_SYNONYMOUS_CODING
HbGBS_448133269_5075	LG16	58.944	NA	gi|448133269|gb|AJJZ010168746.1|	5075	scaffold94844	DOWNSTREAM
HbGBS_448040714_1406	LG16	59.956	NA	gi|448040714|gb|AJJZ010238933.1|	1406	scaffold131539	DOWNSTREAM
HbGBS_447681053_1631	LG16	60.519	NA	gi|447681053|gb|AJJZ010582569.1|	1631	scaffold294324	INTERGENIC
HbGBS_445345274_860	LG16	61.249	NA	gi|445345274|gb|AJJZ011007061.1|	860	scaffold464750	NON_SYNONYMOUS_CODING
HbGBS_445345274_897	LG16	61.249	NA	gi|445345274|gb|AJJZ011007061.1|	897	scaffold464750	SYNONYMOUS_CODING
HbGBS_447628087_772	LG16	62.545	NA	gi|447628087|gb|AJJZ010614192.1|	772	scaffold307752	DOWNSTREAM
HbGBS_448133005_3172	LG16	62.615	NA	gi|448133005|gb|AJJZ010169010.1|	3172	scaffold94992	NON_SYNONYMOUS_CODING
HbGBS_448045488_4431	LG16	62.986	NA	gi|448045488|gb|AJJZ010234159.1|	4431	scaffold129077	UPSTREAM
HbGBS_445450404_1559	LG16	63.402	NA	gi|445450404|gb|AJJZ010929318.1|	1559	scaffold409783	NON_SYNONYMOUS_CODING
HbGBS_447628087_767	LG16	63.402	NA	gi|447628087|gb|AJJZ010614192.1|	767	scaffold307752	DOWNSTREAM
HbGBS_448048240_622	LG16	64.311	NA	gi|448048240|gb|AJJZ010231409.1|	622	scaffold127709	INTERGENIC
HbGBS_448048244_6800	LG16	64.941	NA	gi|448048244|gb|AJJZ010231405.1|	6800	scaffold127709	INTRON
HbGBS_448004761_1825	LG16	65.521	NA	gi|448004761|gb|AJJZ010274885.1|	1825	scaffold150909	INTRON
HbGBS_447948662_474	LG16	66.065	NA	gi|447948662|gb|AJJZ010330984.1|	474	scaffold184047	SYNONYMOUS_CODING
HbGBS_448026962_4548	LG16	66.065	NA	gi|448026962|gb|AJJZ010252685.1|	4548	scaffold138762	NON_SYNONYMOUS_CODING
HbGBS_445260881_2088	LG16	66.994	NA	gi|445260881|gb|AJJZ011082413.1|	2088	scaffold537895	SYNONYMOUS_CODING
HbGBS_448026964_2820	LG16	67.935	NA	gi|448026964|gb|AJJZ010252683.1|	2820	scaffold138762	INTRON
HbGBS_448771154_473	LG16	68.299	NA	gi|448771154|gb|AJJZ010043607.1|	473	scaffold23395	NON_SYNONYMOUS_CODING
HbGBS_448026964_2858	LG16	68.627	NA	gi|448026964|gb|AJJZ010252683.1|	2858	scaffold138762	INTRON
HbGBS_448141143_4281	LG16	70.066	NA	gi|448141143|gb|AJJZ010160872.1|	4281	scaffold90369	DOWNSTREAM
HbGBS_445431073_1515	LG16	71.216	NA	gi|445431073|gb|AJJZ010942738.1|	1515	scaffold414367	DOWNSTREAM
HbGBS_445431073_1487	LG16	71.95	NA	gi|445431073|gb|AJJZ010942738.1|	1487	scaffold414367	DOWNSTREAM
HbGBS_448025561_3123	LG16	73.414	NA	gi|448025561|gb|AJJZ010254086.1|	3123	scaffold139532	NON_SYNONYMOUS_CODING
HbGBS_448025566_2127	LG16	74.973	NA	gi|448025566|gb|AJJZ010254081.1|	2127	scaffold139532	NONE
HbGBS_445445592_3581	LG16	76.273	NA	gi|445445592|gb|AJJZ010932761.1|	3581	scaffold410476	NON_SYNONYMOUS_CODING
HbGBS_445445592_3553	LG16	76.273	NA	gi|445445592|gb|AJJZ010932761.1|	3553	scaffold410476	SYNONYMOUS_CODING
HbGBS_445482164_3752	LG16	77.364	NA	gi|445482164|gb|AJJZ010909540.1|	3752	scaffold405310	NON_SYNONYMOUS_CODING
HbGBS_445378274_4161	LG16	78.341	NA	gi|445378274|gb|AJJZ010983007.1|	4161	scaffold443068	NON_SYNONYMOUS_CODING
HbGBS_445449098_6462	LG16	78.642	NA	gi|445449098|gb|AJJZ010930283.1|	6462	scaffold409944	DOWNSTREAM
HbGBS_445378274_4158	LG16	78.834	NA	gi|445378274|gb|AJJZ010983007.1|	4158	scaffold443068	SYNONYMOUS_CODING
HbGBS_445378274_4227	LG16	79.252	NA	gi|445378274|gb|AJJZ010983007.1|	4227	scaffold443068	SYNONYMOUS_CODING
HbGBS_448154584_1683	LG16	79.678	NA	gi|448154584|gb|AJJZ010147431.1|	1683	scaffold82730	SYNONYMOUS_CODING
HbGBS_447698029_538	LG16	81.764	NA	gi|447698029|gb|AJJZ010574155.1|	538	scaffold291004	DOWNSTREAM
HbGBS_448089462_2561	LG16	81.778	NA	gi|448089462|gb|AJJZ010195307.1|	2561	scaffold109548	INTERGENIC
HbGBS_448190668_1374	LG16	82.759	NA	gi|448190668|gb|AJJZ010111347.1|	1374	scaffold61959	INTERGENIC
HbGBS_448149102_1330	LG16	83.33	NA	gi|448149102|gb|AJJZ010152913.1|	1330	scaffold85872	SYNONYMOUS_CODING
HbGBS_448089462_2546	LG16	83.497	NA	gi|448089462|gb|AJJZ010195307.1|	2546	scaffold109548	INTERGENIC
HbGBS_445447268_3866	LG16	83.748	NA	gi|445447268|gb|AJJZ010931625.1|	3866	scaffold410212	DOWNSTREAM
HbGBS_448089462_2501	LG16	83.748	NA	gi|448089462|gb|AJJZ010195307.1|	2501	scaffold109548	INTERGENIC
HbGBS_448031321_12247	LG16	84.972	NA	gi|448031321|gb|AJJZ010248326.1|	12247	scaffold136368	INTRON
HbGBS_448089462_2641	LG16	85.049	NA	gi|448089462|gb|AJJZ010195307.1|	2641	scaffold109548	INTERGENIC
HbGBS_447823069_14724	LG16	85.757	NA	gi|447823069|gb|AJJZ010449115.1|	14724	scaffold252760	NON_SYNONYMOUS_CODING
HbGBS_445165578_1066	LG16	85.91	NA	gi|445165578|gb|AJJZ011145519.1|	1066	scaffold588658	SYNONYMOUS_CODING
HbGBS_448100200_4670	LG16	85.91	NA	gi|448100200|gb|AJJZ010189539.1|	4670	scaffold106421	INTERGENIC
HbGBS_448803768_2496	LG16	85.91	NA	gi|448803768|gb|AJJZ010010993.1|	2496	scaffold05762	NON_SYNONYMOUS_CODING
HbGBS_445366046_570	LG16	86.741	NA	gi|445366046|gb|AJJZ010993686.1|	570	scaffold452429	NON_SYNONYMOUS_CODING
HbGBS_448190670_6437	LG16	87.01	NA	gi|448190670|gb|AJJZ010111345.1|	6437	scaffold61959	DOWNSTREAM
HbGBS_448190682_3939	LG16	87.01	NA	gi|448190682|gb|AJJZ010111333.1|	3939	scaffold61959	DOWNSTREAM
HbGBS_448190684_2572	LG16	87.01	NA	gi|448190684|gb|AJJZ010111331.1|	2572	scaffold61959	NON_SYNONYMOUS_CODING
HbGBS_447823069_14803	LG16	87.634	NA	gi|447823069|gb|AJJZ010449115.1|	14803	scaffold252760	SYNONYMOUS_CODING
HbGBS_445441181_1320	LG16	88.269	NA	gi|445441181|gb|AJJZ010935968.1|	1320	scaffold411448	SYNONYMOUS_CODING
HbGBS_445333383_5558	LG16	88.269	NA	gi|445333383|gb|AJJZ011015583.1|	5558	scaffold472809	DOWNSTREAM
HbGBS_448024958_3280	LG16	89.064	NA	gi|448024958|gb|AJJZ010254688.1|	3280	scaffold139806	INTERGENIC
HbGBS_445334946_3927	LG16	89.23	NA	gi|445334946|gb|AJJZ011014551.1|	3927	scaffold471844	INTRON
HbGBS_448190684_2568	LG16	90.1	NA	gi|448190684|gb|AJJZ010111331.1|	2568	scaffold61959	SYNONYMOUS_CODING
HbGBS_448024965_6292	LG16	90.25	NA	gi|448024965|gb|AJJZ010254681.1|	6292	scaffold139806	NON_SYNONYMOUS_CODING
HbGBS_448024967_4002	LG16	90.533	NA	gi|448024967|gb|AJJZ010254679.1|	4002	scaffold139806	DOWNSTREAM
HbGBS_448024965_6175	LG16	91.134	NA	gi|448024965|gb|AJJZ010254681.1|	6175	scaffold139806	NON_SYNONYMOUS_CODING
HbGBS_448190682_4021	LG16	91.342	NA	gi|448190682|gb|AJJZ010111333.1|	4021	scaffold61959	DOWNSTREAM
HbGBS_448190684_2588	LG16	91.984	NA	gi|448190684|gb|AJJZ010111331.1|	2588	scaffold61959	NON_SYNONYMOUS_CODING
HbGBS_448190682_3992	LG16	92.588	NA	gi|448190682|gb|AJJZ010111333.1|	3992	scaffold61959	DOWNSTREAM
HbGBS_445441179_2023	LG16	93.025	NA	gi|445441179|gb|AJJZ010935970.1|	2023	scaffold411448	DOWNSTREAM
HbGBS_447823069_14805	LG16	93.282	NA	gi|447823069|gb|AJJZ010449115.1|	14805	scaffold252760	NON_SYNONYMOUS_CODING
HbGBS_447535325_804	LG16	94.213	NA	gi|447535325|gb|AJJZ010706045.1|	804	scaffold338720	INTRON
HbGBS_448048641_6071	LG16	95.01	NA	gi|448048641|gb|AJJZ010231008.1|	6071	scaffold127554	DOWNSTREAM
HbGBS_448024958_3313	LG16	99.337	NA	gi|448024958|gb|AJJZ010254688.1|	3313	scaffold139806	INTERGENIC
HbGBS_448008537_1037	LG17	0	NA	gi|448008537|gb|AJJZ010271109.1|	1037	scaffold148758	NONE
HbGBS_448047197_6860	LG17	1.275	LG9	gi|448047197|gb|AJJZ010232450.1|	6860	scaffold128180	DOWNSTREAM
HbGBS_448075626_2104	LG17	2.031	NA	gi|448075626|gb|AJJZ010204023.1|	2104	scaffold114160	SYNONYMOUS_CODING
HbGBS_448047197_6883	LG17	2.311	LG9	gi|448047197|gb|AJJZ010232450.1|	6883	scaffold128180	DOWNSTREAM
HbGBS_447939060_5933	LG17	3.76	NA	gi|447939060|gb|AJJZ010340586.1|	5933	scaffold190089	DOWNSTREAM
HbGBS_447939062_5582	LG17	4.47	NA	gi|447939062|gb|AJJZ010340584.1|	5582	scaffold190089	DOWNSTREAM
HbGBS_445323109_3853	LG17	6.835	NA	gi|445323109|gb|AJJZ011023239.1|	3853	scaffold480117	INTRON
HbGBS_445323109_3770	LG17	6.896	NA	gi|445323109|gb|AJJZ011023239.1|	3770	scaffold480117	SYNONYMOUS_CODING
HbGBS_445445808_2492	LG17	9.236	NA	gi|445445808|gb|AJJZ010932599.1|	2492	scaffold410443	INTRON
HbGBS_445446677_1137	LG17	10.091	NA	gi|445446677|gb|AJJZ010931873.1|	1137	scaffold410288	INTERGENIC
HbGBS_448039515_15919	LG17	11.879	NA	gi|448039515|gb|AJJZ010240132.1|	15919	scaffold132194	DOWNSTREAM
HbGBS_445424738_1258	LG17	11.896	NA	gi|445424738|gb|AJJZ010947296.1|	1258	scaffold416659	INTERGENIC
HbGBS_448037995_2393	LG17	12.617	NA	gi|448037995|gb|AJJZ010241652.1|	2393	scaffold132967	NA
HbGBS_445400776_755	LG17	13.335	NA	gi|445400776|gb|AJJZ010964189.1|	755	scaffold427798	DOWNSTREAM
HbGBS_445446677_1073	LG17	13.497	NA	gi|445446677|gb|AJJZ010931873.1|	1073	scaffold410288	INTERGENIC
HbGBS_447934022_298	LG17	14.221	NA	gi|447934022|gb|AJJZ010345624.1|	298	scaffold193270	INTERGENIC
HbGBS_447934022_218	LG17	14.615	NA	gi|447934022|gb|AJJZ010345624.1|	218	scaffold193270	INTERGENIC
HbGBS_448015085_4400	LG17	14.838	NA	gi|448015085|gb|AJJZ010264561.1|	4400	scaffold145212	INTRON
HbGBS_447934022_242	LG17	15.517	NA	gi|447934022|gb|AJJZ010345624.1|	242	scaffold193270	INTERGENIC
HbGBS_445434172_2596	LG17	16.368	NA	gi|445434172|gb|AJJZ010940787.1|	2596	scaffold413393	UPSTREAM
HbGBS_445444689_4884	LG17	16.897	NA	gi|445444689|gb|AJJZ010933509.1|	4884	scaffold410664	SYNONYMOUS_CODING
HbGBS_447934023_1771	LG17	17.096	NA	gi|447934023|gb|AJJZ010345623.1|	1771	scaffold193270	INTERGENIC
HbGBS_448081879_258	LG17	17.427	NA	gi|448081879|gb|AJJZ010199256.1|	258	scaffold111664	SYNONYMOUS_CODING
HbGBS_448040585_399	LG17	18.386	NA	gi|448040585|gb|AJJZ010239062.1|	399	scaffold131602	NONE
HbGBS_445450247_3131	LG17	21.613	NA	gi|445450247|gb|AJJZ010929470.1|	3131	scaffold409806	DOWNSTREAM
HbGBS_447993639_10422	LG17	22.1	NA	gi|447993639|gb|AJJZ010286007.1|	10422	scaffold157150	DOWNSTREAM
HbGBS_445399357_728	LG17	23.087	NA	gi|445399357|gb|AJJZ010965067.1|	728	scaffold428499	SYNONYMOUS_CODING
HbGBS_445233998_6906	LG17	23.484	NA	gi|445233998|gb|AJJZ011105756.1|	6906	scaffold559611	DOWNSTREAM
HbGBS_445429493_1331	LG17	25.364	NA	gi|445429493|gb|AJJZ010943805.1|	1331	scaffold414915	NON_SYNONYMOUS_CODING
HbGBS_448099022_1584	LG17	25.413	NA	gi|448099022|gb|AJJZ010190221.1|	1584	scaffold106791	SYNONYMOUS_CODING
HbGBS_447998301_932	LG17	26.056	NA	gi|447998301|gb|AJJZ010281345.1|	932	scaffold154413	NA
HbGBS_447859541_1110	LG17	26.768	NA	gi|447859541|gb|AJJZ010412667.1|	1110	scaffold233810	SYNONYMOUS_CODING
HbGBS_448127728_4746	LG17	27.185	NA	gi|448127728|gb|AJJZ010174287.1|	4746	scaffold97954	SYNONYMOUS_CODING
HbGBS_448097852_2747	LG17	29.025	NA	gi|448097852|gb|AJJZ010190847.1|	2747	scaffold107138	INTERGENIC
HbGBS_445110702_11571	LG17	30.262	NA	gi|445110702|gb|AJJZ011182829.1|	11571	scaffold602918	UPSTREAM
HbGBS_448097852_2634	LG17	30.318	NA	gi|448097852|gb|AJJZ010190847.1|	2634	scaffold107138	INTERGENIC
HbGBS_445110698_1129	LG17	30.97	NA	gi|445110698|gb|AJJZ011182833.1|	1129	scaffold602918	INTERGENIC
HbGBS_448097852_2645	LG17	31.543	NA	gi|448097852|gb|AJJZ010190847.1|	2645	scaffold107138	INTERGENIC
HbGBS_445386032_5025	LG17	31.622	NA	gi|445386032|gb|AJJZ010976209.1|	5025	scaffold437332	DOWNSTREAM
HbGBS_445386032_2171	LG17	32.004	NA	gi|445386032|gb|AJJZ010976209.1|	2171	scaffold437332	DOWNSTREAM
HbGBS_445386032_2179	LG17	32.556	NA	gi|445386032|gb|AJJZ010976209.1|	2179	scaffold437332	DOWNSTREAM
HbGBS_448049709_11589	LG17	32.829	NA	gi|448049709|gb|AJJZ010229940.1|	11589	scaffold127064	UPSTREAM
HbGBS_447415473_4491	LG17	33.199	NA	gi|447415473|gb|AJJZ010825897.1|	4491	scaffold381719	DOWNSTREAM
HbGBS_445386032_2135	LG17	34.078	NA	gi|445386032|gb|AJJZ010976209.1|	2135	scaffold437332	DOWNSTREAM
HbGBS_447893623_1189	LG17	34.736	NA	gi|447893623|gb|AJJZ010378585.1|	1189	scaffold213667	SYNONYMOUS_CODING
HbGBS_445437709_1661	LG17	35.093	NA	gi|445437709|gb|AJJZ010938616.1|	1661	scaffold412467	DOWNSTREAM
HbGBS_445437710_5235	LG17	36.362	NA	gi|445437710|gb|AJJZ010938615.1|	5235	scaffold412467	INTRON
HbGBS_445388281_3732	LG17	36.709	NA	gi|445388281|gb|AJJZ010974358.1|	3732	scaffold435825	DOWNSTREAM
HbGBS_447919816_3163	LG17	36.709	NA	gi|447919816|gb|AJJZ010359830.1|	3163	scaffold202086	INTERGENIC
HbGBS_447899257_3868	LG17	37.347	NA	gi|447899257|gb|AJJZ010372951.1|	3868	scaffold210188	DOWNSTREAM
HbGBS_447861847_1162	LG17	37.642	NA	gi|447861847|gb|AJJZ010410361.1|	1162	scaffold232519	DOWNSTREAM
HbGBS_447861846_4163	LG17	37.942	NA	gi|447861846|gb|AJJZ010410362.1|	4163	scaffold232519	NON_SYNONYMOUS_CODING
HbGBS_447861847_1149	LG17	38.889	NA	gi|447861847|gb|AJJZ010410361.1|	1149	scaffold232519	DOWNSTREAM
HbGBS_447976035_268	LG17	40.212	NA	gi|447976035|gb|AJJZ010303611.1|	268	scaffold167362	INTERGENIC
HbGBS_445447046_3706	LG17	40.497	NA	gi|445447046|gb|AJJZ010931751.1|	3706	scaffold410252	DOWNSTREAM
HbGBS_447508608_1198	LG17	41.527	NA	gi|447508608|gb|AJJZ010732762.1|	1198	scaffold348116	INTERGENIC
HbGBS_447508610_3746	LG17	42.366	NA	gi|447508610|gb|AJJZ010732760.1|	3746	scaffold348116	INTERGENIC
HbGBS_447564400_1944	LG17	42.366	NA	gi|447564400|gb|AJJZ010676970.1|	1944	scaffold328411	SYNONYMOUS_CODING
HbGBS_447508608_1132	LG17	42.856	NA	gi|447508608|gb|AJJZ010732762.1|	1132	scaffold348116	INTERGENIC
HbGBS_447508608_1163	LG17	42.856	NA	gi|447508608|gb|AJJZ010732762.1|	1163	scaffold348116	INTERGENIC
HbGBS_447451781_2422	LG17	43.435	NA	gi|447451781|gb|AJJZ010789589.1|	2422	scaffold368340	INTRON
HbGBS_447564400_1932	LG17	43.769	NA	gi|447564400|gb|AJJZ010676970.1|	1932	scaffold328411	SYNONYMOUS_CODING
HbGBS_448027152_1724	LG17	44.987	NA	gi|448027152|gb|AJJZ010252495.1|	1724	scaffold138659	DOWNSTREAM
HbGBS_445442649_1735	LG17	45.656	NA	gi|445442649|gb|AJJZ010934981.1|	1735	scaffold411104	INTRON
HbGBS_448027152_1856	LG17	45.673	NA	gi|448027152|gb|AJJZ010252495.1|	1856	scaffold138659	DOWNSTREAM
HbGBS_448791285_1854	LG17	46.899	NA	gi|448791285|gb|AJJZ010023476.1|	1854	scaffold12350	NON_SYNONYMOUS_CODING
HbGBS_448804722_3562	LG17	47.791	NA	gi|448804722|gb|AJJZ010010039.1|	3562	scaffold05255	NON_SYNONYMOUS_CODING
HbGBS_448050537_23	LG17	48.514	NA	gi|448050537|gb|AJJZ010229112.1|	23	scaffold126686	DOWNSTREAM
HbGBS_448022231_3975	LG17	49.192	NA	gi|448022231|gb|AJJZ010257415.1|	3975	scaffold141326	NON_SYNONYMOUS_CODING
HbGBS_448042213_1063	LG17	49.743	NA	gi|448042213|gb|AJJZ010237434.1|	1063	scaffold130785	INTRON
HbGBS_448022231_3976	LG17	49.957	NA	gi|448022231|gb|AJJZ010257415.1|	3976	scaffold141326	SYNONYMOUS_CODING
HbGBS_448058676_10460	LG17	51.319	NA	gi|448058676|gb|AJJZ010220973.1|	10460	scaffold122911	DOWNSTREAM
HbGBS_445450402_6788	LG17	54.261	NA	gi|445450402|gb|AJJZ010929320.1|	6788	scaffold409784	INTRON
HbGBS_445450399_3884	LG17	55.947	NA	gi|445450399|gb|AJJZ010929323.1|	3884	scaffold409784	SYNONYMOUS_CODING
HbGBS_448789204_436	LG17	56.483	NA	gi|448789204|gb|AJJZ010025557.1|	436	scaffold13466	NA
HbGBS_445450387_1545	LG17	56.662	NA	gi|445450387|gb|AJJZ010929335.1|	1545	scaffold409784	NA
HbGBS_445408099_5420	LG17	58.776	NA	gi|445408099|gb|AJJZ010959245.1|	5420	scaffold424219	NA
HbGBS_447908389_552	LG17	60.115	NA	gi|447908389|gb|AJJZ010363819.1|	552	scaffold204582	NON_SYNONYMOUS_CODING
HbGBS_447937118_875	LG17	61.413	NA	gi|447937118|gb|AJJZ010342528.1|	875	scaffold191333	DOWNSTREAM
HbGBS_448168291_4077	LG17	62.973	NA	gi|448168291|gb|AJJZ010133724.1|	4077	scaffold74974	DOWNSTREAM
HbGBS_445437696_3503	LG17	64.437	NA	gi|445437696|gb|AJJZ010938629.1|	3503	scaffold412474	UPSTREAM
HbGBS_448168293_3888	LG17	64.437	NA	gi|448168293|gb|AJJZ010133722.1|	3888	scaffold74974	DOWNSTREAM
HbGBS_447922105_1020	LG17	67.277	NA	gi|447922105|gb|AJJZ010357541.1|	1020	scaffold200674	INTRON
HbGBS_447922105_947	LG17	68.043	NA	gi|447922105|gb|AJJZ010357541.1|	947	scaffold200674	SYNONYMOUS_CODING
HbGBS_447872700_3789	LG17	70.184	NA	gi|447872700|gb|AJJZ010399508.1|	3789	scaffold226245	SYNONYMOUS_CODING
HbGBS_447632831_1158	LG17	72.29	NA	gi|447632831|gb|AJJZ010609448.1|	1158	scaffold305617	INTERGENIC
HbGBS_447872700_3764	LG17	73.638	NA	gi|447872700|gb|AJJZ010399508.1|	3764	scaffold226245	NON_SYNONYMOUS_CODING
HbGBS_447928952_1530	LG17	74.245	NA	gi|447928952|gb|AJJZ010350694.1|	1530	scaffold196422	NON_SYNONYMOUS_CODING
HbGBS_447849493_2517	LG17	75.195	NA	gi|447849493|gb|AJJZ010422715.1|	2517	scaffold239326	NON_SYNONYMOUS_CODING
HbGBS_447922105_1001	LG17	77.027	NA	gi|447922105|gb|AJJZ010357541.1|	1001	scaffold200674	INTRON
HbGBS_445411752_3046	LG17	78.601	NA	gi|445411752|gb|AJJZ010956237.1|	3046	scaffold422095	SYNONYMOUS_CODING
HbGBS_447872700_3811	LG17	80.436	NA	gi|447872700|gb|AJJZ010399508.1|	3811	scaffold226245	NON_SYNONYMOUS_CODING
HbGBS_447645420_1617	LG17	81.196	NA	gi|447645420|gb|AJJZ010596859.1|	1617	scaffold300336	INTRON
HbGBS_447937118_846	LG17	81.73	NA	gi|447937118|gb|AJJZ010342528.1|	846	scaffold191333	DOWNSTREAM
HbGBS_445450384_1237	LG17	84.308	NA	gi|445450384|gb|AJJZ010929338.1|	1237	scaffold409784	INTRON
HbGBS_445448171_4447	LG17	84.534	NA	gi|445448171|gb|AJJZ010930980.1|	4447	scaffold410072	DOWNSTREAM
HbGBS_448044591_1047	LG17	87.165	NA	gi|448044591|gb|AJJZ010235056.1|	1047	scaffold129557	INTERGENIC
HbGBS_448794007_3602	LG17	90.509	NA	gi|448794007|gb|AJJZ010020754.1|	3602	scaffold10889	SYNONYMOUS_CODING
HbGBS_445446301_3421	LG18	0	NA	gi|445446301|gb|AJJZ010932160.1|	3421	scaffold410361	NON_SYNONYMOUS_CODING
HbGBS_445166685_1160	LG18	2.118	LG6	gi|445166685|gb|AJJZ011144507.1|	1160	scaffold588071	NON_SYNONYMOUS_CODING
HbGBS_445166684_4933	LG18	3.533	LG6	gi|445166684|gb|AJJZ011144508.1|	4933	scaffold588071	NON_SYNONYMOUS_CODING
HbGBS_445391733_728	LG18	4.789	NA	gi|445391733|gb|AJJZ010971355.1|	728	scaffold433422	DOWNSTREAM
HbGBS_445162733_2657	LG18	5.436	NA	gi|445162733|gb|AJJZ011147966.1|	2657	scaffold590004	SYNONYMOUS_CODING
HbGBS_445256470_5960	LG18	6.246	NA	gi|445256470|gb|AJJZ011086405.1|	5960	scaffold541695	DOWNSTREAM
HbGBS_445395646_1141	LG18	6.362	NA	gi|445395646|gb|AJJZ010968154.1|	1141	scaffold430840	DOWNSTREAM
HbGBS_447931295_1443	LG18	7.597	NA	gi|447931295|gb|AJJZ010348351.1|	1443	scaffold194975	NONE
HbGBS_445350440_1165	LG18	7.997	NA	gi|445350440|gb|AJJZ011004006.1|	1165	scaffold461912	NA
HbGBS_447931296_486	LG18	8.76	NA	gi|447931296|gb|AJJZ010348350.1|	486	scaffold194975	DOWNSTREAM
HbGBS_445256511_1961	LG18	10.703	NA	gi|445256511|gb|AJJZ011086364.1|	1961	scaffold541695	NA
HbGBS_447931295_1363	LG18	12.428	NA	gi|447931295|gb|AJJZ010348351.1|	1363	scaffold194975	NONE
HbGBS_447527909_2700	LG18	14.935	NA	gi|447527909|gb|AJJZ010713461.1|	2700	scaffold341055	SYNONYMOUS_CODING
HbGBS_448027621_7608	LG18	18.957	NA	gi|448027621|gb|AJJZ010252026.1|	7608	scaffold138394	INTRON
HbGBS_447527909_2767	LG18	19.854	NA	gi|447527909|gb|AJJZ010713461.1|	2767	scaffold341055	NON_SYNONYMOUS_CODING
HbGBS_447527909_2753	LG18	20.82	NA	gi|447527909|gb|AJJZ010713461.1|	2753	scaffold341055	NON_SYNONYMOUS_CODING
HbGBS_445421020_2065	LG18	21.572	NA	gi|445421020|gb|AJJZ010949691.1|	2065	scaffold418002	INTRON
HbGBS_447868670_3088	LG18	22.118	LG6	gi|447868670|gb|AJJZ010403538.1|	3088	scaffold228549	SYNONYMOUS_CODING
HbGBS_448015579_1705	LG18	23.177	NA	gi|448015579|gb|AJJZ010264067.1|	1705	scaffold144939	UPSTREAM
HbGBS_445437230_2374	LG18	26.666	NA	gi|445437230|gb|AJJZ010938826.1|	2374	scaffold412564	DOWNSTREAM
HbGBS_448062328_2609	LG18	29.911	NA	gi|448062328|gb|AJJZ010217321.1|	2609	scaffold121142	NON_SYNONYMOUS_CODING
HbGBS_448062322_2018	LG18	30.304	NA	gi|448062322|gb|AJJZ010217327.1|	2018	scaffold121142	DOWNSTREAM
HbGBS_448062322_1986	LG18	32.555	NA	gi|448062322|gb|AJJZ010217327.1|	1986	scaffold121142	DOWNSTREAM
HbGBS_447436477_5148	LG18	33.551	NA	gi|447436477|gb|AJJZ010804893.1|	5148	scaffold373043	DOWNSTREAM
HbGBS_445437224_2802	LG18	33.966	NA	gi|445437224|gb|AJJZ010938832.1|	2802	scaffold412564	DOWNSTREAM
HbGBS_447436477_5137	LG18	35.072	NA	gi|447436477|gb|AJJZ010804893.1|	5137	scaffold373043	DOWNSTREAM
HbGBS_447618703_5186	LG18	35.585	NA	gi|447618703|gb|AJJZ010623576.1|	5186	scaffold311258	NA
HbGBS_448023241_5520	LG18	36.26	NA	gi|448023241|gb|AJJZ010256405.1|	5520	scaffold140732	INTRON
HbGBS_447402532_1014	LG18	37.603	NA	gi|447402532|gb|AJJZ010838838.1|	1014	scaffold386621	INTRON
HbGBS_448023235_1499	LG18	39.597	NA	gi|448023235|gb|AJJZ010256411.1|	1499	scaffold140732	NON_SYNONYMOUS_CODING
HbGBS_448007787_243	LG18	40.616	NA	gi|448007787|gb|AJJZ010271859.1|	243	scaffold149176	INTERGENIC
HbGBS_448007787_311	LG18	41.884	NA	gi|448007787|gb|AJJZ010271859.1|	311	scaffold149176	NON_SYNONYMOUS_CODING
HbGBS_447929019_1413	LG18	43.231	NA	gi|447929019|gb|AJJZ010350627.1|	1413	scaffold196372	INTERGENIC
HbGBS_447929019_1397	LG18	45.964	NA	gi|447929019|gb|AJJZ010350627.1|	1397	scaffold196372	INTERGENIC
HbGBS_448023241_5542	LG18	48.302	NA	gi|448023241|gb|AJJZ010256405.1|	5542	scaffold140732	INTRON
HbGBS_448157505_1514	LG18	54.535	NA	gi|448157505|gb|AJJZ010144510.1|	1514	scaffold81080	NON_SYNONYMOUS_CODING
HbGBS_445410998_7035	LG18	55.596	NA	gi|445410998|gb|AJJZ010956979.1|	7035	scaffold422601	DOWNSTREAM
HbGBS_445371815_632	LG18	55.745	NA	gi|445371815|gb|AJJZ010988670.1|	632	scaffold448030	INTERGENIC
HbGBS_445373770_3350	LG18	57.145	NA	gi|445373770|gb|AJJZ010987020.1|	3350	scaffold446571	NONE
HbGBS_445356311_2351	LG18	57.853	NA	gi|445356311|gb|AJJZ010999793.1|	2351	scaffold457970	NON_SYNONYMOUS_CODING
HbGBS_445264245_392	LG18	62.245	NA	gi|445264245|gb|AJJZ011079322.1|	392	scaffold534896	INTERGENIC
HbGBS_447878665_538	LG18	64.786	NA	gi|447878665|gb|AJJZ010393543.1|	538	scaffold222805	NA
HbGBS_448020887_1602	LG18	68.106	NA	gi|448020887|gb|AJJZ010258759.1|	1602	scaffold142085	SYNONYMOUS_CODING
HbGBS_445436377_2617	LG18	69.05	NA	gi|445436377|gb|AJJZ010939275.1|	2617	scaffold412724	NONE
HbGBS_445436377_2656	LG18	69.78	NA	gi|445436377|gb|AJJZ010939275.1|	2656	scaffold412724	NONE
HbGBS_445436377_2623	LG18	70.207	NA	gi|445436377|gb|AJJZ010939275.1|	2623	scaffold412724	NONE
HbGBS_445436377_2672	LG18	70.209	NA	gi|445436377|gb|AJJZ010939275.1|	2672	scaffold412724	NONE
HbGBS_445450148_8952	LG18	74.956	NA	gi|445450148|gb|AJJZ010929569.1|	8952	scaffold409825	NON_SYNONYMOUS_CODING
HbGBS_447959153_890	LG18	76.31	NA	gi|447959153|gb|AJJZ010320493.1|	890	scaffold177699	INTERGENIC
HbGBS_445450033_825	LG18	77.185	NA	gi|445450033|gb|AJJZ010929576.1|	825	scaffold409825	SYNONYMOUS_CODING
HbGBS_445421067_633	LG18	77.227	NA	gi|445421067|gb|AJJZ010949644.1|	633	scaffold417966	INTERGENIC
HbGBS_445421067_606	LG18	77.705	NA	gi|445421067|gb|AJJZ010949644.1|	606	scaffold417966	INTERGENIC
HbGBS_445450148_8917	LG18	78.003	NA	gi|445450148|gb|AJJZ010929569.1|	8917	scaffold409825	NON_SYNONYMOUS_CODING
HbGBS_448024495_1983	LG18	78.613	NA	gi|448024495|gb|AJJZ010255151.1|	1983	scaffold140056	DOWNSTREAM
HbGBS_447928565_695	LG18	88.859	NA	gi|447928565|gb|AJJZ010351081.1|	695	scaffold196659	SYNONYMOUS_CODING
HbGBS_445418101_804	LG18	91.493	NA	gi|445418101|gb|AJJZ010951631.1|	804	scaffold419167	DOWNSTREAM
HbGBS_445417794_2032	LG18	91.873	NA	gi|445417794|gb|AJJZ010951920.1|	2032	scaffold419292	DOWNSTREAM
HbGBS_445394538_1780	LG18	94.051	NA	gi|445394538|gb|AJJZ010969005.1|	1780	scaffold431505	INTRON
HbGBS_447667778_782	LG18	94.963	NA	gi|447667778|gb|AJJZ010587148.1|	782	scaffold296138	NA
HbGBS_445394544_5004	LG18	97.994	NA	gi|445394544|gb|AJJZ010968999.1|	5004	scaffold431505	DOWNSTREAM
HbGBS_448006733_995	LG18	98.299	NA	gi|448006733|gb|AJJZ010272913.1|	995	scaffold149759	INTRON
HbGBS_448006733_912	LG18	104.492	NA	gi|448006733|gb|AJJZ010272913.1|	912	scaffold149759	INTRON

## Sheet: Population C map
SNP Name	Linkage group	cM	Published linkage group	Contig	Position on contig	Scaffold	Genome location
HbGBS_445523765_257	LG1	0	NA	gi|445523765|gb|AJJZ010878597.1|	257	scaffold398703	NA
HbGBS_447856008_1005	LG1	2.045	NA	gi|447856008|gb|AJJZ010416200.1|	1005	scaffold235780	SYNONYMOUS_CODING
HbGBS_447987987_2666	LG1	4.976	NA	gi|447987987|gb|AJJZ010291659.1|	2666	scaffold160402	DOWNSTREAM
HbGBS_448028190_3761	LG1	4.976	NA	gi|448028190|gb|AJJZ010251457.1|	3761	scaffold138087	DOWNSTREAM
HbGBS_448181591_581	LG1	5.468	NA	gi|448181591|gb|AJJZ010120424.1|	581	scaffold67304	SYNONYMOUS_CODING
HbGBS_448028190_3809	LG1	5.471	NA	gi|448028190|gb|AJJZ010251457.1|	3809	scaffold138087	DOWNSTREAM
HbGBS_447856008_907	LG1	7.572	NA	gi|447856008|gb|AJJZ010416200.1|	907	scaffold235780	INTRON
HbGBS_448181591_493	LG1	8.019	NA	gi|448181591|gb|AJJZ010120424.1|	493	scaffold67304	NON_SYNONYMOUS_CODING
HbGBS_447713195_5241	LG1	8.019	NA	gi|447713195|gb|AJJZ010558989.1|	5241	scaffold285004	DOWNSTREAM
HbGBS_447856006_2047	LG1	8.559	NA	gi|447856006|gb|AJJZ010416202.1|	2047	scaffold235780	INTRON
HbGBS_447856001_6790	LG1	8.573	NA	gi|447856001|gb|AJJZ010416207.1|	6790	scaffold235780	DOWNSTREAM
HbGBS_447856001_6808	LG1	8.573	NA	gi|447856001|gb|AJJZ010416207.1|	6808	scaffold235780	DOWNSTREAM
HbGBS_445419573_576	LG1	10.573	NA	gi|445419573|gb|AJJZ010950666.1|	576	scaffold418615	NA
HbGBS_445404705_1579	LG1	12.732	NA	gi|445404705|gb|AJJZ010961164.1|	1579	scaffold425544	DOWNSTREAM
HbGBS_445372950_736	LG1	13.537	NA	gi|445372950|gb|AJJZ010987723.1|	736	scaffold447216	NON_SYNONYMOUS_CODING
HbGBS_445372950_745	LG1	14.018	NA	gi|445372950|gb|AJJZ010987723.1|	745	scaffold447216	NON_SYNONYMOUS_CODING
HbGBS_445419573_610	LG1	14.27	NA	gi|445419573|gb|AJJZ010950666.1|	610	scaffold418615	INTRON
HbGBS_445448938_4309	LG1	14.27	NA	gi|445448938|gb|AJJZ010930346.1|	4309	scaffold409956	DOWNSTREAM
HbGBS_445372950_758	LG1	14.425	NA	gi|445372950|gb|AJJZ010987723.1|	758	scaffold447216	NON_SYNONYMOUS_CODING
HbGBS_445372950_719	LG1	15.366	NA	gi|445372950|gb|AJJZ010987723.1|	719	scaffold447216	SYNONYMOUS_CODING
HbGBS_445403446_857	LG1	15.642	NA	gi|445403446|gb|AJJZ010962066.1|	857	scaffold426224	NON_SYNONYMOUS_CODING
HbGBS_445438971_2929	LG1	15.642	NA	gi|445438971|gb|AJJZ010937656.1|	2929	scaffold412057	UPSTREAM
HbGBS_447959668_3412	LG1	15.642	NA	gi|447959668|gb|AJJZ010319978.1|	3412	scaffold177389	INTRON
HbGBS_445404705_1576	LG1	15.642	NA	gi|445404705|gb|AJJZ010961164.1|	1576	scaffold425544	DOWNSTREAM
HbGBS_447959668_3367	LG1	16.295	NA	gi|447959668|gb|AJJZ010319978.1|	3367	scaffold177389	SYNONYMOUS_CODING
HbGBS_445380471_2830	LG1	17.856	NA	gi|445380471|gb|AJJZ010981117.1|	2830	scaffold441459	NA
HbGBS_447959668_3430	LG1	17.866	NA	gi|447959668|gb|AJJZ010319978.1|	3430	scaffold177389	INTRON
HbGBS_447959668_3363	LG1	18.162	NA	gi|447959668|gb|AJJZ010319978.1|	3363	scaffold177389	NON_SYNONYMOUS_CODING
HbGBS_445372950_733	LG1	19.072	NA	gi|445372950|gb|AJJZ010987723.1|	733	scaffold447216	STOP_GAINED
HbGBS_447407799_619	LG1	19.863	NA	gi|447407799|gb|AJJZ010833571.1|	619	scaffold384610	SYNONYMOUS_CODING
HbGBS_447959668_3446	LG1	20.725	NA	gi|447959668|gb|AJJZ010319978.1|	3446	scaffold177389	INTRON
HbGBS_445438971_3018	LG1	21.37	NA	gi|445438971|gb|AJJZ010937656.1|	3018	scaffold412057	UPSTREAM
HbGBS_445403446_760	LG1	21.37	NA	gi|445403446|gb|AJJZ010962066.1|	760	scaffold426224	SYNONYMOUS_CODING
HbGBS_447959668_3376	LG1	21.676	NA	gi|447959668|gb|AJJZ010319978.1|	3376	scaffold177389	INTRON
HbGBS_445145830_1694	LG1	22.75	NA	gi|445145830|gb|AJJZ011158534.1|	1694	scaffold595039	INTERGENIC
HbGBS_445372950_694	LG1	26.403	NA	gi|445372950|gb|AJJZ010987723.1|	694	scaffold447216	NON_SYNONYMOUS_CODING
HbGBS_445523765_237	LG1	26.791	NA	gi|445523765|gb|AJJZ010878597.1|	237	scaffold398703	NA
HbGBS_445423952_3127	LG1	27.254	NA	gi|445423952|gb|AJJZ010947880.1|	3127	scaffold416942	DOWNSTREAM
HbGBS_445404705_1595	LG1	28.768	NA	gi|445404705|gb|AJJZ010961164.1|	1595	scaffold425544	DOWNSTREAM
HbGBS_445386984_1211	LG1	28.768	NA	gi|445386984|gb|AJJZ010975331.1|	1211	scaffold436648	INTERGENIC
HbGBS_445523765_325	LG1	28.818	NA	gi|445523765|gb|AJJZ010878597.1|	325	scaffold398703	NON_SYNONYMOUS_CODING
HbGBS_445372950_659	LG1	29.444	NA	gi|445372950|gb|AJJZ010987723.1|	659	scaffold447216	SYNONYMOUS_CODING
HbGBS_447998224_994	LG1	30.062	NA	gi|447998224|gb|AJJZ010281422.1|	994	scaffold154465	INTRON
HbGBS_445448638_3020	LG1	32.499	NA	gi|445448638|gb|AJJZ010930573.1|	3020	scaffold409992	INTERGENIC
HbGBS_445441433_2260	LG1	32.499	NA	gi|445441433|gb|AJJZ010935756.1|	2260	scaffold411382	INTERGENIC
HbGBS_448048709_1130	LG1	33.749	NA	gi|448048709|gb|AJJZ010230940.1|	1130	scaffold127526	DOWNSTREAM
HbGBS_445411603_10609	LG1	34.212	NA	gi|445411603|gb|AJJZ010956386.1|	10609	scaffold422196	UPSTREAM
HbGBS_447980694_7707	LG1	35.07	NA	gi|447980694|gb|AJJZ010298952.1|	7707	scaffold164645	DOWNSTREAM
HbGBS_445363945_977	LG1	36.297	NA	gi|445363945|gb|AJJZ010995268.1|	977	scaffold453822	INTRON
HbGBS_447816012_594	LG1	36.297	NA	gi|447816012|gb|AJJZ010456172.1|	594	scaffold255936	DOWNSTREAM
HbGBS_447468169_7859	LG1	37.352	NA	gi|447468169|gb|AJJZ010773201.1|	7859	scaffold363017	DOWNSTREAM
HbGBS_448048709_1110	LG1	38.09	NA	gi|448048709|gb|AJJZ010230940.1|	1110	scaffold127526	DOWNSTREAM
HbGBS_448028129_3102	LG1	39.207	NA	gi|448028129|gb|AJJZ010251518.1|	3102	scaffold138110	INTERGENIC
HbGBS_448048709_1151	LG1	39.499	NA	gi|448048709|gb|AJJZ010230940.1|	1151	scaffold127526	DOWNSTREAM
HbGBS_447816012_675	LG1	46.405	NA	gi|447816012|gb|AJJZ010456172.1|	675	scaffold255936	DOWNSTREAM
HbGBS_448174106_1960	LG1	49.226	NA	gi|448174106|gb|AJJZ010127909.1|	1960	scaffold71608	NON_SYNONYMOUS_CODING
HbGBS_445376771_1103	LG1	49.947	NA	gi|445376771|gb|AJJZ010984367.1|	1103	scaffold444226	INTERGENIC
HbGBS_447932621_7891	LG1	49.947	NA	gi|447932621|gb|AJJZ010347025.1|	7891	scaffold194121	INTERGENIC
HbGBS_448045588_12175	LG1	49.947	NA	gi|448045588|gb|AJJZ010234059.1|	12175	scaffold129010	NA
HbGBS_445315413_701	LG1	51.253	NA	gi|445315413|gb|AJJZ011030594.1|	701	scaffold487232	NONE
HbGBS_445315413_726	LG1	51.253	NA	gi|445315413|gb|AJJZ011030594.1|	726	scaffold487232	NONE
HbGBS_447852527_4444	LG1	51.253	NA	gi|447852527|gb|AJJZ010419681.1|	4444	scaffold237652	DOWNSTREAM
HbGBS_448174106_1998	LG1	54.457	NA	gi|448174106|gb|AJJZ010127909.1|	1998	scaffold71608	NON_SYNONYMOUS_CODING
HbGBS_445420733_2818	LG1	58.678	NA	gi|445420733|gb|AJJZ010949800.1|	2818	scaffold418064	NONE
HbGBS_445411130_1803	LG1	58.678	NA	gi|445411130|gb|AJJZ010956854.1|	1803	scaffold422509	NA
HbGBS_445388959_8875	LG1	63.905	LG15	gi|445388959|gb|AJJZ010973805.1|	8875	scaffold435366	SYNONYMOUS_CODING
HbGBS_448032778_2436	LG1	65.258	NA	gi|448032778|gb|AJJZ010246869.1|	2436	scaffold135622	SYNONYMOUS_CODING
HbGBS_447717535_321	LG1	72.139	NA	gi|447717535|gb|AJJZ010554649.1|	321	scaffold283427	NONE
HbGBS_447690123_742	LG1	74.411	NA	gi|447690123|gb|AJJZ010579365.1|	742	scaffold293105	INTERGENIC
HbGBS_445432000_1098	LG1	76.536	NA	gi|445432000|gb|AJJZ010942016.1|	1098	scaffold413984	INTERGENIC
HbGBS_447957023_2391	LG1	77.81	NA	gi|447957023|gb|AJJZ010322623.1|	2391	scaffold178953	UPSTREAM
HbGBS_448175188_1062	LG1	77.81	NA	gi|448175188|gb|AJJZ010126827.1|	1062	scaffold70998	INTERGENIC
HbGBS_447583103_559	LG1	77.81	NA	gi|447583103|gb|AJJZ010658836.1|	559	scaffold322526	NON_SYNONYMOUS_CODING
HbGBS_447957023_2443	LG1	77.81	NA	gi|447957023|gb|AJJZ010322623.1|	2443	scaffold178953	UPSTREAM
HbGBS_447742313_136	LG1	79.101	NA	gi|447742313|gb|AJJZ010529871.1|	136	scaffold822740	NONE
HbGBS_447464423_2219	LG1	79.307	NA	gi|447464423|gb|AJJZ010776947.1|	2219	scaffold364424	INTRON
HbGBS_447742313_142	LG1	79.986	NA	gi|447742313|gb|AJJZ010529871.1|	142	scaffold822740	NONE
HbGBS_448058668_1265	LG1	82.223	NA	gi|448058668|gb|AJJZ010220981.1|	1265	scaffold122914	UPSTREAM
HbGBS_445412920_3317	LG1	84.056	NA	gi|445412920|gb|AJJZ010955375.1|	3317	scaffold421472	DOWNSTREAM
HbGBS_447464423_2250	LG1	86.254	NA	gi|447464423|gb|AJJZ010776947.1|	2250	scaffold364424	INTRON
HbGBS_445383964_2684	LG1	88.034	NA	gi|445383964|gb|AJJZ010978108.1|	2684	scaffold438896	DOWNSTREAM
HbGBS_445445195_1030	LG1	94.977	NA	gi|445445195|gb|AJJZ010933075.1|	1030	scaffold410556	INTERGENIC
HbGBS_445445195_1086	LG1	94.977	NA	gi|445445195|gb|AJJZ010933075.1|	1086	scaffold410556	INTERGENIC
HbGBS_445433370_1240	LG1	98.505	NA	gi|445433370|gb|AJJZ010941422.1|	1240	scaffold413698	SYNONYMOUS_CODING
HbGBS_445433370_1267	LG1	98.847	NA	gi|445433370|gb|AJJZ010941422.1|	1267	scaffold413698	SYNONYMOUS_CODING
HbGBS_447644809_786	LG1	102.607	NA	gi|447644809|gb|AJJZ010597470.1|	786	scaffold300595	INTERGENIC
HbGBS_448045231_4705	LG1	103.182	NA	gi|448045231|gb|AJJZ010234416.1|	4705	scaffold129217	UPSTREAM
HbGBS_447644809_737	LG1	104.558	NA	gi|447644809|gb|AJJZ010597470.1|	737	scaffold300595	INTERGENIC
HbGBS_447468430_278	LG1	105.377	NA	gi|447468430|gb|AJJZ010772940.1|	278	scaffold362908	INTERGENIC
HbGBS_447684418_1060	LG1	107.074	NA	gi|447684418|gb|AJJZ010581414.1|	1060	scaffold293882	DOWNSTREAM
HbGBS_447520075_2739	LG1	107.199	NA	gi|447520075|gb|AJJZ010721295.1|	2739	scaffold343334	DOWNSTREAM
HbGBS_447684418_985	LG1	107.316	NA	gi|447684418|gb|AJJZ010581414.1|	985	scaffold293882	DOWNSTREAM
HbGBS_445393281_1785	LG1	111.448	NA	gi|445393281|gb|AJJZ010970090.1|	1785	scaffold432359	NON_SYNONYMOUS_CODING
HbGBS_447993324_12248	LG1	114.028	NA	gi|447993324|gb|AJJZ010286322.1|	12248	scaffold157312	SYNONYMOUS_CODING
HbGBS_448014010_4454	LG1	115.048	NA	gi|448014010|gb|AJJZ010265636.1|	4454	scaffold145796	DOWNSTREAM
HbGBS_447719593_2803	LG1	115.169	NA	gi|447719593|gb|AJJZ010552591.1|	2803	scaffold282742	DOWNSTREAM
HbGBS_447948840_2421	LG1	115.169	NA	gi|447948840|gb|AJJZ010330806.1|	2421	scaffold183950	DOWNSTREAM
HbGBS_445393281_1789	LG1	116.094	NA	gi|445393281|gb|AJJZ010970090.1|	1789	scaffold432359	NON_SYNONYMOUS_CODING
HbGBS_445439446_793	LG1	117.331	NA	gi|445439446|gb|AJJZ010937388.1|	793	scaffold411964	SYNONYMOUS_CODING
HbGBS_448005879_2735	LG1	117.97	NA	gi|448005879|gb|AJJZ010273767.1|	2735	scaffold150274	DOWNSTREAM
HbGBS_445294536_443	LG1	123.557	NA	gi|445294536|gb|AJJZ011050498.1|	443	scaffold506605	NA
HbGBS_447733488_497	LG1	124.445	NA	gi|447733488|gb|AJJZ010538696.1|	497	scaffold279110	INTERGENIC
HbGBS_447461731_313	LG1	124.445	NA	gi|447461731|gb|AJJZ010779639.1|	313	scaffold365366	NONE
HbGBS_445373045_6417	LG1	126.253	NA	gi|445373045|gb|AJJZ010987646.1|	6417	scaffold447140	DOWNSTREAM
HbGBS_447471100_426	LG1	128.202	NA	gi|447471100|gb|AJJZ010770270.1|	426	scaffold361925	SYNONYMOUS_CODING
HbGBS_445437953_1551	LG1	128.861	NA	gi|445437953|gb|AJJZ010938403.1|	1551	scaffold412360	NON_SYNONYMOUS_CODING
HbGBS_445442673_840	LG1	130.234	NA	gi|445442673|gb|AJJZ010934957.1|	840	scaffold411097	SYNONYMOUS_CODING
HbGBS_447964240_2210	LG1	130.234	NA	gi|447964240|gb|AJJZ010315406.1|	2210	scaffold174656	NON_SYNONYMOUS_CODING
HbGBS_445437953_1544	LG1	133.141	NA	gi|445437953|gb|AJJZ010938403.1|	1544	scaffold412360	SYNONYMOUS_CODING
HbGBS_448227116_6317	LG2	0	NA	gi|448227116|gb|AJJZ010074899.1|	6317	scaffold40998	NON_SYNONYMOUS_CODING
HbGBS_448188506_11206	LG2	2.588	NA	gi|448188506|gb|AJJZ010113509.1|	11206	scaffold63217	DOWNSTREAM
HbGBS_447946560_653	LG2	4.419	NA	gi|447946560|gb|AJJZ010333086.1|	653	scaffold185384	SYNONYMOUS_CODING
HbGBS_447944163_1856	LG2	5.437	NA	gi|447944163|gb|AJJZ010335483.1|	1856	scaffold186849	DOWNSTREAM
HbGBS_445510498_204	LG2	6.362	NA	gi|445510498|gb|AJJZ010891858.1|	204	scaffold402697	INTERGENIC
HbGBS_448006581_2588	LG2	12.949	NA	gi|448006581|gb|AJJZ010273065.1|	2588	scaffold149841	SYNONYMOUS_CODING
HbGBS_445424313_4291	LG2	14.073	NA	gi|445424313|gb|AJJZ010947552.1|	4291	scaffold416817	DOWNSTREAM
HbGBS_445437939_2551	LG2	14.809	NA	gi|445437939|gb|AJJZ010938417.1|	2551	scaffold412371	NON_SYNONYMOUS_CODING
HbGBS_448047971_6792	LG2	16.457	NA	gi|448047971|gb|AJJZ010231678.1|	6792	scaffold127836	DOWNSTREAM
HbGBS_448047971_6869	LG2	19.294	NA	gi|448047971|gb|AJJZ010231678.1|	6869	scaffold127836	DOWNSTREAM
HbGBS_448009480_2535	LG2	20.174	NA	gi|448009480|gb|AJJZ010270166.1|	2535	scaffold148266	INTRON
HbGBS_445418013_3170	LG2	20.228	NA	gi|445418013|gb|AJJZ010951707.1|	3170	scaffold419194	DOWNSTREAM
HbGBS_445395474_2480	LG2	20.288	NA	gi|445395474|gb|AJJZ010968301.1|	2480	scaffold430948	DOWNSTREAM
HbGBS_448773240_2324	LG2	20.888	NA	gi|448773240|gb|AJJZ010041521.1|	2324	scaffold22229	INTRON
HbGBS_448227116_6294	LG2	21.735	NA	gi|448227116|gb|AJJZ010074899.1|	6294	scaffold40998	NON_SYNONYMOUS_CODING
HbGBS_445441928_2395	LG2	22.177	NA	gi|445441928|gb|AJJZ010935436.1|	2395	scaffold411279	NA
HbGBS_448009480_1930	LG2	22.909	NA	gi|448009480|gb|AJJZ010270166.1|	1930	scaffold148266	SYNONYMOUS_CODING
HbGBS_448009480_2049	LG2	22.909	NA	gi|448009480|gb|AJJZ010270166.1|	2049	scaffold148266	NON_SYNONYMOUS_CODING
HbGBS_445391098_6683	LG2	22.927	LG17	gi|445391098|gb|AJJZ010971914.1|	6683	scaffold433878	NON_SYNONYMOUS_CODING
HbGBS_448773240_2336	LG2	23.677	NA	gi|448773240|gb|AJJZ010041521.1|	2336	scaffold22229	INTRON
HbGBS_447695735_12779	LG2	24.216	NA	gi|447695735|gb|AJJZ010576449.1|	12779	scaffold291992	DOWNSTREAM
HbGBS_445424313_4300	LG2	24.851	NA	gi|445424313|gb|AJJZ010947552.1|	4300	scaffold416817	DOWNSTREAM
HbGBS_448009480_1955	LG2	25.073	NA	gi|448009480|gb|AJJZ010270166.1|	1955	scaffold148266	SYNONYMOUS_CODING
HbGBS_448781724_437	LG2	26.314	NA	gi|448781724|gb|AJJZ010033037.1|	437	scaffold17572	INTRON
HbGBS_445312565_5472	LG2	28.981	NA	gi|445312565|gb|AJJZ011033320.1|	5472	scaffold489902	NON_SYNONYMOUS_CODING
HbGBS_448223954_2188	LG2	29.419	NA	gi|448223954|gb|AJJZ010078061.1|	2188	scaffold42859	SYNONYMOUS_CODING
HbGBS_445312565_5479	LG2	30.276	NA	gi|445312565|gb|AJJZ011033320.1|	5479	scaffold489902	NON_SYNONYMOUS_CODING
HbGBS_447873336_2400	LG2	30.597	NA	gi|447873336|gb|AJJZ010398872.1|	2400	scaffold225859	NON_SYNONYMOUS_CODING
HbGBS_448064664_1068	LG2	30.86	NA	gi|448064664|gb|AJJZ010214985.1|	1068	scaffold119946	DOWNSTREAM
HbGBS_448033151_2964	LG2	30.866	NA	gi|448033151|gb|AJJZ010246496.1|	2964	scaffold135406	SYNONYMOUS_CODING
HbGBS_445401960_1308	LG2	31.013	NA	gi|445401960|gb|AJJZ010963301.1|	1308	scaffold427099	NON_SYNONYMOUS_CODING
HbGBS_448006813_1099	LG2	31.079	NA	gi|448006813|gb|AJJZ010272833.1|	1099	scaffold149706	NON_SYNONYMOUS_CODING
HbGBS_445279141_3883	LG2	31.079	LG17	gi|445279141|gb|AJJZ011065290.1|	3883	scaffold521115	UPSTREAM
HbGBS_445418012_3428	LG2	33.406	NA	gi|445418012|gb|AJJZ010951708.1|	3428	scaffold419194	INTRON
HbGBS_445424729_279	LG2	33.541	NA	gi|445424729|gb|AJJZ010947305.1|	279	scaffold416667	DOWNSTREAM
HbGBS_448227116_6403	LG2	33.985	NA	gi|448227116|gb|AJJZ010074899.1|	6403	scaffold40998	NON_SYNONYMOUS_CODING
HbGBS_447928856_582	LG2	40.882	NA	gi|447928856|gb|AJJZ010350790.1|	582	scaffold196482	SYNONYMOUS_CODING
HbGBS_445388395_269	LG2	43.495	NA	gi|445388395|gb|AJJZ010974248.1|	269	scaffold435726	NA
HbGBS_447447915_2740	LG2	44.28	NA	gi|447447915|gb|AJJZ010793455.1|	2740	scaffold369553	INTRON
HbGBS_447800134_9175	LG2	44.735	NA	gi|447800134|gb|AJJZ010472050.1|	9175	scaffold262355	SYNONYMOUS_CODING
HbGBS_448001583_1062	LG2	46.028	NA	gi|448001583|gb|AJJZ010278063.1|	1062	scaffold152671	INTERGENIC
HbGBS_445429802_1352	LG2	47.5	NA	gi|445429802|gb|AJJZ010943569.1|	1352	scaffold414788	DOWNSTREAM
HbGBS_448008710_2222	LG2	47.5	NA	gi|448008710|gb|AJJZ010270936.1|	2222	scaffold148654	DOWNSTREAM
HbGBS_447534361_5216	LG2	47.746	NA	gi|447534361|gb|AJJZ010707009.1|	5216	scaffold339076	UPSTREAM
HbGBS_445428005_3035	LG2	48.102	NA	gi|445428005|gb|AJJZ010944895.1|	3035	scaffold415411	SYNONYMOUS_CODING
HbGBS_445435855_1704	LG2	49.534	NA	gi|445435855|gb|AJJZ010939670.1|	1704	scaffold412900	SYNONYMOUS_CODING
HbGBS_445435855_2201	LG2	49.535	NA	gi|445435855|gb|AJJZ010939670.1|	2201	scaffold412900	NON_SYNONYMOUS_CODING
HbGBS_445437919_2124	LG2	49.535	NA	gi|445437919|gb|AJJZ010938437.1|	2124	scaffold412381	DOWNSTREAM
HbGBS_445421332_7082	LG2	49.67	NA	gi|445421332|gb|AJJZ010949408.1|	7082	scaffold417832	DOWNSTREAM
HbGBS_445421443_510	LG2	49.67	NA	gi|445421443|gb|AJJZ010949396.1|	510	scaffold417832	INTERGENIC
HbGBS_445379760_1084	LG2	50.499	NA	gi|445379760|gb|AJJZ010981759.1|	1084	scaffold441991	NA
HbGBS_448067630_416	LG2	50.499	NA	gi|448067630|gb|AJJZ010212019.1|	416	scaffold118346	INTERGENIC
HbGBS_448127197_312	LG2	50.499	NA	gi|448127197|gb|AJJZ010174818.1|	312	scaffold98209	NON_SYNONYMOUS_CODING
HbGBS_445430177_317	LG2	50.673	NA	gi|445430177|gb|AJJZ010943323.1|	317	scaffold414680	NONE
HbGBS_447987727_4834	LG2	51.197	NA	gi|447987727|gb|AJJZ010291919.1|	4834	scaffold160570	SYNONYMOUS_CODING
HbGBS_447852375_1301	LG2	51.431	NA	gi|447852375|gb|AJJZ010419833.1|	1301	scaffold237736	INTERGENIC
HbGBS_448085373_12798	LG2	51.431	NA	gi|448085373|gb|AJJZ010197455.1|	12798	scaffold110700	DOWNSTREAM
HbGBS_448034861_4661	LG2	52.056	NA	gi|448034861|gb|AJJZ010244786.1|	4661	scaffold134504	NON_SYNONYMOUS_CODING
HbGBS_447856957_460	LG2	52.056	NA	gi|447856957|gb|AJJZ010415251.1|	460	scaffold235266	INTERGENIC
HbGBS_447852367_11144	LG2	52.616	NA	gi|447852367|gb|AJJZ010419841.1|	11144	scaffold237736	DOWNSTREAM
HbGBS_447949223_2540	LG2	53.074	NA	gi|447949223|gb|AJJZ010330423.1|	2540	scaffold183713	DOWNSTREAM
HbGBS_445428009_1537	LG2	53.867	NA	gi|445428009|gb|AJJZ010944891.1|	1537	scaffold415411	DOWNSTREAM
HbGBS_448026644_3547	LG2	53.867	NA	gi|448026644|gb|AJJZ010253003.1|	3547	scaffold138945	SYNONYMOUS_CODING
HbGBS_448127197_588	LG2	53.874	NA	gi|448127197|gb|AJJZ010174818.1|	588	scaffold98209	INTRON
HbGBS_447923765_136	LG2	54.725	NA	gi|447923765|gb|AJJZ010355881.1|	136	scaffold199630	SYNONYMOUS_CODING
HbGBS_445428008_2515	LG2	56.593	NA	gi|445428008|gb|AJJZ010944892.1|	2515	scaffold415411	NON_SYNONYMOUS_CODING
HbGBS_448127193_2446	LG2	59.085	NA	gi|448127193|gb|AJJZ010174822.1|	2446	scaffold98209	DOWNSTREAM
HbGBS_447800124_1236	LG2	63.558	NA	gi|447800124|gb|AJJZ010472060.1|	1236	scaffold262355	DOWNSTREAM
HbGBS_448079640_1533	LG3	0	NA	gi|448079640|gb|AJJZ010200353.1|	1533	scaffold112237	NA
HbGBS_448079640_1538	LG3	8.043	NA	gi|448079640|gb|AJJZ010200353.1|	1538	scaffold112237	INTERGENIC
HbGBS_445384188_1302	LG3	14.544	NA	gi|445384188|gb|AJJZ010977906.1|	1302	scaffold438732	NA
HbGBS_447634129_91	LG3	16.54	NA	gi|447634129|gb|AJJZ010608150.1|	91	scaffold305214	INTERGENIC
HbGBS_445344366_843	LG3	19.68	NA	gi|445344366|gb|AJJZ011007514.1|	843	scaffold465180	INTERGENIC
HbGBS_445344366_871	LG3	19.68	NA	gi|445344366|gb|AJJZ011007514.1|	871	scaffold465180	INTERGENIC
HbGBS_445412828_5273	LG3	22.237	NA	gi|445412828|gb|AJJZ010955408.1|	5273	scaffold421497	NA
HbGBS_445412828_5302	LG3	23.196	NA	gi|445412828|gb|AJJZ010955408.1|	5302	scaffold421497	NA
HbGBS_448024327_615	LG3	24.519	NA	gi|448024327|gb|AJJZ010255319.1|	615	scaffold140150	SYNONYMOUS_CODING
HbGBS_448069687_1187	LG3	24.98	NA	gi|448069687|gb|AJJZ010209962.1|	1187	scaffold117326	NON_SYNONYMOUS_CODING
HbGBS_447754116_2445	LG3	32.619	NA	gi|447754116|gb|AJJZ010518068.1|	2445	scaffold274976	UPSTREAM
HbGBS_447839809_358	LG3	35.404	NA	gi|447839809|gb|AJJZ010432399.1|	358	scaffold244504	NON_SYNONYMOUS_CODING
HbGBS_447876937_2149	LG3	40.486	NA	gi|447876937|gb|AJJZ010395271.1|	2149	scaffold223782	NONE
HbGBS_447862874_1371	LG3	42.859	NA	gi|447862874|gb|AJJZ010409334.1|	1371	scaffold231890	NON_SYNONYMOUS_CODING
HbGBS_445409723_1794	LG3	43.79	NA	gi|445409723|gb|AJJZ010957913.1|	1794	scaffold423271	NON_SYNONYMOUS_CODING
HbGBS_447746585_1439	LG3	44.8	NA	gi|447746585|gb|AJJZ010525599.1|	1439	scaffold276498	INTERGENIC
HbGBS_447453807_323	LG3	44.8	NA	gi|447453807|gb|AJJZ010787563.1|	323	scaffold367681	INTERGENIC
HbGBS_448148320_5310	LG3	46.454	NA	gi|448148320|gb|AJJZ010153695.1|	5310	scaffold86331	INTRON
HbGBS_448148320_5307	LG3	46.454	NA	gi|448148320|gb|AJJZ010153695.1|	5307	scaffold86331	INTRON
HbGBS_445438984_3062	LG3	50.36	NA	gi|445438984|gb|AJJZ010937643.1|	3062	scaffold412052	DOWNSTREAM
HbGBS_445407200_557	LG3	53.643	NA	gi|445407200|gb|AJJZ010959879.1|	557	scaffold424645	NONE
HbGBS_448224222_4547	LG3	54.029	NA	gi|448224222|gb|AJJZ010077793.1|	4547	scaffold42697	DOWNSTREAM
HbGBS_445408422_391	LG3	54.029	NA	gi|445408422|gb|AJJZ010959030.1|	391	scaffold424035	INTERGENIC
HbGBS_445408422_358	LG3	55.05	NA	gi|445408422|gb|AJJZ010959030.1|	358	scaffold424035	INTERGENIC
HbGBS_448010351_325	LG3	55.398	NA	gi|448010351|gb|AJJZ010269295.1|	325	scaffold147794	NA
HbGBS_445345393_692	LG3	55.398	NA	gi|445345393|gb|AJJZ011007025.1|	692	scaffold464714	NONE
HbGBS_445408422_351	LG3	55.63	NA	gi|445408422|gb|AJJZ010959030.1|	351	scaffold424035	INTERGENIC
HbGBS_445430567_1641	LG3	55.63	NA	gi|445430567|gb|AJJZ010942950.1|	1641	scaffold414467	INTERGENIC
HbGBS_445408422_353	LG3	55.63	NA	gi|445408422|gb|AJJZ010959030.1|	353	scaffold424035	INTERGENIC
HbGBS_447733230_2500	LG3	55.63	NA	gi|447733230|gb|AJJZ010538954.1|	2500	scaffold279175	INTRON
HbGBS_447911348_2846	LG3	58.969	NA	gi|447911348|gb|AJJZ010360860.1|	2846	scaffold202735	INTERGENIC
HbGBS_447911341_1230	LG3	59.267	NA	gi|447911341|gb|AJJZ010360867.1|	1230	scaffold202735	INTERGENIC
HbGBS_447997330_1169	LG3	59.267	NA	gi|447997330|gb|AJJZ010282316.1|	1169	scaffold155001	SYNONYMOUS_CODING
HbGBS_447911348_2929	LG3	59.307	NA	gi|447911348|gb|AJJZ010360860.1|	2929	scaffold202735	INTERGENIC
HbGBS_448211676_816	LG3	59.923	NA	gi|448211676|gb|AJJZ010090339.1|	816	scaffold49906	DOWNSTREAM
HbGBS_448211673_6402	LG3	61.256	NA	gi|448211673|gb|AJJZ010090342.1|	6402	scaffold49906	DOWNSTREAM
HbGBS_448042631_7610	LG3	66.485	NA	gi|448042631|gb|AJJZ010237016.1|	7610	scaffold130568	NON_SYNONYMOUS_CODING
HbGBS_447904896_1496	LG3	67.892	NA	gi|447904896|gb|AJJZ010367312.1|	1496	scaffold206721	NON_SYNONYMOUS_CODING
HbGBS_447935783_546	LG3	68.756	NA	gi|447935783|gb|AJJZ010343863.1|	546	scaffold192146	INTERGENIC
HbGBS_445440899_4661	LG3	69.682	NA	gi|445440899|gb|AJJZ010936120.1|	4661	scaffold411492	SYNONYMOUS_CODING
HbGBS_448144084_931	LG3	69.719	NA	gi|448144084|gb|AJJZ010157931.1|	931	scaffold88762	INTERGENIC
HbGBS_448144084_918	LG3	70.027	NA	gi|448144084|gb|AJJZ010157931.1|	918	scaffold88762	INTERGENIC
HbGBS_447865233_839	LG3	74.069	NA	gi|447865233|gb|AJJZ010406975.1|	839	scaffold230514	NA
HbGBS_447819539_195	LG3	75.681	NA	gi|447819539|gb|AJJZ010452645.1|	195	scaffold254354	DOWNSTREAM
HbGBS_447865233_811	LG3	76.273	NA	gi|447865233|gb|AJJZ010406975.1|	811	scaffold230514	DOWNSTREAM
HbGBS_447819539_757	LG3	76.273	NA	gi|447819539|gb|AJJZ010452645.1|	757	scaffold254354	NA
HbGBS_448002884_710	LG3	76.273	NA	gi|448002884|gb|AJJZ010276762.1|	710	scaffold151934	INTRON
HbGBS_447993296_5181	LG3	77.38	NA	gi|447993296|gb|AJJZ010286350.1|	5181	scaffold157318	INTRON
HbGBS_447956167_4164	LG3	78.543	NA	gi|447956167|gb|AJJZ010323479.1|	4164	scaffold179486	INTERGENIC
HbGBS_445448281_8115	LG3	78.543	NA	gi|445448281|gb|AJJZ010930880.1|	8115	scaffold410055	DOWNSTREAM
HbGBS_447956167_4154	LG3	78.543	NA	gi|447956167|gb|AJJZ010323479.1|	4154	scaffold179486	INTERGENIC
HbGBS_447865242_4487	LG3	79.68	NA	gi|447865242|gb|AJJZ010406966.1|	4487	scaffold230514	SYNONYMOUS_CODING
HbGBS_447865233_808	LG3	80.11	NA	gi|447865233|gb|AJJZ010406975.1|	808	scaffold230514	DOWNSTREAM
HbGBS_447865233_716	LG3	80.211	NA	gi|447865233|gb|AJJZ010406975.1|	716	scaffold230514	NON_SYNONYMOUS_CODING
HbGBS_447935399_1870	LG3	80.795	NA	gi|447935399|gb|AJJZ010344247.1|	1870	scaffold192395	NA
HbGBS_447819539_796	LG3	81.228	NA	gi|447819539|gb|AJJZ010452645.1|	796	scaffold254354	SYNONYMOUS_CODING
HbGBS_445450200_6388	LG3	81.247	NA	gi|445450200|gb|AJJZ010929517.1|	6388	scaffold409815	INTRON
HbGBS_445450200_6362	LG3	81.622	NA	gi|445450200|gb|AJJZ010929517.1|	6362	scaffold409815	INTRON
HbGBS_445450200_6415	LG3	81.64	NA	gi|445450200|gb|AJJZ010929517.1|	6415	scaffold409815	SYNONYMOUS_CODING
HbGBS_445450200_6332	LG3	81.677	NA	gi|445450200|gb|AJJZ010929517.1|	6332	scaffold409815	INTRON
HbGBS_448062303_714	LG3	82.331	NA	gi|448062303|gb|AJJZ010217346.1|	714	scaffold121147	SYNONYMOUS_CODING
HbGBS_447429434_2935	LG3	82.676	NA	gi|447429434|gb|AJJZ010811936.1|	2935	scaffold375900	INTRON
HbGBS_448088654_2983	LG3	85.22	NA	gi|448088654|gb|AJJZ010195683.1|	2983	scaffold109760	NON_SYNONYMOUS_CODING
HbGBS_448041202_2549	LG3	85.22	NA	gi|448041202|gb|AJJZ010238445.1|	2549	scaffold131307	UPSTREAM
HbGBS_445423257_486	LG3	85.687	NA	gi|445423257|gb|AJJZ010948288.1|	486	scaffold417190	INTRON
HbGBS_448062306_2007	LG3	85.687	NA	gi|448062306|gb|AJJZ010217343.1|	2007	scaffold121147	DOWNSTREAM
HbGBS_448810410_2090	LG3	85.687	NA	gi|448810410|gb|AJJZ010004351.1|	2090	scaffold02340	SYNONYMOUS_CODING
HbGBS_448008651_200	LG3	85.897	NA	gi|448008651|gb|AJJZ010270995.1|	200	scaffold148691	INTERGENIC
HbGBS_445423257_485	LG3	87.632	NA	gi|445423257|gb|AJJZ010948288.1|	485	scaffold417190	INTRON
HbGBS_447983152_831	LG3	87.885	NA	gi|447983152|gb|AJJZ010296494.1|	831	scaffold163205	INTRON
HbGBS_447983152_835	LG3	88.005	NA	gi|447983152|gb|AJJZ010296494.1|	835	scaffold163205	INTRON
HbGBS_448048751_5968	LG3	88.381	NA	gi|448048751|gb|AJJZ010230898.1|	5968	scaffold127501	DOWNSTREAM
HbGBS_447618002_1122	LG3	89.03	NA	gi|447618002|gb|AJJZ010624277.1|	1122	scaffold311546	SYNONYMOUS_CODING
HbGBS_448129393_4981	LG3	89.03	NA	gi|448129393|gb|AJJZ010172622.1|	4981	scaffold97036	DOWNSTREAM
HbGBS_447618001_625	LG3	89.372	NA	gi|447618001|gb|AJJZ010624278.1|	625	scaffold311546	NA
HbGBS_447983152_879	LG3	89.724	NA	gi|447983152|gb|AJJZ010296494.1|	879	scaffold163205	INTRON
HbGBS_445398673_11143	LG3	90.363	NA	gi|445398673|gb|AJJZ010965721.1|	11143	scaffold428974	DOWNSTREAM
HbGBS_445398672_5008	LG3	91.452	NA	gi|445398672|gb|AJJZ010965722.1|	5008	scaffold428974	NON_SYNONYMOUS_CODING
HbGBS_445401169_459	LG3	91.919	NA	gi|445401169|gb|AJJZ010963993.1|	459	scaffold427629	NONE
HbGBS_445398673_11124	LG3	91.919	NA	gi|445398673|gb|AJJZ010965721.1|	11124	scaffold428974	DOWNSTREAM
HbGBS_448167511_212	LG3	95.515	NA	gi|448167511|gb|AJJZ010134504.1|	212	scaffold75438	INTERGENIC
HbGBS_447459934_7066	LG3	96.979	LG1	gi|447459934|gb|AJJZ010781436.1|	7066	scaffold365857	INTRON
HbGBS_447954058_4586	LG3	96.979	LG1	gi|447954058|gb|AJJZ010325588.1|	4586	scaffold180784	DOWNSTREAM
HbGBS_448064688_1956	LG3	96.979	NA	gi|448064688|gb|AJJZ010214961.1|	1956	scaffold119933	INTERGENIC
HbGBS_448064688_2030	LG3	96.979	NA	gi|448064688|gb|AJJZ010214961.1|	2030	scaffold119933	INTERGENIC
HbGBS_448112312_2661	LG3	96.979	NA	gi|448112312|gb|AJJZ010183235.1|	2661	scaffold102930	SYNONYMOUS_CODING
HbGBS_447998201_144	LG3	97.249	NA	gi|447998201|gb|AJJZ010281445.1|	144	scaffold154477	INTERGENIC
HbGBS_445447582_8255	LG3	98.446	NA	gi|445447582|gb|AJJZ010931392.1|	8255	scaffold410161	DOWNSTREAM
HbGBS_448044661_3563	LG3	98.446	NA	gi|448044661|gb|AJJZ010234986.1|	3563	scaffold129534	DOWNSTREAM
HbGBS_448044662_2306	LG3	98.446	NA	gi|448044662|gb|AJJZ010234985.1|	2306	scaffold129534	SYNONYMOUS_CODING
HbGBS_448044662_2322	LG3	98.446	NA	gi|448044662|gb|AJJZ010234985.1|	2322	scaffold129534	NON_SYNONYMOUS_CODING
HbGBS_448749243_3126	LG3	98.446	NA	gi|448749243|gb|AJJZ010065516.1|	3126	scaffold35712	DOWNSTREAM
HbGBS_445447582_379	LG3	98.446	NA	gi|445447582|gb|AJJZ010931392.1|	379	scaffold410161	INTERGENIC
HbGBS_448046210_3976	LG3	98.565	NA	gi|448046210|gb|AJJZ010233437.1|	3976	scaffold128663	DOWNSTREAM
HbGBS_447654973_4260	LG3	99.274	NA	gi|447654973|gb|AJJZ010591591.1|	4260	scaffold298021	DOWNSTREAM
HbGBS_447654973_4267	LG3	99.667	NA	gi|447654973|gb|AJJZ010591591.1|	4267	scaffold298021	DOWNSTREAM
HbGBS_447496909_1175	LG3	100.465	NA	gi|447496909|gb|AJJZ010744461.1|	1175	scaffold352921	NON_SYNONYMOUS_CODING
HbGBS_448172864_1023	LG3	100.841	NA	gi|448172864|gb|AJJZ010129151.1|	1023	scaffold72322	INTERGENIC
HbGBS_448023329_2056	LG3	100.841	NA	gi|448023329|gb|AJJZ010256317.1|	2056	scaffold140678	INTERGENIC
HbGBS_448038770_1298	LG3	100.841	NA	gi|448038770|gb|AJJZ010240877.1|	1298	scaffold132570	SYNONYMOUS_CODING
HbGBS_448749236_2887	LG3	101.74	NA	gi|448749236|gb|AJJZ010065523.1|	2887	scaffold35712	UPSTREAM
HbGBS_448172861_4371	LG3	102.345	NA	gi|448172861|gb|AJJZ010129154.1|	4371	scaffold72322	INTRON
HbGBS_445353959_1391	LG3	103.18	NA	gi|445353959|gb|AJJZ011001657.1|	1391	scaffold459730	NON_SYNONYMOUS_CODING
HbGBS_448051032_5724	LG3	104.188	NA	gi|448051032|gb|AJJZ010228617.1|	5724	scaffold126481	DOWNSTREAM
HbGBS_447438776_1671	LG4	-6.597	NA	gi|447438776|gb|AJJZ010802594.1|	1671	scaffold372022	UPSTREAM
HbGBS_447438776_1675	LG4	-5.579	NA	gi|447438776|gb|AJJZ010802594.1|	1675	scaffold372022	UPSTREAM
HbGBS_447438776_1777	LG4	-3.868	NA	gi|447438776|gb|AJJZ010802594.1|	1777	scaffold372022	UPSTREAM
HbGBS_447438776_1785	LG4	-3.185	NA	gi|447438776|gb|AJJZ010802594.1|	1785	scaffold372022	UPSTREAM
HbGBS_448073316_380	LG4	-0.707	NA	gi|448073316|gb|AJJZ010206333.1|	380	scaffold115401	INTRON
HbGBS_445423295_1728	LG4	0	NA	gi|445423295|gb|AJJZ010948250.1|	1728	scaffold417170	NON_SYNONYMOUS_CODING
HbGBS_445360839_4127	LG4	3.945	NA	gi|445360839|gb|AJJZ010997202.1|	4127	scaffold455595	INTRON
HbGBS_445407372_596	LG4	4.913	NA	gi|445407372|gb|AJJZ010959763.1|	596	scaffold424562	NON_SYNONYMOUS_CODING
HbGBS_448025502_753	LG4	4.913	NA	gi|448025502|gb|AJJZ010254145.1|	753	scaffold139551	SYNONYMOUS_CODING
HbGBS_448025505_8155	LG4	4.913	NA	gi|448025505|gb|AJJZ010254142.1|	8155	scaffold139551	NON_SYNONYMOUS_CODING
HbGBS_448049226_208	LG4	6.807	NA	gi|448049226|gb|AJJZ010230423.1|	208	scaffold127294	NON_SYNONYMOUS_CODING
HbGBS_448009412_2156	LG4	7.303	NA	gi|448009412|gb|AJJZ010270234.1|	2156	scaffold148300	SYNONYMOUS_CODING
HbGBS_448073316_345	LG4	8.446	NA	gi|448073316|gb|AJJZ010206333.1|	345	scaffold115401	INTRON
HbGBS_448009409_3509	LG4	9.193	NA	gi|448009409|gb|AJJZ010270237.1|	3509	scaffold148300	INTRON
HbGBS_448039510_1510	LG4	9.981	NA	gi|448039510|gb|AJJZ010240137.1|	1510	scaffold132195	NON_SYNONYMOUS_CODING
HbGBS_448014700_423	LG4	11.951	NA	gi|448014700|gb|AJJZ010264946.1|	423	scaffold145430	INTERGENIC
HbGBS_445439996_8285	LG4	13.71	NA	gi|445439996|gb|AJJZ010936944.1|	8285	scaffold411809	SYNONYMOUS_CODING
HbGBS_448053545_511	LG4	14.797	NA	gi|448053545|gb|AJJZ010226104.1|	511	scaffold125343	INTERGENIC
HbGBS_445426360_3519	LG4	15.467	NA	gi|445426360|gb|AJJZ010946206.1|	3519	scaffold416058	SYNONYMOUS_CODING
HbGBS_448052173_2907	LG4	18.445	NA	gi|448052173|gb|AJJZ010227476.1|	2907	scaffold125932	NA
HbGBS_448073303_3229	LG4	20.143	NA	gi|448073303|gb|AJJZ010206346.1|	3229	scaffold115401	INTRON
HbGBS_445403339_1387	LG4	22.193	NA	gi|445403339|gb|AJJZ010962141.1|	1387	scaffold426286	NON_SYNONYMOUS_CODING
HbGBS_447930403_4227	LG4	24.824	NA	gi|447930403|gb|AJJZ010349243.1|	4227	scaffold195531	NON_SYNONYMOUS_CODING
HbGBS_448014700_378	LG4	25.488	NA	gi|448014700|gb|AJJZ010264946.1|	378	scaffold145430	INTERGENIC
HbGBS_448014700_361	LG4	25.488	NA	gi|448014700|gb|AJJZ010264946.1|	361	scaffold145430	INTERGENIC
HbGBS_448099829_573	LG4	30.625	NA	gi|448099829|gb|AJJZ010189774.1|	573	scaffold106522	INTERGENIC
HbGBS_448052817_975	LG4	31.729	NA	gi|448052817|gb|AJJZ010226832.1|	975	scaffold125660	INTERGENIC
HbGBS_448032133_2573	LG4	32.419	NA	gi|448032133|gb|AJJZ010247514.1|	2573	scaffold135958	INTERGENIC
HbGBS_445397853_4565	LG4	38.688	NA	gi|445397853|gb|AJJZ010966319.1|	4565	scaffold429414	INTRON
HbGBS_445384473_1481	LG4	38.688	NA	gi|445384473|gb|AJJZ010977654.1|	1481	scaffold438546	INTRON
HbGBS_445445205_4284	LG4	39.746	NA	gi|445445205|gb|AJJZ010933065.1|	4284	scaffold410551	NON_SYNONYMOUS_CODING
HbGBS_445444323_1932	LG4	50.806	NA	gi|445444323|gb|AJJZ010933801.1|	1932	scaffold410742	INTRON
HbGBS_445416613_1484	LG4	53.149	NA	gi|445416613|gb|AJJZ010952840.1|	1484	scaffold419821	NON_SYNONYMOUS_CODING
HbGBS_445316498_135	LG4	53.909	NA	gi|445316498|gb|AJJZ011029542.1|	135	scaffold486215	INTERGENIC
HbGBS_445316498_200	LG4	53.909	NA	gi|445316498|gb|AJJZ011029542.1|	200	scaffold486215	INTERGENIC
HbGBS_448180069_1448	LG4	53.909	NA	gi|448180069|gb|AJJZ010121946.1|	1448	scaffold68217	NONE
HbGBS_445316498_188	LG4	54.57	NA	gi|445316498|gb|AJJZ011029542.1|	188	scaffold486215	INTERGENIC
HbGBS_447696863_1189	LG4	54.57	NA	gi|447696863|gb|AJJZ010575321.1|	1189	scaffold291512	DOWNSTREAM
HbGBS_445510670_4654	LG4	54.671	NA	gi|445510670|gb|AJJZ010891686.1|	4654	scaffold402659	INTRON
HbGBS_447933704_12914	LG4	56.552	NA	gi|447933704|gb|AJJZ010345942.1|	12914	scaffold193436	SYNONYMOUS_CODING
HbGBS_447999190_5902	LG4	57.411	NA	gi|447999190|gb|AJJZ010280456.1|	5902	scaffold153952	DOWNSTREAM
HbGBS_445416613_1520	LG4	58.435	NA	gi|445416613|gb|AJJZ010952840.1|	1520	scaffold419821	NON_SYNONYMOUS_CODING
HbGBS_447692812_1716	LG4	58.435	NA	gi|447692812|gb|AJJZ010578056.1|	1716	scaffold292631	INTERGENIC
HbGBS_447999190_5854	LG4	59.504	NA	gi|447999190|gb|AJJZ010280456.1|	5854	scaffold153952	DOWNSTREAM
HbGBS_447999193_1886	LG4	60.837	NA	gi|447999193|gb|AJJZ010280453.1|	1886	scaffold153952	DOWNSTREAM
HbGBS_447999193_1954	LG4	61.102	NA	gi|447999193|gb|AJJZ010280453.1|	1954	scaffold153952	DOWNSTREAM
HbGBS_447999204_5050	LG4	61.406	NA	gi|447999204|gb|AJJZ010280442.1|	5050	scaffold153952	INTERGENIC
HbGBS_447992935_4078	LG4	65.22	NA	gi|447992935|gb|AJJZ010286711.1|	4078	scaffold157499	DOWNSTREAM
HbGBS_445310352_3689	LG4	76.447	NA	gi|445310352|gb|AJJZ011035397.1|	3689	scaffold491922	UPSTREAM
HbGBS_447978370_857	LG4	76.83	NA	gi|447978370|gb|AJJZ010301276.1|	857	scaffold166000	NON_SYNONYMOUS_CODING
HbGBS_445310354_8036	LG4	76.83	NA	gi|445310354|gb|AJJZ011035395.1|	8036	scaffold491922	SYNONYMOUS_CODING
HbGBS_448037619_856	LG4	78.787	NA	gi|448037619|gb|AJJZ010242028.1|	856	scaffold133164	NONE
HbGBS_447868681_4710	LG4	81.696	LG6	gi|447868681|gb|AJJZ010403527.1|	4710	scaffold228549	DOWNSTREAM
HbGBS_448017680_752	LG4	82.784	NA	gi|448017680|gb|AJJZ010261966.1|	752	scaffold143753	NONE
HbGBS_445408058_910	LG4	82.784	NA	gi|445408058|gb|AJJZ010959286.1|	910	scaffold424230	INTRON
HbGBS_448017680_823	LG4	82.784	NA	gi|448017680|gb|AJJZ010261966.1|	823	scaffold143753	NONE
HbGBS_447626426_2883	LG4	82.784	NA	gi|447626426|gb|AJJZ010615853.1|	2883	scaffold308529	SYNONYMOUS_CODING
HbGBS_445445850_3977	LG4	83.392	NA	gi|445445850|gb|AJJZ010932562.1|	3977	scaffold410435	UPSTREAM
HbGBS_447868681_4790	LG4	83.997	LG6	gi|447868681|gb|AJJZ010403527.1|	4790	scaffold228549	DOWNSTREAM
HbGBS_447557439_379	LG4	85.187	NA	gi|447557439|gb|AJJZ010683931.1|	379	scaffold331145	INTERGENIC
HbGBS_445427915_1053	LG4	86.165	NA	gi|445427915|gb|AJJZ010944985.1|	1053	scaffold415459	NON_SYNONYMOUS_CODING
HbGBS_447474613_2443	LG4	86.283	NA	gi|447474613|gb|AJJZ010766757.1|	2443	scaffold360717	INTRON
HbGBS_447993065_3241	LG4	88.015	NA	gi|447993065|gb|AJJZ010286581.1|	3241	scaffold157436	DOWNSTREAM
HbGBS_445448881_1224	LG4	89.391	NA	gi|445448881|gb|AJJZ010930390.1|	1224	scaffold409964	NA
HbGBS_447557439_339	LG4	90.582	NA	gi|447557439|gb|AJJZ010683931.1|	339	scaffold331145	NA
HbGBS_445441912_2040	LG4	98.264	NA	gi|445441912|gb|AJJZ010935452.1|	2040	scaffold411285	NA
HbGBS_448075634_179	LG5	0	NA	gi|448075634|gb|AJJZ010204015.1|	179	scaffold114160	DOWNSTREAM
HbGBS_448022580_992	LG5	1.274	NA	gi|448022580|gb|AJJZ010257066.1|	992	scaffold141123	NON_SYNONYMOUS_CODING
HbGBS_448075626_2104	LG5	1.274	NA	gi|448075626|gb|AJJZ010204023.1|	2104	scaffold114160	SYNONYMOUS_CODING
HbGBS_448047192_7767	LG5	2.527	LG9	gi|448047192|gb|AJJZ010232455.1|	7767	scaffold128180	INTRON
HbGBS_448047197_6934	LG5	4.084	LG9	gi|448047197|gb|AJJZ010232450.1|	6934	scaffold128180	DOWNSTREAM
HbGBS_445352206_1143	LG5	7.896	NA	gi|445352206|gb|AJJZ011002773.1|	1143	scaffold460763	INTERGENIC
HbGBS_448047197_6860	LG5	9.442	LG9	gi|448047197|gb|AJJZ010232450.1|	6860	scaffold128180	DOWNSTREAM
HbGBS_447921512_7840	LG5	11.836	NA	gi|447921512|gb|AJJZ010358134.1|	7840	scaffold201037	INTRON
HbGBS_448008537_1037	LG5	13.248	NA	gi|448008537|gb|AJJZ010271109.1|	1037	scaffold148758	NONE
HbGBS_445445801_3141	LG5	14.259	NA	gi|445445801|gb|AJJZ010932606.1|	3141	scaffold410443	NON_SYNONYMOUS_CODING
HbGBS_445445801_3029	LG5	14.259	NA	gi|445445801|gb|AJJZ010932606.1|	3029	scaffold410443	NON_SYNONYMOUS_CODING
HbGBS_445424738_1258	LG5	15.532	NA	gi|445424738|gb|AJJZ010947296.1|	1258	scaffold416659	INTERGENIC
HbGBS_448015085_4400	LG5	16.819	NA	gi|448015085|gb|AJJZ010264561.1|	4400	scaffold145212	INTRON
HbGBS_448055018_4249	LG5	16.819	NA	gi|448055018|gb|AJJZ010224631.1|	4249	scaffold124621	INTERGENIC
HbGBS_448055018_4236	LG5	17.074	NA	gi|448055018|gb|AJJZ010224631.1|	4236	scaffold124621	INTERGENIC
HbGBS_445323109_3853	LG5	17.549	NA	gi|445323109|gb|AJJZ011023239.1|	3853	scaffold480117	INTRON
HbGBS_447939060_5933	LG5	18.63	NA	gi|447939060|gb|AJJZ010340586.1|	5933	scaffold190089	DOWNSTREAM
HbGBS_448047197_6883	LG5	19.039	LG9	gi|448047197|gb|AJJZ010232450.1|	6883	scaffold128180	DOWNSTREAM
HbGBS_445446677_1137	LG5	19.971	NA	gi|445446677|gb|AJJZ010931873.1|	1137	scaffold410288	INTERGENIC
HbGBS_445323109_3770	LG5	21.545	NA	gi|445323109|gb|AJJZ011023239.1|	3770	scaffold480117	SYNONYMOUS_CODING
HbGBS_445444689_4884	LG5	22.283	NA	gi|445444689|gb|AJJZ010933509.1|	4884	scaffold410664	SYNONYMOUS_CODING
HbGBS_448081879_258	LG5	22.283	NA	gi|448081879|gb|AJJZ010199256.1|	258	scaffold111664	SYNONYMOUS_CODING
HbGBS_447934022_298	LG5	23.964	NA	gi|447934022|gb|AJJZ010345624.1|	298	scaffold193270	INTERGENIC
HbGBS_445434172_2596	LG5	24.263	NA	gi|445434172|gb|AJJZ010940787.1|	2596	scaffold413393	UPSTREAM
HbGBS_447934022_218	LG5	25.241	NA	gi|447934022|gb|AJJZ010345624.1|	218	scaffold193270	INTERGENIC
HbGBS_448097852_2747	LG5	26.296	NA	gi|448097852|gb|AJJZ010190847.1|	2747	scaffold107138	INTERGENIC
HbGBS_445234001_5467	LG5	27.06	NA	gi|445234001|gb|AJJZ011105753.1|	5467	scaffold559611	INTERGENIC
HbGBS_448039515_15919	LG5	27.507	NA	gi|448039515|gb|AJJZ010240132.1|	15919	scaffold132194	DOWNSTREAM
HbGBS_445234001_5518	LG5	27.606	NA	gi|445234001|gb|AJJZ011105753.1|	5518	scaffold559611	INTERGENIC
HbGBS_445233998_6934	LG5	28.099	NA	gi|445233998|gb|AJJZ011105756.1|	6934	scaffold559611	DOWNSTREAM
HbGBS_447993640_6296	LG5	28.099	NA	gi|447993640|gb|AJJZ010286006.1|	6296	scaffold157150	DOWNSTREAM
HbGBS_448163461_3638	LG5	28.099	NA	gi|448163461|gb|AJJZ010138554.1|	3638	scaffold77734	NA
HbGBS_447993640_6321	LG5	28.099	NA	gi|447993640|gb|AJJZ010286006.1|	6321	scaffold157150	DOWNSTREAM
HbGBS_445234002_11538	LG5	28.728	NA	gi|445234002|gb|AJJZ011105752.1|	11538	scaffold559611	SYNONYMOUS_CODING
HbGBS_448037995_2393	LG5	29.127	NA	gi|448037995|gb|AJJZ010241652.1|	2393	scaffold132967	NA
HbGBS_445446677_1073	LG5	29.127	NA	gi|445446677|gb|AJJZ010931873.1|	1073	scaffold410288	INTERGENIC
HbGBS_445429493_1331	LG5	29.65	NA	gi|445429493|gb|AJJZ010943805.1|	1331	scaffold414915	NON_SYNONYMOUS_CODING
HbGBS_447934023_1771	LG5	29.818	NA	gi|447934023|gb|AJJZ010345623.1|	1771	scaffold193270	INTERGENIC
HbGBS_448040585_399	LG5	30.775	NA	gi|448040585|gb|AJJZ010239062.1|	399	scaffold131602	NONE
HbGBS_448049698_1085	LG5	32.381	NA	gi|448049698|gb|AJJZ010229951.1|	1085	scaffold127064	SYNONYMOUS_CODING
HbGBS_448049702_5083	LG5	32.381	NA	gi|448049702|gb|AJJZ010229947.1|	5083	scaffold127064	NONE
HbGBS_448049704_11990	LG5	32.381	NA	gi|448049704|gb|AJJZ010229945.1|	11990	scaffold127064	DOWNSTREAM
HbGBS_448127728_4746	LG5	32.614	NA	gi|448127728|gb|AJJZ010174287.1|	4746	scaffold97954	SYNONYMOUS_CODING
HbGBS_447998301_932	LG5	34.045	NA	gi|447998301|gb|AJJZ010281345.1|	932	scaffold154413	NA
HbGBS_445110698_1129	LG5	34.588	NA	gi|445110698|gb|AJJZ011182833.1|	1129	scaffold602918	INTERGENIC
HbGBS_445110702_11571	LG5	34.588	NA	gi|445110702|gb|AJJZ011182829.1|	11571	scaffold602918	UPSTREAM
HbGBS_445233998_6906	LG5	34.588	NA	gi|445233998|gb|AJJZ011105756.1|	6906	scaffold559611	DOWNSTREAM
HbGBS_445386032_2135	LG5	34.588	NA	gi|445386032|gb|AJJZ010976209.1|	2135	scaffold437332	DOWNSTREAM
HbGBS_448099024_4515	LG5	34.588	NA	gi|448099024|gb|AJJZ010190219.1|	4515	scaffold106791	NONE
HbGBS_445386032_2171	LG5	34.588	NA	gi|445386032|gb|AJJZ010976209.1|	2171	scaffold437332	DOWNSTREAM
HbGBS_448099022_1584	LG5	34.588	NA	gi|448099022|gb|AJJZ010190221.1|	1584	scaffold106791	SYNONYMOUS_CODING
HbGBS_447859541_1110	LG5	35.447	NA	gi|447859541|gb|AJJZ010412667.1|	1110	scaffold233810	SYNONYMOUS_CODING
HbGBS_447415473_4491	LG5	36.613	NA	gi|447415473|gb|AJJZ010825897.1|	4491	scaffold381719	DOWNSTREAM
HbGBS_448049709_11589	LG5	36.84	NA	gi|448049709|gb|AJJZ010229940.1|	11589	scaffold127064	UPSTREAM
HbGBS_448049709_11627	LG5	37.161	NA	gi|448049709|gb|AJJZ010229940.1|	11627	scaffold127064	NA
HbGBS_447893637_1779	LG5	37.808	NA	gi|447893637|gb|AJJZ010378571.1|	1779	scaffold213667	NON_SYNONYMOUS_CODING
HbGBS_447893623_1189	LG5	38.777	NA	gi|447893623|gb|AJJZ010378585.1|	1189	scaffold213667	SYNONYMOUS_CODING
HbGBS_448020922_950	LG5	40.413	NA	gi|448020922|gb|AJJZ010258724.1|	950	scaffold142068	NON_SYNONYMOUS_CODING
HbGBS_445386032_5025	LG5	40.788	NA	gi|445386032|gb|AJJZ010976209.1|	5025	scaffold437332	DOWNSTREAM
HbGBS_447861846_4163	LG5	44.536	NA	gi|447861846|gb|AJJZ010410362.1|	4163	scaffold232519	NON_SYNONYMOUS_CODING
HbGBS_447919816_3179	LG5	44.619	NA	gi|447919816|gb|AJJZ010359830.1|	3179	scaffold202086	INTERGENIC
HbGBS_448006942_1818	LG5	44.894	NA	gi|448006942|gb|AJJZ010272704.1|	1818	scaffold149640	NON_SYNONYMOUS_CODING
HbGBS_447919816_3188	LG5	44.894	NA	gi|447919816|gb|AJJZ010359830.1|	3188	scaffold202086	INTERGENIC
HbGBS_445437710_5235	LG5	45.048	NA	gi|445437710|gb|AJJZ010938615.1|	5235	scaffold412467	INTRON
HbGBS_447919816_3163	LG5	46.225	NA	gi|447919816|gb|AJJZ010359830.1|	3163	scaffold202086	INTERGENIC
HbGBS_445388281_3732	LG5	46.338	NA	gi|445388281|gb|AJJZ010974358.1|	3732	scaffold435825	DOWNSTREAM
HbGBS_447823217_9197	LG5	48.388	NA	gi|447823217|gb|AJJZ010448967.1|	9197	scaffold252693	SYNONYMOUS_CODING
HbGBS_445442649_1728	LG5	49.069	NA	gi|445442649|gb|AJJZ010934981.1|	1728	scaffold411104	INTRON
HbGBS_447976035_268	LG5	49.069	NA	gi|447976035|gb|AJJZ010303611.1|	268	scaffold167362	INTERGENIC
HbGBS_445447046_3706	LG5	49.069	NA	gi|445447046|gb|AJJZ010931751.1|	3706	scaffold410252	DOWNSTREAM
HbGBS_447626846_3514	LG5	49.458	NA	gi|447626846|gb|AJJZ010615433.1|	3514	scaffold308355	DOWNSTREAM
HbGBS_447564400_1932	LG5	49.524	NA	gi|447564400|gb|AJJZ010676970.1|	1932	scaffold328411	SYNONYMOUS_CODING
HbGBS_447508608_1198	LG5	49.524	NA	gi|447508608|gb|AJJZ010732762.1|	1198	scaffold348116	INTERGENIC
HbGBS_447508610_3746	LG5	50.446	NA	gi|447508610|gb|AJJZ010732760.1|	3746	scaffold348116	INTERGENIC
HbGBS_447564400_1944	LG5	50.446	NA	gi|447564400|gb|AJJZ010676970.1|	1944	scaffold328411	SYNONYMOUS_CODING
HbGBS_448027152_1724	LG5	50.446	NA	gi|448027152|gb|AJJZ010252495.1|	1724	scaffold138659	DOWNSTREAM
HbGBS_447451781_2422	LG5	50.446	NA	gi|447451781|gb|AJJZ010789589.1|	2422	scaffold368340	INTRON
HbGBS_447508608_1132	LG5	50.446	NA	gi|447508608|gb|AJJZ010732762.1|	1132	scaffold348116	INTERGENIC
HbGBS_445442649_1735	LG5	50.55	NA	gi|445442649|gb|AJJZ010934981.1|	1735	scaffold411104	INTRON
HbGBS_447564400_1970	LG5	50.55	NA	gi|447564400|gb|AJJZ010676970.1|	1970	scaffold328411	NON_SYNONYMOUS_CODING
HbGBS_448791285_1854	LG5	51.826	NA	gi|448791285|gb|AJJZ010023476.1|	1854	scaffold12350	NON_SYNONYMOUS_CODING
HbGBS_448804722_3562	LG5	51.826	NA	gi|448804722|gb|AJJZ010010039.1|	3562	scaffold05255	NON_SYNONYMOUS_CODING
HbGBS_448100376_2696	LG5	52.571	NA	gi|448100376|gb|AJJZ010189439.1|	2696	scaffold106366	INTERGENIC
HbGBS_448022231_3975	LG5	53.052	NA	gi|448022231|gb|AJJZ010257415.1|	3975	scaffold141326	NON_SYNONYMOUS_CODING
HbGBS_448050537_23	LG5	53.052	NA	gi|448050537|gb|AJJZ010229112.1|	23	scaffold126686	DOWNSTREAM
HbGBS_448027152_1853	LG5	53.954	NA	gi|448027152|gb|AJJZ010252495.1|	1853	scaffold138659	DOWNSTREAM
HbGBS_448791283_2342	LG5	54.228	NA	gi|448791283|gb|AJJZ010023478.1|	2342	scaffold12350	DOWNSTREAM
HbGBS_448058676_10460	LG5	54.228	NA	gi|448058676|gb|AJJZ010220973.1|	10460	scaffold122911	DOWNSTREAM
HbGBS_448042213_1063	LG5	54.755	NA	gi|448042213|gb|AJJZ010237434.1|	1063	scaffold130785	INTRON
HbGBS_445450402_6788	LG5	55.787	NA	gi|445450402|gb|AJJZ010929320.1|	6788	scaffold409784	INTRON
HbGBS_447991832_332	LG5	57.458	NA	gi|447991832|gb|AJJZ010287814.1|	332	scaffold158112	NON_SYNONYMOUS_CODING
HbGBS_447991832_424	LG5	57.458	NA	gi|447991832|gb|AJJZ010287814.1|	424	scaffold158112	INTRON
HbGBS_445450399_3884	LG5	58.639	NA	gi|445450399|gb|AJJZ010929323.1|	3884	scaffold409784	SYNONYMOUS_CODING
HbGBS_445408099_5420	LG5	60.938	NA	gi|445408099|gb|AJJZ010959245.1|	5420	scaffold424219	NA
HbGBS_448013716_6895	LG5	61.385	NA	gi|448013716|gb|AJJZ010265930.1|	6895	scaffold145952	INTRON
HbGBS_447922105_1020	LG5	62.073	NA	gi|447922105|gb|AJJZ010357541.1|	1020	scaffold200674	INTRON
HbGBS_447922105_947	LG5	62.073	NA	gi|447922105|gb|AJJZ010357541.1|	947	scaffold200674	SYNONYMOUS_CODING
HbGBS_445450387_1545	LG5	62.86	NA	gi|445450387|gb|AJJZ010929335.1|	1545	scaffold409784	NA
HbGBS_447991832_442	LG5	64.265	NA	gi|447991832|gb|AJJZ010287814.1|	442	scaffold158112	INTRON
HbGBS_447937118_875	LG5	64.831	NA	gi|447937118|gb|AJJZ010342528.1|	875	scaffold191333	DOWNSTREAM
HbGBS_445450384_1237	LG5	66.236	NA	gi|445450384|gb|AJJZ010929338.1|	1237	scaffold409784	INTRON
HbGBS_448168291_4077	LG5	67.753	NA	gi|448168291|gb|AJJZ010133724.1|	4077	scaffold74974	DOWNSTREAM
HbGBS_448168293_3888	LG5	67.753	NA	gi|448168293|gb|AJJZ010133722.1|	3888	scaffold74974	DOWNSTREAM
HbGBS_445437696_3503	LG5	67.885	NA	gi|445437696|gb|AJJZ010938629.1|	3503	scaffold412474	UPSTREAM
HbGBS_447937118_846	LG5	68.191	NA	gi|447937118|gb|AJJZ010342528.1|	846	scaffold191333	DOWNSTREAM
HbGBS_447645420_1617	LG5	68.692	NA	gi|447645420|gb|AJJZ010596859.1|	1617	scaffold300336	INTRON
HbGBS_448031634_830	LG5	73.472	NA	gi|448031634|gb|AJJZ010248013.1|	830	scaffold136204	DOWNSTREAM
HbGBS_447922105_325	LG5	74.622	NA	gi|447922105|gb|AJJZ010357541.1|	325	scaffold200674	INTERGENIC
HbGBS_447922105_1001	LG5	74.72	NA	gi|447922105|gb|AJJZ010357541.1|	1001	scaffold200674	INTRON
HbGBS_445434936_946	LG5	77.099	NA	gi|445434936|gb|AJJZ010940351.1|	946	scaffold413194	INTERGENIC
HbGBS_448009783_791	LG5	77.099	NA	gi|448009783|gb|AJJZ010269863.1|	791	scaffold148086	NONE
HbGBS_447856412_4545	LG5	77.16	NA	gi|447856412|gb|AJJZ010415796.1|	4545	scaffold235571	UPSTREAM
HbGBS_447872700_3789	LG5	82.499	NA	gi|447872700|gb|AJJZ010399508.1|	3789	scaffold226245	SYNONYMOUS_CODING
HbGBS_447849493_2323	LG5	82.499	NA	gi|447849493|gb|AJJZ010422715.1|	2323	scaffold239326	SYNONYMOUS_CODING
HbGBS_447849493_2517	LG5	83.081	NA	gi|447849493|gb|AJJZ010422715.1|	2517	scaffold239326	NON_SYNONYMOUS_CODING
HbGBS_447872700_3764	LG5	84.726	NA	gi|447872700|gb|AJJZ010399508.1|	3764	scaffold226245	NON_SYNONYMOUS_CODING
HbGBS_447872700_3811	LG5	85.976	NA	gi|447872700|gb|AJJZ010399508.1|	3811	scaffold226245	NON_SYNONYMOUS_CODING
HbGBS_447928952_1530	LG5	87.445	NA	gi|447928952|gb|AJJZ010350694.1|	1530	scaffold196422	NON_SYNONYMOUS_CODING
HbGBS_445448171_4447	LG5	88.855	NA	gi|445448171|gb|AJJZ010930980.1|	4447	scaffold410072	DOWNSTREAM
HbGBS_448052975_520	LG5	89.035	NA	gi|448052975|gb|AJJZ010226674.1|	520	scaffold125591	INTERGENIC
HbGBS_448142656_21813	LG5	89.035	LG9	gi|448142656|gb|AJJZ010159359.1|	21813	scaffold89544	DOWNSTREAM
HbGBS_448789204_436	LG5	94.904	NA	gi|448789204|gb|AJJZ010025557.1|	436	scaffold13466	NA
HbGBS_448794007_3602	LG5	95.492	NA	gi|448794007|gb|AJJZ010020754.1|	3602	scaffold10889	SYNONYMOUS_CODING
HbGBS_448024958_3313	LG6	0	NA	gi|448024958|gb|AJJZ010254688.1|	3313	scaffold139806	INTERGENIC
HbGBS_445441179_2065	LG6	3.104	NA	gi|445441179|gb|AJJZ010935970.1|	2065	scaffold411448	DOWNSTREAM
HbGBS_448190684_2568	LG6	3.932	NA	gi|448190684|gb|AJJZ010111331.1|	2568	scaffold61959	SYNONYMOUS_CODING
HbGBS_448031320_1166	LG6	3.932	NA	gi|448031320|gb|AJJZ010248327.1|	1166	scaffold136368	DOWNSTREAM
HbGBS_448031321_12252	LG6	3.932	NA	gi|448031321|gb|AJJZ010248326.1|	12252	scaffold136368	INTRON
HbGBS_448048641_6071	LG6	3.932	NA	gi|448048641|gb|AJJZ010231008.1|	6071	scaffold127554	DOWNSTREAM
HbGBS_448190684_2588	LG6	3.932	NA	gi|448190684|gb|AJJZ010111331.1|	2588	scaffold61959	NON_SYNONYMOUS_CODING
HbGBS_448024965_6175	LG6	5.507	NA	gi|448024965|gb|AJJZ010254681.1|	6175	scaffold139806	NON_SYNONYMOUS_CODING
HbGBS_448024967_4002	LG6	5.507	NA	gi|448024967|gb|AJJZ010254679.1|	4002	scaffold139806	DOWNSTREAM
HbGBS_448024958_3280	LG6	5.95	NA	gi|448024958|gb|AJJZ010254688.1|	3280	scaffold139806	INTERGENIC
HbGBS_448031321_12247	LG6	6.445	NA	gi|448031321|gb|AJJZ010248326.1|	12247	scaffold136368	INTRON
HbGBS_448190670_6437	LG6	6.445	NA	gi|448190670|gb|AJJZ010111345.1|	6437	scaffold61959	DOWNSTREAM
HbGBS_445441181_1320	LG6	6.445	NA	gi|445441181|gb|AJJZ010935968.1|	1320	scaffold411448	SYNONYMOUS_CODING
HbGBS_445333383_5558	LG6	6.445	NA	gi|445333383|gb|AJJZ011015583.1|	5558	scaffold472809	DOWNSTREAM
HbGBS_448024965_6292	LG6	7.074	NA	gi|448024965|gb|AJJZ010254681.1|	6292	scaffold139806	NON_SYNONYMOUS_CODING
HbGBS_448190668_1374	LG6	8.052	NA	gi|448190668|gb|AJJZ010111347.1|	1374	scaffold61959	INTERGENIC
HbGBS_448190682_3939	LG6	8.052	NA	gi|448190682|gb|AJJZ010111333.1|	3939	scaffold61959	DOWNSTREAM
HbGBS_448190684_2572	LG6	8.052	NA	gi|448190684|gb|AJJZ010111331.1|	2572	scaffold61959	NON_SYNONYMOUS_CODING
HbGBS_447535325_804	LG6	8.725	NA	gi|447535325|gb|AJJZ010706045.1|	804	scaffold338720	INTRON
HbGBS_445165578_1066	LG6	9.399	NA	gi|445165578|gb|AJJZ011145519.1|	1066	scaffold588658	SYNONYMOUS_CODING
HbGBS_445366046_570	LG6	9.399	NA	gi|445366046|gb|AJJZ010993686.1|	570	scaffold452429	NON_SYNONYMOUS_CODING
HbGBS_447823069_14728	LG6	9.399	NA	gi|447823069|gb|AJJZ010449115.1|	14728	scaffold252760	SYNONYMOUS_CODING
HbGBS_448100200_4670	LG6	9.399	NA	gi|448100200|gb|AJJZ010189539.1|	4670	scaffold106421	INTERGENIC
HbGBS_448803768_2496	LG6	9.399	NA	gi|448803768|gb|AJJZ010010993.1|	2496	scaffold05762	NON_SYNONYMOUS_CODING
HbGBS_447823069_14803	LG6	9.399	NA	gi|447823069|gb|AJJZ010449115.1|	14803	scaffold252760	SYNONYMOUS_CODING
HbGBS_447823069_14724	LG6	10.298	NA	gi|447823069|gb|AJJZ010449115.1|	14724	scaffold252760	NON_SYNONYMOUS_CODING
HbGBS_445447268_3866	LG6	11.206	NA	gi|445447268|gb|AJJZ010931625.1|	3866	scaffold410212	DOWNSTREAM
HbGBS_448089462_2501	LG6	11.559	NA	gi|448089462|gb|AJJZ010195307.1|	2501	scaffold109548	INTERGENIC
HbGBS_448089462_2561	LG6	12.086	NA	gi|448089462|gb|AJJZ010195307.1|	2561	scaffold109548	INTERGENIC
HbGBS_445447266_2266	LG6	12.244	NA	gi|445447266|gb|AJJZ010931627.1|	2266	scaffold410212	SYNONYMOUS_CODING
HbGBS_448089462_2641	LG6	12.244	NA	gi|448089462|gb|AJJZ010195307.1|	2641	scaffold109548	INTERGENIC
HbGBS_448149102_1330	LG6	13.023	NA	gi|448149102|gb|AJJZ010152913.1|	1330	scaffold85872	SYNONYMOUS_CODING
HbGBS_445482164_3752	LG6	14.453	NA	gi|445482164|gb|AJJZ010909540.1|	3752	scaffold405310	NON_SYNONYMOUS_CODING
HbGBS_445445592_3553	LG6	14.453	NA	gi|445445592|gb|AJJZ010932761.1|	3553	scaffold410476	SYNONYMOUS_CODING
HbGBS_447941733_3800	LG6	14.728	NA	gi|447941733|gb|AJJZ010337913.1|	3800	scaffold188358	INTERGENIC
HbGBS_445449096_12806	LG6	14.728	NA	gi|445449096|gb|AJJZ010930285.1|	12806	scaffold409944	INTERGENIC
HbGBS_445482158_1315	LG6	14.728	NA	gi|445482158|gb|AJJZ010909546.1|	1315	scaffold405310	DOWNSTREAM
HbGBS_447477484_6265	LG6	14.728	NA	gi|447477484|gb|AJJZ010763886.1|	6265	scaffold359809	DOWNSTREAM
HbGBS_445449098_6462	LG6	15.393	NA	gi|445449098|gb|AJJZ010930283.1|	6462	scaffold409944	DOWNSTREAM
HbGBS_445378274_4158	LG6	15.928	NA	gi|445378274|gb|AJJZ010983007.1|	4158	scaffold443068	SYNONYMOUS_CODING
HbGBS_445482165_2027	LG6	16.105	NA	gi|445482165|gb|AJJZ010909539.1|	2027	scaffold405310	INTERGENIC
HbGBS_445378274_4227	LG6	17.169	NA	gi|445378274|gb|AJJZ010983007.1|	4227	scaffold443068	SYNONYMOUS_CODING
HbGBS_447982156_809	LG6	18.587	NA	gi|447982156|gb|AJJZ010297490.1|	809	scaffold163779	DOWNSTREAM
HbGBS_448154584_1683	LG6	18.662	NA	gi|448154584|gb|AJJZ010147431.1|	1683	scaffold82730	SYNONYMOUS_CODING
HbGBS_447982156_901	LG6	19.835	NA	gi|447982156|gb|AJJZ010297490.1|	901	scaffold163779	DOWNSTREAM
HbGBS_445442844_10648	LG6	21.473	NA	gi|445442844|gb|AJJZ010934807.1|	10648	scaffold411047	DOWNSTREAM
HbGBS_445260881_2088	LG6	22.894	NA	gi|445260881|gb|AJJZ011082413.1|	2088	scaffold537895	SYNONYMOUS_CODING
HbGBS_448025561_3123	LG6	24.453	NA	gi|448025561|gb|AJJZ010254086.1|	3123	scaffold139532	NON_SYNONYMOUS_CODING
HbGBS_448026964_2820	LG6	25.065	NA	gi|448026964|gb|AJJZ010252683.1|	2820	scaffold138762	INTRON
HbGBS_447948662_474	LG6	26.19	NA	gi|447948662|gb|AJJZ010330984.1|	474	scaffold184047	SYNONYMOUS_CODING
HbGBS_448026964_2858	LG6	26.19	NA	gi|448026964|gb|AJJZ010252683.1|	2858	scaffold138762	INTRON
HbGBS_448048244_3753	LG6	26.683	NA	gi|448048244|gb|AJJZ010231405.1|	3753	scaffold127709	DOWNSTREAM
HbGBS_448141143_4281	LG6	30.215	NA	gi|448141143|gb|AJJZ010160872.1|	4281	scaffold90369	DOWNSTREAM
HbGBS_448040714_1399	LG6	31.554	NA	gi|448040714|gb|AJJZ010238933.1|	1399	scaffold131539	DOWNSTREAM
HbGBS_448048244_6800	LG6	32.795	NA	gi|448048244|gb|AJJZ010231405.1|	6800	scaffold127709	INTRON
HbGBS_445450419_7203	LG6	34.151	NA	gi|445450419|gb|AJJZ010929303.1|	7203	scaffold409783	INTERGENIC
HbGBS_447628087_782	LG6	34.527	NA	gi|447628087|gb|AJJZ010614192.1|	782	scaffold307752	DOWNSTREAM
HbGBS_445450419_7131	LG6	34.558	NA	gi|445450419|gb|AJJZ010929303.1|	7131	scaffold409783	INTERGENIC
HbGBS_448771154_473	LG6	34.869	NA	gi|448771154|gb|AJJZ010043607.1|	473	scaffold23395	NON_SYNONYMOUS_CODING
HbGBS_448026962_4548	LG6	35.669	NA	gi|448026962|gb|AJJZ010252685.1|	4548	scaffold138762	NON_SYNONYMOUS_CODING
HbGBS_447628087_772	LG6	36.067	NA	gi|447628087|gb|AJJZ010614192.1|	772	scaffold307752	DOWNSTREAM
HbGBS_445450404_1559	LG6	36.067	NA	gi|445450404|gb|AJJZ010929318.1|	1559	scaffold409783	NON_SYNONYMOUS_CODING
HbGBS_447628087_767	LG6	36.067	NA	gi|447628087|gb|AJJZ010614192.1|	767	scaffold307752	DOWNSTREAM
HbGBS_445345274_860	LG6	37.831	NA	gi|445345274|gb|AJJZ011007061.1|	860	scaffold464750	NON_SYNONYMOUS_CODING
HbGBS_445345274_897	LG6	37.831	NA	gi|445345274|gb|AJJZ011007061.1|	897	scaffold464750	SYNONYMOUS_CODING
HbGBS_448133258_51	LG6	38.651	NA	gi|448133258|gb|AJJZ010168757.1|	51	scaffold94844	INTERGENIC
HbGBS_445380031_1544	LG6	38.651	NA	gi|445380031|gb|AJJZ010981503.1|	1544	scaffold441764	INTERGENIC
HbGBS_445344891_691	LG6	38.651	NA	gi|445344891|gb|AJJZ011007264.1|	691	scaffold464944	NONE
HbGBS_448045488_4431	LG6	38.651	NA	gi|448045488|gb|AJJZ010234159.1|	4431	scaffold129077	UPSTREAM
HbGBS_445450404_2734	LG6	39.233	NA	gi|445450404|gb|AJJZ010929318.1|	2734	scaffold409783	NON_SYNONYMOUS_CODING
HbGBS_445380031_1578	LG6	39.742	NA	gi|445380031|gb|AJJZ010981503.1|	1578	scaffold441764	INTERGENIC
HbGBS_447545370_6308	LG6	40.157	NA	gi|447545370|gb|AJJZ010696000.1|	6308	scaffold335276	NON_SYNONYMOUS_CODING
HbGBS_447935931_3198	LG6	40.157	NA	gi|447935931|gb|AJJZ010343715.1|	3198	scaffold192062	UPSTREAM
HbGBS_447891187_694	LG6	40.907	NA	gi|447891187|gb|AJJZ010381021.1|	694	scaffold215171	NON_SYNONYMOUS_CODING
HbGBS_447935922_2680	LG6	40.907	NA	gi|447935922|gb|AJJZ010343724.1|	2680	scaffold192062	NON_SYNONYMOUS_CODING
HbGBS_445445631_1716	LG6	42.25	NA	gi|445445631|gb|AJJZ010932726.1|	1716	scaffold410466	NON_SYNONYMOUS_CODING
HbGBS_447938417_3033	LG6	42.838	NA	gi|447938417|gb|AJJZ010341229.1|	3033	scaffold190486	NONE
HbGBS_447944096_5166	LG6	42.838	NA	gi|447944096|gb|AJJZ010335550.1|	5166	scaffold186887	NON_SYNONYMOUS_CODING
HbGBS_445371283_3769	LG6	42.838	NA	gi|445371283|gb|AJJZ010989116.1|	3769	scaffold448416	NON_SYNONYMOUS_CODING
HbGBS_447545370_6288	LG6	42.838	NA	gi|447545370|gb|AJJZ010696000.1|	6288	scaffold335276	NON_SYNONYMOUS_CODING
HbGBS_447975038_1082	LG6	45.909	NA	gi|447975038|gb|AJJZ010304608.1|	1082	scaffold167980	NONE
HbGBS_448088023_11672	LG6	49.067	NA	gi|448088023|gb|AJJZ010196026.1|	11672	scaffold109922	DOWNSTREAM
HbGBS_447945115_3874	LG6	51.607	NA	gi|447945115|gb|AJJZ010334531.1|	3874	scaffold186274	NA
HbGBS_448024790_10332	LG6	52.391	NA	gi|448024790|gb|AJJZ010254856.1|	10332	scaffold139893	DOWNSTREAM
HbGBS_448217555_4374	LG6	53.093	NA	gi|448217555|gb|AJJZ010084460.1|	4374	scaffold46535	DOWNSTREAM
HbGBS_448217561_3908	LG6	53.599	NA	gi|448217561|gb|AJJZ010084454.1|	3908	scaffold46535	INTRON
HbGBS_447853259_3778	LG6	54.52	NA	gi|447853259|gb|AJJZ010418949.1|	3778	scaffold237288	DOWNSTREAM
HbGBS_445431073_1487	LG6	56.085	NA	gi|445431073|gb|AJJZ010942738.1|	1487	scaffold414367	DOWNSTREAM
HbGBS_448040849_6697	LG6	58.778	NA	gi|448040849|gb|AJJZ010238798.1|	6697	scaffold131463	DOWNSTREAM
HbGBS_448040849_6780	LG6	58.778	NA	gi|448040849|gb|AJJZ010238798.1|	6780	scaffold131463	DOWNSTREAM
HbGBS_445394066_3680	LG6	60.07	NA	gi|445394066|gb|AJJZ010969422.1|	3680	scaffold431840	DOWNSTREAM
HbGBS_448040849_3807	LG6	60.07	NA	gi|448040849|gb|AJJZ010238798.1|	3807	scaffold131463	NON_SYNONYMOUS_CODING
HbGBS_448040859_3764	LG6	60.07	NA	gi|448040859|gb|AJJZ010238788.1|	3764	scaffold131463	SYNONYMOUS_CODING
HbGBS_445347190_2091	LG6	61.267	NA	gi|445347190|gb|AJJZ011006173.1|	2091	scaffold463929	NON_SYNONYMOUS_CODING
HbGBS_445347187_5146	LG6	61.506	NA	gi|445347187|gb|AJJZ011006176.1|	5146	scaffold463929	DOWNSTREAM
HbGBS_445347187_8279	LG6	61.738	NA	gi|445347187|gb|AJJZ011006176.1|	8279	scaffold463929	DOWNSTREAM
HbGBS_445347187_8327	LG6	61.944	NA	gi|445347187|gb|AJJZ011006176.1|	8327	scaffold463929	DOWNSTREAM
HbGBS_448205499_5020	LG6	62.944	NA	gi|448205499|gb|AJJZ010096516.1|	5020	scaffold53419	DOWNSTREAM
HbGBS_445347187_5107	LG6	63.777	NA	gi|445347187|gb|AJJZ011006176.1|	5107	scaffold463929	DOWNSTREAM
HbGBS_445402976_306	LG6	64.515	NA	gi|445402976|gb|AJJZ010962475.1|	306	scaffold426524	NA
HbGBS_448025013_2268	LG6	65.566	NA	gi|448025013|gb|AJJZ010254633.1|	2268	scaffold139784	NONE
HbGBS_445431059_1235	LG6	66.788	NA	gi|445431059|gb|AJJZ010942752.1|	1235	scaffold414367	NA
HbGBS_447893602_4518	LG6	67.463	NA	gi|447893602|gb|AJJZ010378606.1|	4518	scaffold213679	DOWNSTREAM
HbGBS_448055632_334	LG6	67.463	NA	gi|448055632|gb|AJJZ010224017.1|	334	scaffold124326	INTERGENIC
HbGBS_447847372_604	LG6	69.226	NA	gi|447847372|gb|AJJZ010424836.1|	604	scaffold240469	DOWNSTREAM
HbGBS_447715000_549	LG6	69.497	NA	gi|447715000|gb|AJJZ010557184.1|	549	scaffold284313	INTERGENIC
HbGBS_447715000_465	LG6	70.978	NA	gi|447715000|gb|AJJZ010557184.1|	465	scaffold284313	INTERGENIC
HbGBS_448054391_6560	LG6	74.423	NA	gi|448054391|gb|AJJZ010225258.1|	6560	scaffold124944	NA
HbGBS_448054388_201	LG6	75.419	NA	gi|448054388|gb|AJJZ010225261.1|	201	scaffold124944	INTERGENIC
HbGBS_448054391_11946	LG6	75.419	NA	gi|448054391|gb|AJJZ010225258.1|	11946	scaffold124944	INTRON
HbGBS_448037329_2342	LG6	77.747	NA	gi|448037329|gb|AJJZ010242318.1|	2342	scaffold133305	NA
HbGBS_447516292_6094	LG6	77.971	NA	gi|447516292|gb|AJJZ010725078.1|	6094	scaffold345018	DOWNSTREAM
HbGBS_447516292_6197	LG6	77.971	NA	gi|447516292|gb|AJJZ010725078.1|	6197	scaffold345018	DOWNSTREAM
HbGBS_445287011_1338	LG6	79.995	LG18	gi|445287011|gb|AJJZ011057707.1|	1338	scaffold513701	NON_SYNONYMOUS_CODING
HbGBS_445433666_550	LG6	79.995	NA	gi|445433666|gb|AJJZ010941207.1|	550	scaffold413588	NON_SYNONYMOUS_CODING
HbGBS_445433666_608	LG6	79.995	NA	gi|445433666|gb|AJJZ010941207.1|	608	scaffold413588	NON_SYNONYMOUS_CODING
HbGBS_447979875_162	LG6	81.061	NA	gi|447979875|gb|AJJZ010299771.1|	162	scaffold165083	NON_SYNONYMOUS_CODING
HbGBS_445411158_103	LG6	81.45	NA	gi|445411158|gb|AJJZ010956826.1|	103	scaffold422492	NA
HbGBS_445411158_125	LG6	81.749	NA	gi|445411158|gb|AJJZ010956826.1|	125	scaffold422492	NA
HbGBS_447659973_1418	LG6	84.037	NA	gi|447659973|gb|AJJZ010589846.1|	1418	scaffold297238	SYNONYMOUS_CODING
HbGBS_447659973_1367	LG6	84.559	NA	gi|447659973|gb|AJJZ010589846.1|	1367	scaffold297238	NON_SYNONYMOUS_CODING
HbGBS_448054060_4080	LG6	85.773	NA	gi|448054060|gb|AJJZ010225589.1|	4080	scaffold125101	SYNONYMOUS_CODING
HbGBS_448054060_4022	LG6	86.905	NA	gi|448054060|gb|AJJZ010225589.1|	4022	scaffold125101	INTRON
HbGBS_448094093_1728	LG6	97.765	NA	gi|448094093|gb|AJJZ010192901.1|	1728	scaffold108266	NON_SYNONYMOUS_CODING
HbGBS_448102091_558	LG6	97.765	NA	gi|448102091|gb|AJJZ010188493.1|	558	scaffold105846	NON_SYNONYMOUS_CODING
HbGBS_445437831_3035	LG6	98.425	NA	gi|445437831|gb|AJJZ010938506.1|	3035	scaffold412411	SYNONYMOUS_CODING
HbGBS_445437831_2968	LG6	98.618	NA	gi|445437831|gb|AJJZ010938506.1|	2968	scaffold412411	SYNONYMOUS_CODING
HbGBS_447971740_987	LG6	98.679	NA	gi|447971740|gb|AJJZ010307906.1|	987	scaffold170011	NON_SYNONYMOUS_CODING
HbGBS_445393472_7114	LG6	99.741	NA	gi|445393472|gb|AJJZ010969942.1|	7114	scaffold432241	UPSTREAM
HbGBS_448058521_783	LG6	100.698	NA	gi|448058521|gb|AJJZ010221128.1|	783	scaffold122982	SYNONYMOUS_CODING
HbGBS_447854075_15311	LG7	0	NA	gi|447854075|gb|AJJZ010418133.1|	15311	scaffold236833	NON_SYNONYMOUS_CODING
HbGBS_445428928_4422	LG7	2.033	NA	gi|445428928|gb|AJJZ010944291.1|	4422	scaffold415144	NON_SYNONYMOUS_CODING
HbGBS_447632752_2433	LG7	3.199	NA	gi|447632752|gb|AJJZ010609527.1|	2433	scaffold305660	NON_SYNONYMOUS_CODING
HbGBS_445360865_2473	LG7	4.598	NA	gi|445360865|gb|AJJZ010997176.1|	2473	scaffold455582	INTERGENIC
HbGBS_445428929_6111	LG7	4.934	NA	gi|445428929|gb|AJJZ010944290.1|	6111	scaffold415144	DOWNSTREAM
HbGBS_445428928_4425	LG7	5.475	NA	gi|445428928|gb|AJJZ010944291.1|	4425	scaffold415144	NON_SYNONYMOUS_CODING
HbGBS_445360866_4962	LG7	7.194	NA	gi|445360866|gb|AJJZ010997175.1|	4962	scaffold455582	DOWNSTREAM
HbGBS_447755732_3994	LG7	7.194	NA	gi|447755732|gb|AJJZ010516452.1|	3994	scaffold274630	DOWNSTREAM
HbGBS_447755732_4057	LG7	7.376	NA	gi|447755732|gb|AJJZ010516452.1|	4057	scaffold274630	DOWNSTREAM
HbGBS_447755732_4095	LG7	7.435	NA	gi|447755732|gb|AJJZ010516452.1|	4095	scaffold274630	DOWNSTREAM
HbGBS_448063383_628	LG7	8.537	NA	gi|448063383|gb|AJJZ010216266.1|	628	scaffold120595	INTRON
HbGBS_448008024_4582	LG7	9.101	NA	gi|448008024|gb|AJJZ010271622.1|	4582	scaffold149040	DOWNSTREAM
HbGBS_447907319_5686	LG7	9.881	NA	gi|447907319|gb|AJJZ010364889.1|	5686	scaffold205232	INTRON
HbGBS_447721733_1663	LG7	12.512	NA	gi|447721733|gb|AJJZ010550451.1|	1663	scaffold282067	SYNONYMOUS_CODING
HbGBS_447721733_1686	LG7	12.512	NA	gi|447721733|gb|AJJZ010550451.1|	1686	scaffold282067	NON_SYNONYMOUS_CODING
HbGBS_447662966_5795	LG7	13.028	NA	gi|447662966|gb|AJJZ010588836.1|	5795	scaffold296819	DOWNSTREAM
HbGBS_448794428_891	LG7	13.977	NA	gi|448794428|gb|AJJZ010020333.1|	891	scaffold10659	DOWNSTREAM
HbGBS_447811792_4017	LG7	14.659	NA	gi|447811792|gb|AJJZ010460392.1|	4017	scaffold257774	INTRON
HbGBS_447951441_6221	LG7	15.236	NA	gi|447951441|gb|AJJZ010328205.1|	6221	scaffold182363	UPSTREAM
HbGBS_447811789_766	LG7	15.317	NA	gi|447811789|gb|AJJZ010460395.1|	766	scaffold257774	DOWNSTREAM
HbGBS_447673484_380	LG7	16.82	NA	gi|447673484|gb|AJJZ010585235.1|	380	scaffold295358	INTERGENIC
HbGBS_445429595_1545	LG7	17.173	NA	gi|445429595|gb|AJJZ010943716.1|	1545	scaffold414877	INTRON
HbGBS_447951448_1475	LG7	18.568	NA	gi|447951448|gb|AJJZ010328198.1|	1475	scaffold182363	INTERGENIC
HbGBS_448008431_5483	LG7	21.892	NA	gi|448008431|gb|AJJZ010271215.1|	5483	scaffold148815	DOWNSTREAM
HbGBS_448008431_5443	LG7	23.536	NA	gi|448008431|gb|AJJZ010271215.1|	5443	scaffold148815	DOWNSTREAM
HbGBS_447925859_1062	LG7	26.059	NA	gi|447925859|gb|AJJZ010353787.1|	1062	scaffold198322	INTRON
HbGBS_448033712_960	LG7	26.565	NA	gi|448033712|gb|AJJZ010245935.1|	960	scaffold135103	INTERGENIC
HbGBS_448033712_978	LG7	26.565	NA	gi|448033712|gb|AJJZ010245935.1|	978	scaffold135103	INTERGENIC
HbGBS_447919907_4387	LG7	28.637	NA	gi|447919907|gb|AJJZ010359739.1|	4387	scaffold202026	SYNONYMOUS_CODING
HbGBS_447986580_1659	LG7	28.637	LG8	gi|447986580|gb|AJJZ010293066.1|	1659	scaffold161238	SYNONYMOUS_CODING
HbGBS_447962767_804	LG7	29.753	NA	gi|447962767|gb|AJJZ010316879.1|	804	scaffold175497	INTRON
HbGBS_445433240_840	LG7	31.687	NA	gi|445433240|gb|AJJZ010941483.1|	840	scaffold413725	INTERGENIC
HbGBS_445433241_1846	LG7	31.687	NA	gi|445433241|gb|AJJZ010941482.1|	1846	scaffold413725	NA
HbGBS_445376451_2835	LG7	32.604	NA	gi|445376451|gb|AJJZ010984676.1|	2835	scaffold444497	INTERGENIC
HbGBS_445437789_991	LG7	33.237	NA	gi|445437789|gb|AJJZ010938546.1|	991	scaffold412428	INTRON
HbGBS_448025943_3257	LG7	37.546	NA	gi|448025943|gb|AJJZ010253704.1|	3257	scaffold139324	INTRON
HbGBS_447460173_5087	LG7	40.365	NA	gi|447460173|gb|AJJZ010781197.1|	5087	scaffold365794	DOWNSTREAM
HbGBS_447847177_548	LG7	40.365	NA	gi|447847177|gb|AJJZ010425031.1|	548	scaffold240565	NONE
HbGBS_447460166_2622	LG7	40.365	NA	gi|447460166|gb|AJJZ010781204.1|	2622	scaffold365794	SYNONYMOUS_CODING
HbGBS_447628768_342	LG7	40.365	NA	gi|447628768|gb|AJJZ010613511.1|	342	scaffold307385	DOWNSTREAM
HbGBS_445447732_556	LG7	40.365	NA	gi|445447732|gb|AJJZ010931264.1|	556	scaffold410136	INTERGENIC
HbGBS_448088441_2200	LG7	41.85	NA	gi|448088441|gb|AJJZ010195792.1|	2200	scaffold109817	NON_SYNONYMOUS_CODING
HbGBS_445449969_2815	LG7	44.024	NA	gi|445449969|gb|AJJZ010929640.1|	2815	scaffold409837	SYNONYMOUS_CODING
HbGBS_448088441_2164	LG7	44.237	NA	gi|448088441|gb|AJJZ010195792.1|	2164	scaffold109817	SYNONYMOUS_CODING
HbGBS_445447744_3889	LG7	44.969	NA	gi|445447744|gb|AJJZ010931252.1|	3889	scaffold410132	SYNONYMOUS_CODING
HbGBS_445425927_1098	LG7	45.557	NA	gi|445425927|gb|AJJZ010946518.1|	1098	scaffold416222	INTRON
HbGBS_448061576_246	LG7	45.799	NA	gi|448061576|gb|AJJZ010218073.1|	246	scaffold121487	NA
HbGBS_445447744_3907	LG7	46.463	NA	gi|445447744|gb|AJJZ010931252.1|	3907	scaffold410132	SYNONYMOUS_CODING
HbGBS_447989899_2243	LG7	47.656	NA	gi|447989899|gb|AJJZ010289747.1|	2243	scaffold159224	INTERGENIC
HbGBS_447989899_2320	LG7	47.968	NA	gi|447989899|gb|AJJZ010289747.1|	2320	scaffold159224	INTERGENIC
HbGBS_447989899_2203	LG7	48.403	NA	gi|447989899|gb|AJJZ010289747.1|	2203	scaffold159224	INTERGENIC
HbGBS_447989899_2267	LG7	49.545	NA	gi|447989899|gb|AJJZ010289747.1|	2267	scaffold159224	INTERGENIC
HbGBS_448026120_413	LG7	50.529	NA	gi|448026120|gb|AJJZ010253527.1|	413	scaffold139238	INTERGENIC
HbGBS_447989899_2225	LG7	51.076	NA	gi|447989899|gb|AJJZ010289747.1|	2225	scaffold159224	INTERGENIC
HbGBS_447711885_5038	LG7	51.811	NA	gi|447711885|gb|AJJZ010560299.1|	5038	scaffold285490	DOWNSTREAM
HbGBS_448022904_1326	LG7	52.593	NA	gi|448022904|gb|AJJZ010256742.1|	1326	scaffold140923	SYNONYMOUS_CODING
HbGBS_447547372_4504	LG7	53.204	NA	gi|447547372|gb|AJJZ010693998.1|	4504	scaffold334491	DOWNSTREAM
HbGBS_447547372_4546	LG7	53.204	NA	gi|447547372|gb|AJJZ010693998.1|	4546	scaffold334491	DOWNSTREAM
HbGBS_447547372_4513	LG7	55.621	NA	gi|447547372|gb|AJJZ010693998.1|	4513	scaffold334491	DOWNSTREAM
HbGBS_445426130_2149	LG7	58.842	NA	gi|445426130|gb|AJJZ010946428.1|	2149	scaffold416179	NA
HbGBS_447547372_4488	LG7	59.925	NA	gi|447547372|gb|AJJZ010693998.1|	4488	scaffold334491	DOWNSTREAM
HbGBS_445386481_662	LG7	60.041	NA	gi|445386481|gb|AJJZ010975780.1|	662	scaffold436991	NON_SYNONYMOUS_CODING
HbGBS_445443160_1383	LG7	60.381	NA	gi|445443160|gb|AJJZ010934533.1|	1383	scaffold410960	NA
HbGBS_448002982_1999	LG7	62.877	NA	gi|448002982|gb|AJJZ010276664.1|	1999	scaffold151898	NONE
HbGBS_448002982_2046	LG7	62.877	NA	gi|448002982|gb|AJJZ010276664.1|	2046	scaffold151898	NONE
HbGBS_445419992_1046	LG7	64.16	NA	gi|445419992|gb|AJJZ010950406.1|	1046	scaffold418430	NON_SYNONYMOUS_CODING
HbGBS_448002976_4281	LG7	68.512	NA	gi|448002976|gb|AJJZ010276670.1|	4281	scaffold151898	INTERGENIC
HbGBS_448140897_3563	LG7	69.209	NA	gi|448140897|gb|AJJZ010161118.1|	3563	scaffold90506	INTERGENIC
HbGBS_447415409_13830	LG7	69.537	NA	gi|447415409|gb|AJJZ010825961.1|	13830	scaffold381749	DOWNSTREAM
HbGBS_445443656_2071	LG7	70.432	NA	gi|445443656|gb|AJJZ010934178.1|	2071	scaffold410864	DOWNSTREAM
HbGBS_447866233_206	LG7	72.071	NA	gi|447866233|gb|AJJZ010405975.1|	206	scaffold229946	NONE
HbGBS_445486661_56	LG7	72.071	NA	gi|445486661|gb|AJJZ010906371.1|	56	scaffold1062618	NA
HbGBS_447866233_281	LG7	72.071	NA	gi|447866233|gb|AJJZ010405975.1|	281	scaffold229946	NONE
HbGBS_445429343_550	LG7	73.752	NA	gi|445429343|gb|AJJZ010943913.1|	550	scaffold414959	INTERGENIC
HbGBS_445429343_554	LG7	73.752	NA	gi|445429343|gb|AJJZ010943913.1|	554	scaffold414959	INTERGENIC
HbGBS_445429343_604	LG7	73.81	NA	gi|445429343|gb|AJJZ010943913.1|	604	scaffold414959	INTERGENIC
HbGBS_447462582_4753	LG7	77.797	NA	gi|447462582|gb|AJJZ010778788.1|	4753	scaffold365104	NON_SYNONYMOUS_CODING
HbGBS_448020445_4959	LG7	78.508	NA	gi|448020445|gb|AJJZ010259201.1|	4959	scaffold142301	INTERGENIC
HbGBS_448194894_2671	LG7	78.991	NA	gi|448194894|gb|AJJZ010107121.1|	2671	scaffold59522	INTRON
HbGBS_448194894_2678	LG7	80.413	NA	gi|448194894|gb|AJJZ010107121.1|	2678	scaffold59522	INTRON
HbGBS_447462582_4649	LG7	80.413	NA	gi|447462582|gb|AJJZ010778788.1|	4649	scaffold365104	SYNONYMOUS_CODING
HbGBS_445443542_4203	LG7	81.56	NA	gi|445443542|gb|AJJZ010934250.1|	4203	scaffold410884	SYNONYMOUS_CODING
HbGBS_448020445_4896	LG7	81.642	NA	gi|448020445|gb|AJJZ010259201.1|	4896	scaffold142301	INTERGENIC
HbGBS_445389570_129	LG7	83.132	NA	gi|445389570|gb|AJJZ010973249.1|	129	scaffold434942	NA
HbGBS_447692213_2917	LG7	83.665	NA	gi|447692213|gb|AJJZ010578333.1|	2917	scaffold292728	INTRON
HbGBS_447692213_2905	LG7	83.665	NA	gi|447692213|gb|AJJZ010578333.1|	2905	scaffold292728	INTRON
HbGBS_445389570_69	LG7	84.183	NA	gi|445389570|gb|AJJZ010973249.1|	69	scaffold434942	NA
HbGBS_447929424_349	LG7	84.183	NA	gi|447929424|gb|AJJZ010350222.1|	349	scaffold196104	NONE
HbGBS_447546031_1018	LG7	85.529	NA	gi|447546031|gb|AJJZ010695339.1|	1018	scaffold335018	UPSTREAM
HbGBS_447644661_1008	LG7	86.318	NA	gi|447644661|gb|AJJZ010597618.1|	1008	scaffold300665	DOWNSTREAM
HbGBS_447950827_1051	LG7	86.318	NA	gi|447950827|gb|AJJZ010328819.1|	1051	scaffold182713	NON_SYNONYMOUS_CODING
HbGBS_447592684_9758	LG7	86.318	NA	gi|447592684|gb|AJJZ010649255.1|	9758	scaffold319894	SYNONYMOUS_CODING
HbGBS_445389570_72	LG7	86.927	NA	gi|445389570|gb|AJJZ010973249.1|	72	scaffold434942	DOWNSTREAM
HbGBS_445389572_6204	LG7	86.927	NA	gi|445389572|gb|AJJZ010973247.1|	6204	scaffold434942	NON_SYNONYMOUS_CODING
HbGBS_445389586_4859	LG7	87.431	NA	gi|445389586|gb|AJJZ010973233.1|	4859	scaffold434942	DOWNSTREAM
HbGBS_445447393_1866	LG7	93.285	NA	gi|445447393|gb|AJJZ010931525.1|	1866	scaffold410197	SYNONYMOUS_CODING
HbGBS_445447393_1926	LG7	93.285	NA	gi|445447393|gb|AJJZ010931525.1|	1926	scaffold410197	SYNONYMOUS_CODING
HbGBS_445450380_14102	LG7	97.663	NA	gi|445450380|gb|AJJZ010929342.1|	14102	scaffold409785	DOWNSTREAM
HbGBS_445379239_846	LG7	99.857	NA	gi|445379239|gb|AJJZ010982248.1|	846	scaffold442444	INTERGENIC
HbGBS_445444696_618	LG7	101.459	NA	gi|445444696|gb|AJJZ010933502.1|	618	scaffold410663	DOWNSTREAM
HbGBS_447452725_167	LG7	101.459	NA	gi|447452725|gb|AJJZ010788645.1|	167	scaffold368013	INTERGENIC
HbGBS_448191881_4530	LG7	102.874	NA	gi|448191881|gb|AJJZ010110134.1|	4530	scaffold61268	SYNONYMOUS_CODING
HbGBS_447992923_5939	LG7	106.074	NA	gi|447992923|gb|AJJZ010286723.1|	5939	scaffold157502	DOWNSTREAM
HbGBS_447521333_2098	LG7	107.485	NA	gi|447521333|gb|AJJZ010720037.1|	2098	scaffold342802	INTRON
HbGBS_447992923_4103	LG7	108.121	NA	gi|447992923|gb|AJJZ010286723.1|	4103	scaffold157502	NA
HbGBS_448224351_2512	LG7	110.26	NA	gi|448224351|gb|AJJZ010077664.1|	2512	scaffold42626	DOWNSTREAM
HbGBS_448224358_3287	LG7	111.784	NA	gi|448224358|gb|AJJZ010077657.1|	3287	scaffold42626	DOWNSTREAM
HbGBS_445438845_1919	LG7	112.078	LG8	gi|445438845|gb|AJJZ010937769.1|	1919	scaffold412100	NON_SYNONYMOUS_CODING
HbGBS_448093786_3248	LG7	113.253	NA	gi|448093786|gb|AJJZ010193068.1|	3248	scaffold108361	SYNONYMOUS_CODING
HbGBS_445438851_8329	LG7	114.254	LG8	gi|445438851|gb|AJJZ010937763.1|	8329	scaffold412100	NON_SYNONYMOUS_CODING
HbGBS_445386862_2232	LG7	118.358	NA	gi|445386862|gb|AJJZ010975445.1|	2232	scaffold436740	SYNONYMOUS_CODING
HbGBS_445386876_3021	LG7	118.358	NA	gi|445386876|gb|AJJZ010975434.1|	3021	scaffold436740	DOWNSTREAM
HbGBS_448773707_1717	LG7	118.358	NA	gi|448773707|gb|AJJZ010041054.1|	1717	scaffold21960	SYNONYMOUS_CODING
HbGBS_445386862_2207	LG7	118.358	NA	gi|445386862|gb|AJJZ010975445.1|	2207	scaffold436740	NON_SYNONYMOUS_CODING
HbGBS_445355741_6511	LG7	118.584	NA	gi|445355741|gb|AJJZ011000242.1|	6511	scaffold458389	DOWNSTREAM
HbGBS_448196399_3308	LG7	118.817	NA	gi|448196399|gb|AJJZ010105616.1|	3308	scaffold58687	SYNONYMOUS_CODING
HbGBS_448058300_1032	LG7	119.712	NA	gi|448058300|gb|AJJZ010221349.1|	1032	scaffold123078	INTERGENIC
HbGBS_447672648_1686	LG8	0	NA	gi|447672648|gb|AJJZ010585516.1|	1686	scaffold295467	INTRON
HbGBS_447672648_1688	LG8	1.51	NA	gi|447672648|gb|AJJZ010585516.1|	1688	scaffold295467	INTRON
HbGBS_445424620_1917	LG8	5.428	NA	gi|445424620|gb|AJJZ010947393.1|	1917	scaffold416711	NON_SYNONYMOUS_CODING
HbGBS_445480622_6033	LG8	9.9	NA	gi|445480622|gb|AJJZ010910557.1|	6033	scaffold405692	NON_SYNONYMOUS_CODING
HbGBS_448011378_22569	LG8	10.292	NA	gi|448011378|gb|AJJZ010268268.1|	22569	scaffold147237	DOWNSTREAM
HbGBS_448038591_5678	LG8	10.476	NA	gi|448038591|gb|AJJZ010241056.1|	5678	scaffold132663	DOWNSTREAM
HbGBS_448006163_1795	LG8	11.316	NA	gi|448006163|gb|AJJZ010273483.1|	1795	scaffold150117	INTERGENIC
HbGBS_445412376_1254	LG8	13.026	NA	gi|445412376|gb|AJJZ010955674.1|	1254	scaffold421672	NA
HbGBS_447758962_452	LG8	13.552	NA	gi|447758962|gb|AJJZ010513222.1|	452	scaffold273971	SYNONYMOUS_CODING
HbGBS_448041780_6975	LG8	13.915	NA	gi|448041780|gb|AJJZ010237867.1|	6975	scaffold131024	DOWNSTREAM
HbGBS_448048378_4521	LG8	13.97	NA	gi|448048378|gb|AJJZ010231271.1|	4521	scaffold127667	DOWNSTREAM
HbGBS_445316162_4334	LG8	14.484	NA	gi|445316162|gb|AJJZ011029869.1|	4334	scaffold486528	NA
HbGBS_445316162_4378	LG8	15.02	NA	gi|445316162|gb|AJJZ011029869.1|	4378	scaffold486528	NA
HbGBS_448801231_8536	LG8	16.317	NA	gi|448801231|gb|AJJZ010013530.1|	8536	scaffold07081	INTRON
HbGBS_448801232_8470	LG8	16.317	NA	gi|448801232|gb|AJJZ010013529.1|	8470	scaffold07081	UPSTREAM
HbGBS_448801245_1482	LG8	17.856	NA	gi|448801245|gb|AJJZ010013516.1|	1482	scaffold07081	INTERGENIC
HbGBS_448801245_1447	LG8	18.638	NA	gi|448801245|gb|AJJZ010013516.1|	1447	scaffold07081	INTERGENIC
HbGBS_448801249_1134	LG8	18.638	NA	gi|448801249|gb|AJJZ010013512.1|	1134	scaffold07081	NON_SYNONYMOUS_CODING
HbGBS_445431450_1896	LG8	19.468	NA	gi|445431450|gb|AJJZ010942437.1|	1896	scaffold414209	NONE
HbGBS_445442911_1110	LG8	19.468	NA	gi|445442911|gb|AJJZ010934740.1|	1110	scaffold411031	INTRON
HbGBS_447886250_1613	LG8	21.168	NA	gi|447886250|gb|AJJZ010385958.1|	1613	scaffold218188	NON_SYNONYMOUS_CODING
HbGBS_445425924_325	LG8	21.168	NA	gi|445425924|gb|AJJZ010946521.1|	325	scaffold416225	NON_SYNONYMOUS_CODING
HbGBS_445445069_3158	LG8	21.256	NA	gi|445445069|gb|AJJZ010933158.1|	3158	scaffold410582	SYNONYMOUS_CODING
HbGBS_445445061_1666	LG8	22.411	NA	gi|445445061|gb|AJJZ010933166.1|	1666	scaffold410582	NON_SYNONYMOUS_CODING
HbGBS_445445061_1660	LG8	22.784	NA	gi|445445061|gb|AJJZ010933166.1|	1660	scaffold410582	NON_SYNONYMOUS_CODING
HbGBS_445355240_487	LG8	23.631	NA	gi|445355240|gb|AJJZ011000738.1|	487	scaffold458848	NON_SYNONYMOUS_CODING
HbGBS_448200690_1193	LG8	23.662	NA	gi|448200690|gb|AJJZ010101325.1|	1193	scaffold56214	SYNONYMOUS_CODING
HbGBS_448200691_7344	LG8	23.662	NA	gi|448200691|gb|AJJZ010101324.1|	7344	scaffold56214	INTRON
HbGBS_445414153_6783	LG8	23.947	NA	gi|445414153|gb|AJJZ010954615.1|	6783	scaffold420993	INTRON
HbGBS_448200699_9285	LG8	25.151	NA	gi|448200699|gb|AJJZ010101316.1|	9285	scaffold56214	NON_SYNONYMOUS_CODING
HbGBS_448200696_2603	LG8	25.151	NA	gi|448200696|gb|AJJZ010101319.1|	2603	scaffold56214	INTRON
HbGBS_448200700_2809	LG8	25.151	NA	gi|448200700|gb|AJJZ010101315.1|	2809	scaffold56214	SYNONYMOUS_CODING
HbGBS_445414163_4742	LG8	26.069	NA	gi|445414163|gb|AJJZ010954605.1|	4742	scaffold420993	DOWNSTREAM
HbGBS_445420461_7689	LG8	26.34	NA	gi|445420461|gb|AJJZ010950062.1|	7689	scaffold418230	DOWNSTREAM
HbGBS_447727301_1808	LG8	27.458	NA	gi|447727301|gb|AJJZ010544883.1|	1808	scaffold280529	DOWNSTREAM
HbGBS_445450277_1713	LG8	28.916	LG14	gi|445450277|gb|AJJZ010929440.1|	1713	scaffold409802	INTRON
HbGBS_445450287_880	LG8	28.916	LG14	gi|445450287|gb|AJJZ010929430.1|	880	scaffold409802	DOWNSTREAM
HbGBS_448032090_1070	LG8	28.916	NA	gi|448032090|gb|AJJZ010247557.1|	1070	scaffold135965	INTERGENIC
HbGBS_448032107_2038	LG8	28.916	NA	gi|448032107|gb|AJJZ010247540.1|	2038	scaffold135965	INTRON
HbGBS_445450275_1322	LG8	29.19	LG14	gi|445450275|gb|AJJZ010929442.1|	1322	scaffold409802	NON_SYNONYMOUS_CODING
HbGBS_445450277_1738	LG8	29.19	LG14	gi|445450277|gb|AJJZ010929440.1|	1738	scaffold409802	INTRON
HbGBS_448032107_2072	LG8	29.19	NA	gi|448032107|gb|AJJZ010247540.1|	2072	scaffold135965	NON_SYNONYMOUS_CODING
HbGBS_445409425_8201	LG8	29.359	NA	gi|445409425|gb|AJJZ010958143.1|	8201	scaffold423425	NA
HbGBS_447727290_9519	LG8	30.137	NA	gi|447727290|gb|AJJZ010544894.1|	9519	scaffold280529	SYNONYMOUS_CODING
HbGBS_447897137_1955	LG8	31.889	NA	gi|447897137|gb|AJJZ010375071.1|	1955	scaffold211510	INTRON
HbGBS_448117372_457	LG8	31.889	NA	gi|448117372|gb|AJJZ010180525.1|	457	scaffold101419	NON_SYNONYMOUS_CODING
HbGBS_448032090_1076	LG8	32.319	NA	gi|448032090|gb|AJJZ010247557.1|	1076	scaffold135965	INTERGENIC
HbGBS_448010686_5297	LG8	32.364	NA	gi|448010686|gb|AJJZ010268960.1|	5297	scaffold147607	SYNONYMOUS_CODING
HbGBS_445450277_1680	LG8	32.711	LG14	gi|445450277|gb|AJJZ010929440.1|	1680	scaffold409802	INTRON
HbGBS_448032090_1075	LG8	32.711	NA	gi|448032090|gb|AJJZ010247557.1|	1075	scaffold135965	INTERGENIC
HbGBS_445409425_8183	LG8	35.009	NA	gi|445409425|gb|AJJZ010958143.1|	8183	scaffold423425	NA
HbGBS_448111339_685	LG8	35.009	NA	gi|448111339|gb|AJJZ010183714.1|	685	scaffold103198	DOWNSTREAM
HbGBS_447808660_1123	LG8	36.166	NA	gi|447808660|gb|AJJZ010463524.1|	1123	scaffold259079	INTERGENIC
HbGBS_447852108_824	LG8	38.637	NA	gi|447852108|gb|AJJZ010420100.1|	824	scaffold237850	INTERGENIC
HbGBS_445430056_1866	LG8	38.637	NA	gi|445430056|gb|AJJZ010943393.1|	1866	scaffold414712	NONE
HbGBS_448049186_1043	LG8	38.637	NA	gi|448049186|gb|AJJZ010230463.1|	1043	scaffold127312	DOWNSTREAM
HbGBS_445308589_4168	LG8	39.004	NA	gi|445308589|gb|AJJZ011037078.1|	4168	scaffold493516	SYNONYMOUS_CODING
HbGBS_445439888_7624	LG8	39.004	NA	gi|445439888|gb|AJJZ010937052.1|	7624	scaffold411844	INTRON
HbGBS_445441626_1884	LG8	39.004	NA	gi|445441626|gb|AJJZ010935654.1|	1884	scaffold411351	SYNONYMOUS_CODING
HbGBS_447950857_6505	LG8	41.129	NA	gi|447950857|gb|AJJZ010328789.1|	6505	scaffold182693	NA
HbGBS_448129669_4186	LG8	41.653	NA	gi|448129669|gb|AJJZ010172346.1|	4186	scaffold96900	NON_SYNONYMOUS_CODING
HbGBS_447948668_3584	LG8	42.943	NA	gi|447948668|gb|AJJZ010330978.1|	3584	scaffold184045	DOWNSTREAM
HbGBS_447948673_3879	LG8	42.943	NA	gi|447948673|gb|AJJZ010330973.1|	3879	scaffold184045	NON_SYNONYMOUS_CODING
HbGBS_448049186_948	LG8	43.288	NA	gi|448049186|gb|AJJZ010230463.1|	948	scaffold127312	DOWNSTREAM
HbGBS_447911370_1140	LG8	44.411	NA	gi|447911370|gb|AJJZ010360838.1|	1140	scaffold202728	SYNONYMOUS_CODING
HbGBS_448045195_1665	LG8	44.802	NA	gi|448045195|gb|AJJZ010234452.1|	1665	scaffold129233	INTERGENIC
HbGBS_447950857_6586	LG8	45.496	NA	gi|447950857|gb|AJJZ010328789.1|	6586	scaffold182693	DOWNSTREAM
HbGBS_447950859_8925	LG8	45.5	NA	gi|447950859|gb|AJJZ010328787.1|	8925	scaffold182693	NON_SYNONYMOUS_CODING
HbGBS_447976516_1017	LG8	45.503	NA	gi|447976516|gb|AJJZ010303130.1|	1017	scaffold167049	SYNONYMOUS_CODING
HbGBS_447621992_3236	LG8	46.751	NA	gi|447621992|gb|AJJZ010620287.1|	3236	scaffold310038	DOWNSTREAM
HbGBS_445260714_2509	LG8	48.942	NA	gi|445260714|gb|AJJZ011082576.1|	2509	scaffold538054	DOWNSTREAM
HbGBS_445260714_2484	LG8	48.942	NA	gi|445260714|gb|AJJZ011082576.1|	2484	scaffold538054	DOWNSTREAM
HbGBS_447979367_1515	LG8	48.942	NA	gi|447979367|gb|AJJZ010300279.1|	1515	scaffold165391	NA
HbGBS_445448857_1131	LG8	50.886	NA	gi|445448857|gb|AJJZ010930414.1|	1131	scaffold409968	SYNONYMOUS_CODING
HbGBS_445313956_1043	LG8	62.562	NA	gi|445313956|gb|AJJZ011032000.1|	1043	scaffold488600	NONE
HbGBS_445378477_4530	LG8	62.562	NA	gi|445378477|gb|AJJZ010982845.1|	4530	scaffold442954	SYNONYMOUS_CODING
HbGBS_445363032_674	LG8	64.578	NA	gi|445363032|gb|AJJZ010995813.1|	674	scaffold454330	INTERGENIC
HbGBS_445313956_1114	LG8	65.134	NA	gi|445313956|gb|AJJZ011032000.1|	1114	scaffold488600	NONE
HbGBS_445313956_1033	LG8	65.134	NA	gi|445313956|gb|AJJZ011032000.1|	1033	scaffold488600	NONE
HbGBS_445386301_4088	LG8	65.219	NA	gi|445386301|gb|AJJZ010975957.1|	4088	scaffold437140	UPSTREAM
HbGBS_445410246_1018	LG8	68.14	NA	gi|445410246|gb|AJJZ010957471.1|	1018	scaffold422967	NONE
HbGBS_445410246_1059	LG8	68.683	NA	gi|445410246|gb|AJJZ010957471.1|	1059	scaffold422967	NONE
HbGBS_447941773_553	LG8	69.543	NA	gi|447941773|gb|AJJZ010337873.1|	553	scaffold188342	INTERGENIC
HbGBS_447966177_6377	LG8	69.543	NA	gi|447966177|gb|AJJZ010313469.1|	6377	scaffold173469	NON_SYNONYMOUS_CODING
HbGBS_447989559_6144	LG8	69.543	NA	gi|447989559|gb|AJJZ010290087.1|	6144	scaffold159429	INTERGENIC
HbGBS_447466168_1449	LG8	70.5	NA	gi|447466168|gb|AJJZ010775202.1|	1449	scaffold363770	UPSTREAM
HbGBS_445417953_2145	LG8	71.714	NA	gi|445417953|gb|AJJZ010951765.1|	2145	scaffold419203	NA
HbGBS_447926606_573	LG8	73.523	NA	gi|447926606|gb|AJJZ010353040.1|	573	scaffold197878	NONE
HbGBS_448035865_10656	LG8	75.054	NA	gi|448035865|gb|AJJZ010243782.1|	10656	scaffold134013	SYNONYMOUS_CODING
HbGBS_448035867_2645	LG8	75.054	NA	gi|448035867|gb|AJJZ010243780.1|	2645	scaffold134013	START_LOST
HbGBS_447837423_3513	LG8	76.123	NA	gi|447837423|gb|AJJZ010434782.1|	3513	scaffold245760	SYNONYMOUS_CODING
HbGBS_447469147_5202	LG8	76.193	NA	gi|447469147|gb|AJJZ010772223.1|	5202	scaffold362633	DOWNSTREAM
HbGBS_445399419_940	LG8	77.487	NA	gi|445399419|gb|AJJZ010965007.1|	940	scaffold428447	INTERGENIC
HbGBS_445413759_2476	LG8	78.381	NA	gi|445413759|gb|AJJZ010954855.1|	2476	scaffold421133	NA
HbGBS_448031128_1031	LG8	78.701	NA	gi|448031128|gb|AJJZ010248519.1|	1031	scaffold136480	NONE
HbGBS_448001998_3052	LG8	78.917	NA	gi|448001998|gb|AJJZ010277648.1|	3052	scaffold152449	DOWNSTREAM
HbGBS_448034239_216	LG8	83.898	NA	gi|448034239|gb|AJJZ010245408.1|	216	scaffold134815	NONE
HbGBS_447749531_3789	LG8	86.557	NA	gi|447749531|gb|AJJZ010522653.1|	3789	scaffold275910	NONE
HbGBS_448018051_1297	LG8	87.943	NA	gi|448018051|gb|AJJZ010261595.1|	1297	scaffold143572	INTRON
HbGBS_447854900_260	LG8	87.943	NA	gi|447854900|gb|AJJZ010417308.1|	260	scaffold753619	NON_SYNONYMOUS_CODING
HbGBS_447859422_3961	LG8	88.628	NA	gi|447859422|gb|AJJZ010412786.1|	3961	scaffold233871	INTRON
HbGBS_445443069_2544	LG8	89.358	NA	gi|445443069|gb|AJJZ010934621.1|	2544	scaffold410990	INTERGENIC
HbGBS_445287325_681	LG8	89.976	NA	gi|445287325|gb|AJJZ011057403.1|	681	scaffold513406	NA
HbGBS_447468056_1863	LG8	90.332	NA	gi|447468056|gb|AJJZ010773314.1|	1863	scaffold363060	DOWNSTREAM
HbGBS_447541784_983	LG8	90.517	NA	gi|447541784|gb|AJJZ010699586.1|	983	scaffold336655	SYNONYMOUS_CODING
HbGBS_448057372_1670	LG8	90.517	NA	gi|448057372|gb|AJJZ010222277.1|	1670	scaffold123470	UPSTREAM
HbGBS_448057372_1687	LG8	91.054	NA	gi|448057372|gb|AJJZ010222277.1|	1687	scaffold123470	UPSTREAM
HbGBS_448057372_1686	LG8	91.493	NA	gi|448057372|gb|AJJZ010222277.1|	1686	scaffold123470	UPSTREAM
HbGBS_448057372_1571	LG8	91.73	NA	gi|448057372|gb|AJJZ010222277.1|	1571	scaffold123470	UPSTREAM
HbGBS_448084080_362	LG8	92.719	NA	gi|448084080|gb|AJJZ010198092.1|	362	scaffold111029	DOWNSTREAM
HbGBS_445391960_964	LG8	93.882	NA	gi|445391960|gb|AJJZ010971146.1|	964	scaffold433226	INTERGENIC
HbGBS_445381336_1003	LG8	95.466	NA	gi|445381336|gb|AJJZ010980296.1|	1003	scaffold440773	INTRON
HbGBS_448001154_1352	LG8	96.607	NA	gi|448001154|gb|AJJZ010278492.1|	1352	scaffold152882	INTERGENIC
HbGBS_448093949_2401	LG8	97.402	NA	gi|448093949|gb|AJJZ010192979.1|	2401	scaffold108315	NON_SYNONYMOUS_CODING
HbGBS_448093953_2371	LG8	97.402	NA	gi|448093953|gb|AJJZ010192977.1|	2371	scaffold108315	SYNONYMOUS_CODING
HbGBS_445447713_3484	LG8	98.676	NA	gi|445447713|gb|AJJZ010931271.1|	3484	scaffold410137	DOWNSTREAM
HbGBS_448057449_314	LG8	102.858	NA	gi|448057449|gb|AJJZ010222200.1|	314	scaffold123451	NONE
HbGBS_447993302_2508	LG9	0	NA	gi|447993302|gb|AJJZ010286344.1|	2508	scaffold157318	NA
HbGBS_448035700_2534	LG9	0	NA	gi|448035700|gb|AJJZ010243947.1|	2534	scaffold134086	NON_SYNONYMOUS_CODING
HbGBS_448004097_1660	LG9	0.66	NA	gi|448004097|gb|AJJZ010275549.1|	1660	scaffold151286	NON_SYNONYMOUS_CODING
HbGBS_447861129_3200	LG9	1.536	NA	gi|447861129|gb|AJJZ010411079.1|	3200	scaffold232902	SYNONYMOUS_CODING
HbGBS_447966261_951	LG9	3.779	NA	gi|447966261|gb|AJJZ010313385.1|	951	scaffold173419	SYNONYMOUS_CODING
HbGBS_445411497_1483	LG9	3.779	NA	gi|445411497|gb|AJJZ010956491.1|	1483	scaffold422258	DOWNSTREAM
HbGBS_447966261_1042	LG9	3.779	NA	gi|447966261|gb|AJJZ010313385.1|	1042	scaffold173419	NON_SYNONYMOUS_CODING
HbGBS_448044002_428	LG9	3.779	NA	gi|448044002|gb|AJJZ010235645.1|	428	scaffold129838	DOWNSTREAM
HbGBS_448044002_1059	LG9	3.779	NA	gi|448044002|gb|AJJZ010235645.1|	1059	scaffold129838	DOWNSTREAM
HbGBS_445290810_864	LG9	5.402	NA	gi|445290810|gb|AJJZ011054083.1|	864	scaffold510149	INTERGENIC
HbGBS_445290810_966	LG9	5.6	NA	gi|445290810|gb|AJJZ011054083.1|	966	scaffold510149	INTERGENIC
HbGBS_445290810_870	LG9	5.823	NA	gi|445290810|gb|AJJZ011054083.1|	870	scaffold510149	INTERGENIC
HbGBS_447998479_950	LG9	6.744	NA	gi|447998479|gb|AJJZ010281167.1|	950	scaffold154334	DOWNSTREAM
HbGBS_445442763_2332	LG9	7.176	NA	gi|445442763|gb|AJJZ010934886.1|	2332	scaffold411073	DOWNSTREAM
HbGBS_447978226_1424	LG9	7.81	NA	gi|447978226|gb|AJJZ010301420.1|	1424	scaffold166096	UPSTREAM
HbGBS_445433390_1191	LG9	8.21	NA	gi|445433390|gb|AJJZ010941402.1|	1191	scaffold413687	SYNONYMOUS_CODING
HbGBS_448232393_5673	LG9	8.646	NA	gi|448232393|gb|AJJZ010069623.1|	5673	scaffold38020	DOWNSTREAM
HbGBS_447995277_3203	LG9	8.77	NA	gi|447995277|gb|AJJZ010284369.1|	3203	scaffold156219	INTRON
HbGBS_447998504_9286	LG9	9.295	NA	gi|447998504|gb|AJJZ010281142.1|	9286	scaffold154334	DOWNSTREAM
HbGBS_447998506_4804	LG9	9.988	NA	gi|447998506|gb|AJJZ010281140.1|	4804	scaffold154334	DOWNSTREAM
HbGBS_447998489_3227	LG9	9.988	NA	gi|447998489|gb|AJJZ010281157.1|	3227	scaffold154334	NON_SYNONYMOUS_CODING
HbGBS_447995277_3234	LG9	10.376	NA	gi|447995277|gb|AJJZ010284369.1|	3234	scaffold156219	INTRON
HbGBS_448232396_2429	LG9	10.727	NA	gi|448232396|gb|AJJZ010069620.1|	2429	scaffold38020	DOWNSTREAM
HbGBS_448000645_761	LG9	10.911	NA	gi|448000645|gb|AJJZ010279001.1|	761	scaffold153136	STOP_GAINED
HbGBS_447998476_2095	LG9	11.206	NA	gi|447998476|gb|AJJZ010281170.1|	2095	scaffold154334	INTRON
HbGBS_448039605_515	LG9	13.67	NA	gi|448039605|gb|AJJZ010240042.1|	515	scaffold132138	UPSTREAM
HbGBS_448029445_4185	LG9	16.573	NA	gi|448029445|gb|AJJZ010250202.1|	4185	scaffold137392	UPSTREAM
HbGBS_445421149_2543	LG9	17.093	NA	gi|445421149|gb|AJJZ010949567.1|	2543	scaffold417929	NON_SYNONYMOUS_CODING
HbGBS_448050470_856	LG9	17.093	NA	gi|448050470|gb|AJJZ010229179.1|	856	scaffold126713	UPSTREAM
HbGBS_448050470_915	LG9	18.764	NA	gi|448050470|gb|AJJZ010229179.1|	915	scaffold126713	UPSTREAM
HbGBS_448050470_885	LG9	19.103	NA	gi|448050470|gb|AJJZ010229179.1|	885	scaffold126713	UPSTREAM
HbGBS_445421143_1123	LG9	19.44	NA	gi|445421143|gb|AJJZ010949573.1|	1123	scaffold417929	NA
HbGBS_445449869_4697	LG9	20.519	NA	gi|445449869|gb|AJJZ010929736.1|	4697	scaffold409852	DOWNSTREAM
HbGBS_445132060_397	LG9	20.844	NA	gi|445132060|gb|AJJZ011166666.1|	397	scaffold598217	NON_SYNONYMOUS_CODING
HbGBS_445449869_4696	LG9	21.423	NA	gi|445449869|gb|AJJZ010929736.1|	4696	scaffold409852	NA
HbGBS_445442606_2011	LG9	22.993	NA	gi|445442606|gb|AJJZ010935024.1|	2011	scaffold411124	SYNONYMOUS_CODING
HbGBS_448035487_3074	LG9	22.993	NA	gi|448035487|gb|AJJZ010244160.1|	3074	scaffold134188	INTERGENIC
HbGBS_447958548_2676	LG9	24.346	NA	gi|447958548|gb|AJJZ010321098.1|	2676	scaffold178043	DOWNSTREAM
HbGBS_445421141_5675	LG9	25.07	NA	gi|445421141|gb|AJJZ010949575.1|	5675	scaffold417929	NON_SYNONYMOUS_CODING
HbGBS_448035487_3044	LG9	26.555	NA	gi|448035487|gb|AJJZ010244160.1|	3044	scaffold134188	INTERGENIC
HbGBS_447945404_1075	LG9	27.947	NA	gi|447945404|gb|AJJZ010334242.1|	1075	scaffold186095	INTRON
HbGBS_448002745_1744	LG9	27.989	NA	gi|448002745|gb|AJJZ010276901.1|	1744	scaffold152002	INTERGENIC
HbGBS_448002745_1698	LG9	30.47	NA	gi|448002745|gb|AJJZ010276901.1|	1698	scaffold152002	INTERGENIC
HbGBS_447945399_6822	LG9	33.553	NA	gi|447945399|gb|AJJZ010334247.1|	6822	scaffold186095	SYNONYMOUS_CODING
HbGBS_445412386_998	LG9	36.031	NA	gi|445412386|gb|AJJZ010955664.1|	998	scaffold421669	DOWNSTREAM
HbGBS_447597607_2133	LG9	37.777	NA	gi|447597607|gb|AJJZ010644332.1|	2133	scaffold318613	DOWNSTREAM
HbGBS_447945404_1024	LG9	39.554	NA	gi|447945404|gb|AJJZ010334242.1|	1024	scaffold186095	NON_SYNONYMOUS_CODING
HbGBS_447597607_2203	LG9	39.554	NA	gi|447597607|gb|AJJZ010644332.1|	2203	scaffold318613	DOWNSTREAM
HbGBS_447874533_831	LG9	39.554	NA	gi|447874533|gb|AJJZ010397675.1|	831	scaffold225173	UPSTREAM
HbGBS_445445889_2556	LG9	40.847	NA	gi|445445889|gb|AJJZ010932523.1|	2556	scaffold410431	DOWNSTREAM
HbGBS_445367971_5871	LG9	41.19	NA	gi|445367971|gb|AJJZ010992132.1|	5871	scaffold451035	SYNONYMOUS_CODING
HbGBS_447736035_4125	LG9	42.018	NA	gi|447736035|gb|AJJZ010536149.1|	4125	scaffold278598	SYNONYMOUS_CODING
HbGBS_447495472_2483	LG9	43.283	NA	gi|447495472|gb|AJJZ010745898.1|	2483	scaffold353592	INTRON
HbGBS_445446220_2125	LG9	43.283	NA	gi|445446220|gb|AJJZ010932234.1|	2125	scaffold410378	SYNONYMOUS_CODING
HbGBS_445403082_2553	LG9	43.283	NA	gi|445403082|gb|AJJZ010962383.1|	2553	scaffold426467	SYNONYMOUS_CODING
HbGBS_447736035_4122	LG9	43.961	NA	gi|447736035|gb|AJJZ010536149.1|	4122	scaffold278598	SYNONYMOUS_CODING
HbGBS_447985783_830	LG9	45.262	NA	gi|447985783|gb|AJJZ010293863.1|	830	scaffold161697	INTERGENIC
HbGBS_447985783_798	LG9	45.262	NA	gi|447985783|gb|AJJZ010293863.1|	798	scaffold161697	INTERGENIC
HbGBS_448029128_8383	LG9	50.149	NA	gi|448029128|gb|AJJZ010250519.1|	8383	scaffold137576	NON_SYNONYMOUS_CODING
HbGBS_448020645_2056	LG9	54.32	NA	gi|448020645|gb|AJJZ010259001.1|	2056	scaffold142197	SYNONYMOUS_CODING
HbGBS_448020645_2015	LG9	54.32	NA	gi|448020645|gb|AJJZ010259001.1|	2015	scaffold142197	NON_SYNONYMOUS_CODING
HbGBS_447969661_1908	LG9	55.534	NA	gi|447969661|gb|AJJZ010309985.1|	1908	scaffold171273	SYNONYMOUS_CODING
HbGBS_445355586_970	LG9	56.516	NA	gi|445355586|gb|AJJZ011000397.1|	970	scaffold458527	SYNONYMOUS_CODING
HbGBS_445390058_488	LG9	58.668	NA	gi|445390058|gb|AJJZ010972846.1|	488	scaffold434628	NA
HbGBS_445446645_4124	LG9	61.262	NA	gi|445446645|gb|AJJZ010931905.1|	4124	scaffold410295	INTRON
HbGBS_448048481_1282	LG9	64.834	NA	gi|448048481|gb|AJJZ010231168.1|	1282	scaffold127626	INTRON
HbGBS_448048481_1310	LG9	65.007	NA	gi|448048481|gb|AJJZ010231168.1|	1310	scaffold127626	INTRON
HbGBS_448048481_1283	LG9	67.277	NA	gi|448048481|gb|AJJZ010231168.1|	1283	scaffold127626	INTRON
HbGBS_445423424_1339	LG9	67.45	NA	gi|445423424|gb|AJJZ010948209.1|	1339	scaffold417160	DOWNSTREAM
HbGBS_448183030_6839	LG9	67.727	NA	gi|448183030|gb|AJJZ010118985.1|	6839	scaffold66451	DOWNSTREAM
HbGBS_445435732_851	LG9	68.174	NA	gi|445435732|gb|AJJZ010939774.1|	851	scaffold412922	NON_SYNONYMOUS_CODING
HbGBS_445446645_4237	LG9	68.325	NA	gi|445446645|gb|AJJZ010931905.1|	4237	scaffold410295	SYNONYMOUS_CODING
HbGBS_448183030_6927	LG9	68.409	NA	gi|448183030|gb|AJJZ010118985.1|	6927	scaffold66451	DOWNSTREAM
HbGBS_448105432_3683	LG9	68.409	NA	gi|448105432|gb|AJJZ010186701.1|	3683	scaffold104882	NON_SYNONYMOUS_CODING
HbGBS_445331727_979	LG9	69.197	NA	gi|445331727|gb|AJJZ011016637.1|	979	scaffold473755	INTERGENIC
HbGBS_448183030_6857	LG9	70.504	NA	gi|448183030|gb|AJJZ010118985.1|	6857	scaffold66451	DOWNSTREAM
HbGBS_447934647_1517	LG9	71.181	NA	gi|447934647|gb|AJJZ010344999.1|	1517	scaffold192879	NONE
HbGBS_445419562_887	LG9	73.174	NA	gi|445419562|gb|AJJZ010950677.1|	887	scaffold418617	SYNONYMOUS_CODING
HbGBS_445423424_1236	LG9	74.753	NA	gi|445423424|gb|AJJZ010948209.1|	1236	scaffold417160	DOWNSTREAM
HbGBS_445448948_1768	LG9	81.859	NA	gi|445448948|gb|AJJZ010930336.1|	1768	scaffold409953	NONE
HbGBS_447894676_9165	LG9	84.545	NA	gi|447894676|gb|AJJZ010377532.1|	9165	scaffold213042	UPSTREAM
HbGBS_447894679_3380	LG9	84.545	NA	gi|447894679|gb|AJJZ010377529.1|	3380	scaffold213042	SYNONYMOUS_CODING
HbGBS_445396199_4432	LG9	87.601	NA	gi|445396199|gb|AJJZ010967740.1|	4432	scaffold430544	UPSTREAM
HbGBS_447800944_5580	LG9	91.66	NA	gi|447800944|gb|AJJZ010471240.1|	5580	scaffold262073	NON_SYNONYMOUS_CODING
HbGBS_445401785_872	LG9	92.109	NA	gi|445401785|gb|AJJZ010963421.1|	872	scaffold427165	INTERGENIC
HbGBS_447965432_3284	LG9	92.401	NA	gi|447965432|gb|AJJZ010314214.1|	3284	scaffold173911	INTERGENIC
HbGBS_445431358_4239	LG9	93.346	NA	gi|445431358|gb|AJJZ010942527.1|	4239	scaffold414241	UPSTREAM
HbGBS_445401785_833	LG9	93.922	NA	gi|445401785|gb|AJJZ010963421.1|	833	scaffold427165	INTERGENIC
HbGBS_448061768_4900	LG9	94.15	NA	gi|448061768|gb|AJJZ010217881.1|	4900	scaffold121393	NON_SYNONYMOUS_CODING
HbGBS_447464912_859	LG9	95.042	NA	gi|447464912|gb|AJJZ010776458.1|	859	scaffold364244	INTERGENIC
HbGBS_448061778_2009	LG9	95.281	NA	gi|448061778|gb|AJJZ010217871.1|	2009	scaffold121393	DOWNSTREAM
HbGBS_448061779_6565	LG9	95.281	NA	gi|448061779|gb|AJJZ010217870.1|	6565	scaffold121393	UPSTREAM
HbGBS_445401785_885	LG9	98.133	NA	gi|445401785|gb|AJJZ010963421.1|	885	scaffold427165	INTERGENIC
HbGBS_447755270_4457	LG10	0	LG5	gi|447755270|gb|AJJZ010516914.1|	4457	scaffold274716	INTRON
HbGBS_448040964_1684	LG10	0.162	NA	gi|448040964|gb|AJJZ010238683.1|	1684	scaffold131426	NA
HbGBS_447548371_3062	LG10	0.931	NA	gi|447548371|gb|AJJZ010692999.1|	3062	scaffold334087	SYNONYMOUS_CODING
HbGBS_448004784_2639	LG10	0.931	NA	gi|448004784|gb|AJJZ010274862.1|	2639	scaffold150896	INTRON
HbGBS_448040964_1787	LG10	1.643	NA	gi|448040964|gb|AJJZ010238683.1|	1787	scaffold131426	NONE
HbGBS_447548370_3145	LG10	1.643	NA	gi|447548370|gb|AJJZ010693000.1|	3145	scaffold334087	INTRON
HbGBS_447787914_4318	LG10	2.742	NA	gi|447787914|gb|AJJZ010484270.1|	4318	scaffold266495	DOWNSTREAM
HbGBS_447628284_707	LG10	4.068	NA	gi|447628284|gb|AJJZ010613995.1|	707	scaffold307631	NON_SYNONYMOUS_CODING
HbGBS_448041636_4103	LG10	4.312	NA	gi|448041636|gb|AJJZ010238011.1|	4103	scaffold131087	SYNONYMOUS_CODING
HbGBS_448009460_2025	LG10	8.34	NA	gi|448009460|gb|AJJZ010270186.1|	2025	scaffold148276	DOWNSTREAM
HbGBS_447972879_406	LG10	8.444	NA	gi|447972879|gb|AJJZ010306767.1|	406	scaffold169324	NA
HbGBS_447823644_728	LG10	8.692	NA	gi|447823644|gb|AJJZ010448540.1|	728	scaffold252517	INTERGENIC
HbGBS_445409937_1871	LG10	8.692	NA	gi|445409937|gb|AJJZ010957724.1|	1871	scaffold423143	DOWNSTREAM
HbGBS_448057670_5942	LG10	8.692	LG5	gi|448057670|gb|AJJZ010221979.1|	5942	scaffold123369	DOWNSTREAM
HbGBS_448057670_9440	LG10	9.735	LG5	gi|448057670|gb|AJJZ010221979.1|	9440	scaffold123369	DOWNSTREAM
HbGBS_447506693_2905	LG10	11.018	NA	gi|447506693|gb|AJJZ010734677.1|	2905	scaffold348787	SYNONYMOUS_CODING
HbGBS_448057677_8224	LG10	11.112	LG5	gi|448057677|gb|AJJZ010221972.1|	8224	scaffold123369	INTERGENIC
HbGBS_448057682_11811	LG10	11.112	LG5	gi|448057682|gb|AJJZ010221967.1|	11811	scaffold123369	INTRON
HbGBS_448057684_8321	LG10	11.617	LG5	gi|448057684|gb|AJJZ010221965.1|	8321	scaffold123369	DOWNSTREAM
HbGBS_447567080_68	LG10	12.446	NA	gi|447567080|gb|AJJZ010674290.1|	68	scaffold327159	NON_SYNONYMOUS_CODING
HbGBS_448016171_1958	LG10	12.527	NA	gi|448016171|gb|AJJZ010263475.1|	1958	scaffold144607	INTERGENIC
HbGBS_447755270_4464	LG10	15.708	LG5	gi|447755270|gb|AJJZ010516914.1|	4464	scaffold274716	INTRON
HbGBS_448049143_4151	LG10	15.708	NA	gi|448049143|gb|AJJZ010230506.1|	4151	scaffold127320	INTERGENIC
HbGBS_447452744_5241	LG10	15.894	NA	gi|447452744|gb|AJJZ010788626.1|	5241	scaffold368012	DOWNSTREAM
HbGBS_448025395_1536	LG10	16.493	NA	gi|448025395|gb|AJJZ010254252.1|	1536	scaffold139612	INTRON
HbGBS_448153078_2713	LG10	16.952	NA	gi|448153078|gb|AJJZ010148937.1|	2713	scaffold83599	SYNONYMOUS_CODING
HbGBS_447452733_2511	LG10	16.952	NA	gi|447452733|gb|AJJZ010788637.1|	2511	scaffold368012	NONE
HbGBS_447452744_5282	LG10	17.254	NA	gi|447452744|gb|AJJZ010788626.1|	5282	scaffold368012	DOWNSTREAM
HbGBS_447988699_653	LG10	18.665	NA	gi|447988699|gb|AJJZ010290947.1|	653	scaffold159955	NON_SYNONYMOUS_CODING
HbGBS_448813801_7762	LG10	19.016	NA	gi|448813801|gb|AJJZ010000960.1|	7762	scaffold00535	DOWNSTREAM
HbGBS_447544668_886	LG10	21.196	NA	gi|447544668|gb|AJJZ010696702.1|	886	scaffold335570	NON_SYNONYMOUS_CODING
HbGBS_448010179_3957	LG10	21.508	NA	gi|448010179|gb|AJJZ010269467.1|	3957	scaffold147858	SYNONYMOUS_CODING
HbGBS_445185587_6702	LG10	22.735	NA	gi|445185587|gb|AJJZ011130577.1|	6702	scaffold579315	SYNONYMOUS_CODING
HbGBS_447981921_7259	LG10	22.8	NA	gi|447981921|gb|AJJZ010297725.1|	7259	scaffold163902	INTERGENIC
HbGBS_445372043_6074	LG10	23.909	NA	gi|445372043|gb|AJJZ010988508.1|	6074	scaffold447886	NON_SYNONYMOUS_CODING
HbGBS_447985877_288	LG10	25.018	NA	gi|447985877|gb|AJJZ010293769.1|	288	scaffold161655	DOWNSTREAM
HbGBS_448193255_461	LG10	25.754	NA	gi|448193255|gb|AJJZ010108760.1|	461	scaffold60466	DOWNSTREAM
HbGBS_445525924_511	LG10	26.381	NA	gi|445525924|gb|AJJZ010876438.1|	511	scaffold397952	NON_SYNONYMOUS_CODING
HbGBS_448016484_3669	LG10	26.381	NA	gi|448016484|gb|AJJZ010263162.1|	3669	scaffold144420	SYNONYMOUS_CODING
HbGBS_445443350_5168	LG10	26.603	NA	gi|445443350|gb|AJJZ010934414.1|	5168	scaffold410926	DOWNSTREAM
HbGBS_447954196_133	LG10	28.501	NA	gi|447954196|gb|AJJZ010325450.1|	133	scaffold180713	INTERGENIC
HbGBS_447981921_7359	LG10	29.707	NA	gi|447981921|gb|AJJZ010297725.1|	7359	scaffold163902	INTERGENIC
HbGBS_447718682_4382	LG10	33.062	NA	gi|447718682|gb|AJJZ010553502.1|	4382	scaffold283042	NON_SYNONYMOUS_CODING
HbGBS_445381525_1862	LG10	38.033	NA	gi|445381525|gb|AJJZ010980134.1|	1862	scaffold440632	INTERGENIC
HbGBS_445384180_637	LG10	38.033	NA	gi|445384180|gb|AJJZ010977914.1|	637	scaffold438734	INTERGENIC
HbGBS_448023708_7470	LG10	38.335	NA	gi|448023708|gb|AJJZ010255938.1|	7470	scaffold140450	DOWNSTREAM
HbGBS_448023708_7450	LG10	39.038	NA	gi|448023708|gb|AJJZ010255938.1|	7450	scaffold140450	DOWNSTREAM
HbGBS_445434000_2875	LG10	40.76	NA	gi|445434000|gb|AJJZ010940925.1|	2875	scaffold413460	NON_SYNONYMOUS_CODING
HbGBS_448023708_7474	LG10	40.848	NA	gi|448023708|gb|AJJZ010255938.1|	7474	scaffold140450	DOWNSTREAM
HbGBS_445390941_1067	LG10	44.237	NA	gi|445390941|gb|AJJZ010972049.1|	1067	scaffold433973	NON_SYNONYMOUS_CODING
HbGBS_447541200_138	LG10	44.349	NA	gi|447541200|gb|AJJZ010700170.1|	138	scaffold928632	NA
HbGBS_448062676_1063	LG10	46.672	NA	gi|448062676|gb|AJJZ010216973.1|	1063	scaffold120976	NA
HbGBS_448037581_5299	LG10	50.267	NA	gi|448037581|gb|AJJZ010242066.1|	5299	scaffold133182	NON_SYNONYMOUS_CODING
HbGBS_448213093_550	LG10	51.683	NA	gi|448213093|gb|AJJZ010088922.1|	550	scaffold49095	SYNONYMOUS_CODING
HbGBS_447630401_1314	LG10	55.311	NA	gi|447630401|gb|AJJZ010611878.1|	1314	scaffold306611	INTRON
HbGBS_447905440_873	LG10	55.311	NA	gi|447905440|gb|AJJZ010366768.1|	873	scaffold206394	SYNONYMOUS_CODING
HbGBS_447732136_7272	LG10	57.044	NA	gi|447732136|gb|AJJZ010540048.1|	7272	scaffold279397	INTERGENIC
HbGBS_445367630_3848	LG10	57.537	NA	gi|445367630|gb|AJJZ010992454.1|	3848	scaffold451328	NA
HbGBS_445431405_1104	LG10	60.225	NA	gi|445431405|gb|AJJZ010942482.1|	1104	scaffold414220	DOWNSTREAM
HbGBS_445440185_1119	LG10	60.225	NA	gi|445440185|gb|AJJZ010936756.1|	1119	scaffold411740	NONE
HbGBS_445431415_509	LG10	60.225	NA	gi|445431415|gb|AJJZ010942472.1|	509	scaffold414220	INTRON
HbGBS_445372617_3939	LG10	61.171	NA	gi|445372617|gb|AJJZ010987989.1|	3939	scaffold447445	INTRON
HbGBS_447962562_5185	LG10	61.171	NA	gi|447962562|gb|AJJZ010317084.1|	5185	scaffold175615	DOWNSTREAM
HbGBS_448146198_1359	LG10	61.171	NA	gi|448146198|gb|AJJZ010155817.1|	1359	scaffold87562	NON_SYNONYMOUS_CODING
HbGBS_448079358_1186	LG10	70.497	NA	gi|448079358|gb|AJJZ010200533.1|	1186	scaffold112327	NONE
HbGBS_445430327_8229	LG10	74.313	NA	gi|445430327|gb|AJJZ010943181.1|	8229	scaffold414596	UPSTREAM
HbGBS_445374838_2277	LG10	75.863	NA	gi|445374838|gb|AJJZ010986109.1|	2277	scaffold445778	NON_SYNONYMOUS_CODING
HbGBS_447515511_2811	LG10	79.568	NA	gi|447515511|gb|AJJZ010725859.1|	2811	scaffold345361	NA
HbGBS_445319160_303	LG10	80.978	NA	gi|445319160|gb|AJJZ011026980.1|	303	scaffold483759	SYNONYMOUS_CODING
HbGBS_445425207_1210	LG10	81.606	NA	gi|445425207|gb|AJJZ010947070.1|	1210	scaffold416519	INTRON
HbGBS_445373713_3521	LG10	82.59	NA	gi|445373713|gb|AJJZ010987073.1|	3521	scaffold446616	DOWNSTREAM
HbGBS_445319160_380	LG10	85.596	NA	gi|445319160|gb|AJJZ011026980.1|	380	scaffold483759	INTRON
HbGBS_445316422_561	LG10	85.596	NA	gi|445316422|gb|AJJZ011029616.1|	561	scaffold486287	INTERGENIC
HbGBS_445387129_385	LG10	85.596	NA	gi|445387129|gb|AJJZ010975232.1|	385	scaffold436560	INTERGENIC
HbGBS_447611779_4840	LG10	87.002	NA	gi|447611779|gb|AJJZ010630500.1|	4840	scaffold313544	DOWNSTREAM
HbGBS_445440579_1448	LG10	87.002	NA	gi|445440579|gb|AJJZ010936385.1|	1448	scaffold411579	NON_SYNONYMOUS_CODING
HbGBS_448020541_3654	LG10	87.538	NA	gi|448020541|gb|AJJZ010259105.1|	3654	scaffold142241	SYNONYMOUS_CODING
HbGBS_445440579_1375	LG10	88.836	NA	gi|445440579|gb|AJJZ010936385.1|	1375	scaffold411579	NON_SYNONYMOUS_CODING
HbGBS_445440579_1439	LG10	89.57	NA	gi|445440579|gb|AJJZ010936385.1|	1439	scaffold411579	SYNONYMOUS_CODING
HbGBS_448020541_3630	LG10	89.57	NA	gi|448020541|gb|AJJZ010259105.1|	3630	scaffold142241	SYNONYMOUS_CODING
HbGBS_448155673_761	LG10	90.582	NA	gi|448155673|gb|AJJZ010146342.1|	761	scaffold82094	NON_SYNONYMOUS_CODING
HbGBS_447998761_1623	LG10	93.813	NA	gi|447998761|gb|AJJZ010280885.1|	1623	scaffold154210	INTERGENIC
HbGBS_447998763_1753	LG10	95.198	NA	gi|447998763|gb|AJJZ010280883.1|	1753	scaffold154210	DOWNSTREAM
HbGBS_448039481_7661	LG10	95.198	NA	gi|448039481|gb|AJJZ010240166.1|	7661	scaffold132206	DOWNSTREAM
HbGBS_448039481_7674	LG10	95.198	NA	gi|448039481|gb|AJJZ010240166.1|	7674	scaffold132206	DOWNSTREAM
HbGBS_447927428_1428	LG10	95.198	NA	gi|447927428|gb|AJJZ010352218.1|	1428	scaffold197373	NON_SYNONYMOUS_CODING
HbGBS_448020608_3595	LG10	103.645	NA	gi|448020608|gb|AJJZ010259038.1|	3595	scaffold142207	UPSTREAM
HbGBS_447998758_881	LG10	103.899	NA	gi|447998758|gb|AJJZ010280888.1|	881	scaffold154210	SYNONYMOUS_CODING
HbGBS_447998758_758	LG10	103.899	NA	gi|447998758|gb|AJJZ010280888.1|	758	scaffold154210	INTERGENIC
HbGBS_447997017_5190	LG10	109.347	NA	gi|447997017|gb|AJJZ010282629.1|	5190	scaffold155176	SYNONYMOUS_CODING
HbGBS_447543164_13172	LG10	113.396	NA	gi|447543164|gb|AJJZ010698206.1|	13172	scaffold336172	NON_SYNONYMOUS_CODING
HbGBS_445429035_11481	LG10	113.396	NA	gi|445429035|gb|AJJZ010944184.1|	11481	scaffold415100	NON_SYNONYMOUS_CODING
HbGBS_445441001_1165	LG10	113.396	NA	gi|445441001|gb|AJJZ010936056.1|	1165	scaffold411482	NON_SYNONYMOUS_CODING
HbGBS_448093445_1134	LG10	115.379	NA	gi|448093445|gb|AJJZ010193251.1|	1134	scaffold108464	INTRON
HbGBS_448020825_6141	LG11	0	NA	gi|448020825|gb|AJJZ010258821.1|	6141	scaffold142103	UPSTREAM
HbGBS_448020825_6157	LG11	0	NA	gi|448020825|gb|AJJZ010258821.1|	6157	scaffold142103	UPSTREAM
HbGBS_448020811_676	LG11	1.33	NA	gi|448020811|gb|AJJZ010258835.1|	676	scaffold142103	DOWNSTREAM
HbGBS_448020787_6264	LG11	5.494	NA	gi|448020787|gb|AJJZ010258859.1|	6264	scaffold142103	INTERGENIC
HbGBS_447959095_1368	LG11	7.386	NA	gi|447959095|gb|AJJZ010320551.1|	1368	scaffold177727	DOWNSTREAM
HbGBS_448046324_3243	LG11	9.97	NA	gi|448046324|gb|AJJZ010233323.1|	3243	scaffold128605	DOWNSTREAM
HbGBS_447992220_18542	LG11	15.414	NA	gi|447992220|gb|AJJZ010287426.1|	18542	scaffold157928	DOWNSTREAM
HbGBS_448145745_1862	LG11	18.104	NA	gi|448145745|gb|AJJZ010156270.1|	1862	scaffold87828	SYNONYMOUS_CODING
HbGBS_448147270_783	LG11	18.104	NA	gi|448147270|gb|AJJZ010154745.1|	783	scaffold86948	INTERGENIC
HbGBS_445421637_2415	LG11	18.104	NA	gi|445421637|gb|AJJZ010949362.1|	2415	scaffold417813	NONE
HbGBS_447892054_2029	LG11	18.104	NA	gi|447892054|gb|AJJZ010380154.1|	2029	scaffold214620	INTRON
HbGBS_448147279_2683	LG11	18.104	NA	gi|448147279|gb|AJJZ010154736.1|	2683	scaffold86948	NON_SYNONYMOUS_CODING
HbGBS_448046366_767	LG11	18.104	NA	gi|448046366|gb|AJJZ010233281.1|	767	scaffold128596	INTERGENIC
HbGBS_447731752_2878	LG11	18.228	NA	gi|447731752|gb|AJJZ010540432.1|	2878	scaffold279477	DOWNSTREAM
HbGBS_448069492_75	LG11	18.239	NA	gi|448069492|gb|AJJZ010210157.1|	75	scaffold117422	INTERGENIC
HbGBS_447459668_2877	LG11	21.653	NA	gi|447459668|gb|AJJZ010781702.1|	2877	scaffold365927	NONE
HbGBS_445433164_8477	LG11	22.38	NA	gi|445433164|gb|AJJZ010941555.1|	8477	scaffold413756	SYNONYMOUS_CODING
HbGBS_445381528_1155	LG11	22.982	NA	gi|445381528|gb|AJJZ010980131.1|	1155	scaffold440632	INTERGENIC
HbGBS_448010834_1050	LG11	23.429	NA	gi|448010834|gb|AJJZ010268812.1|	1050	scaffold147523	INTRON
HbGBS_448005105_5773	LG11	23.948	NA	gi|448005105|gb|AJJZ010274541.1|	5773	scaffold150712	DOWNSTREAM
HbGBS_447936738_915	LG11	25.44	NA	gi|447936738|gb|AJJZ010342908.1|	915	scaffold191570	NON_SYNONYMOUS_CODING
HbGBS_447505740_2734	LG11	25.469	NA	gi|447505740|gb|AJJZ010735630.1|	2734	scaffold349200	STOP_GAINED
HbGBS_448113598_2447	LG11	26.445	NA	gi|448113598|gb|AJJZ010182584.1|	2447	scaffold102549	DOWNSTREAM
HbGBS_448018148_1999	LG11	26.445	NA	gi|448018148|gb|AJJZ010261498.1|	1999	scaffold143530	INTRON
HbGBS_448018148_2020	LG11	27.062	NA	gi|448018148|gb|AJJZ010261498.1|	2020	scaffold143530	INTRON
HbGBS_448005105_5789	LG11	27.245	NA	gi|448005105|gb|AJJZ010274541.1|	5789	scaffold150712	DOWNSTREAM
HbGBS_445417887_2108	LG11	27.401	NA	gi|445417887|gb|AJJZ010951829.1|	2108	scaffold419250	DOWNSTREAM
HbGBS_447898583_1437	LG11	29.288	NA	gi|447898583|gb|AJJZ010373625.1|	1437	scaffold210598	INTERGENIC
HbGBS_447992302_840	LG11	29.288	NA	gi|447992302|gb|AJJZ010287344.1|	840	scaffold157888	INTRON
HbGBS_448017611_3478	LG11	31.169	NA	gi|448017611|gb|AJJZ010262035.1|	3478	scaffold143790	DOWNSTREAM
HbGBS_448017611_3485	LG11	31.169	NA	gi|448017611|gb|AJJZ010262035.1|	3485	scaffold143790	DOWNSTREAM
HbGBS_445348560_1190	LG11	36.458	LG7	gi|445348560|gb|AJJZ011005410.1|	1190	scaffold463202	NON_SYNONYMOUS_CODING
HbGBS_447893810_1445	LG11	36.532	NA	gi|447893810|gb|AJJZ010378398.1|	1445	scaffold213560	UPSTREAM
HbGBS_447967567_595	LG11	39.519	NA	gi|447967567|gb|AJJZ010312079.1|	595	scaffold172572	SYNONYMOUS_CODING
HbGBS_448035812_14551	LG11	39.519	NA	gi|448035812|gb|AJJZ010243835.1|	14551	scaffold134041	UPSTREAM
HbGBS_447893807_2738	LG11	40.108	NA	gi|447893807|gb|AJJZ010378401.1|	2738	scaffold213560	DOWNSTREAM
HbGBS_445348560_1102	LG11	40.952	LG7	gi|445348560|gb|AJJZ011005410.1|	1102	scaffold463202	NON_SYNONYMOUS_CODING
HbGBS_445348560_1141	LG11	41.304	LG7	gi|445348560|gb|AJJZ011005410.1|	1141	scaffold463202	NON_SYNONYMOUS_CODING
HbGBS_445439162_679	LG11	46.135	NA	gi|445439162|gb|AJJZ010937527.1|	679	scaffold412017	INTERGENIC
HbGBS_445439162_607	LG11	46.139	NA	gi|445439162|gb|AJJZ010937527.1|	607	scaffold412017	INTERGENIC
HbGBS_448046384_4328	LG11	47.123	NA	gi|448046384|gb|AJJZ010233263.1|	4328	scaffold128590	NON_SYNONYMOUS_CODING
HbGBS_447470585_2347	LG11	49.693	NA	gi|447470585|gb|AJJZ010770785.1|	2347	scaffold362133	SYNONYMOUS_CODING
HbGBS_445450304_4439	LG11	53.107	NA	gi|445450304|gb|AJJZ010929413.1|	4439	scaffold409800	DOWNSTREAM
HbGBS_448052497_5507	LG11	54.646	NA	gi|448052497|gb|AJJZ010227152.1|	5507	scaffold125785	SYNONYMOUS_CODING
HbGBS_445394404_615	LG11	54.795	NA	gi|445394404|gb|AJJZ010969134.1|	615	scaffold431606	SYNONYMOUS_CODING
HbGBS_445417399_922	LG11	55.27	NA	gi|445417399|gb|AJJZ010952128.1|	922	scaffold419425	DOWNSTREAM
HbGBS_447521171_102	LG11	55.399	NA	gi|447521171|gb|AJJZ010720199.1|	102	scaffold342864	NA
HbGBS_447887668_727	LG11	56.95	NA	gi|447887668|gb|AJJZ010384540.1|	727	scaffold217315	DOWNSTREAM
HbGBS_448227794_2003	LG11	61.004	NA	gi|448227794|gb|AJJZ010074221.1|	2003	scaffold40598	INTERGENIC
HbGBS_445388310_6463	LG11	61.272	NA	gi|445388310|gb|AJJZ010974329.1|	6463	scaffold435799	DOWNSTREAM
HbGBS_447990516_4040	LG11	62.228	NA	gi|447990516|gb|AJJZ010289130.1|	4040	scaffold158866	DOWNSTREAM
HbGBS_447414285_3664	LG11	63.217	NA	gi|447414285|gb|AJJZ010827085.1|	3664	scaffold382225	SYNONYMOUS_CODING
HbGBS_445431181_1889	LG11	64.366	NA	gi|445431181|gb|AJJZ010942632.1|	1889	scaffold414304	NONE
HbGBS_445446676_973	LG11	64.73	NA	gi|445446676|gb|AJJZ010931874.1|	973	scaffold410289	NON_SYNONYMOUS_CODING
HbGBS_448052532_7038	LG11	65.638	NA	gi|448052532|gb|AJJZ010227117.1|	7038	scaffold125770	NA
HbGBS_445446676_974	LG11	66.1	NA	gi|445446676|gb|AJJZ010931874.1|	974	scaffold410289	NA
HbGBS_447776112_5681	LG11	77.403	NA	gi|447776112|gb|AJJZ010496072.1|	5681	scaffold269897	INTRON
HbGBS_447945088_2053	LG11	78.964	NA	gi|447945088|gb|AJJZ010334558.1|	2053	scaffold186289	INTRON
HbGBS_447945088_2102	LG11	81.437	NA	gi|447945088|gb|AJJZ010334558.1|	2102	scaffold186289	NON_SYNONYMOUS_CODING
HbGBS_448173617_4089	LG11	82.344	NA	gi|448173617|gb|AJJZ010128398.1|	4089	scaffold71880	DOWNSTREAM
HbGBS_448173617_4206	LG11	83.143	NA	gi|448173617|gb|AJJZ010128398.1|	4206	scaffold71880	DOWNSTREAM
HbGBS_445383639_868	LG11	84.057	NA	gi|445383639|gb|AJJZ010978416.1|	868	scaffold439180	NA
HbGBS_448055384_4400	LG11	84.909	NA	gi|448055384|gb|AJJZ010224265.1|	4400	scaffold124454	DOWNSTREAM
HbGBS_448806578_883	LG11	84.909	NA	gi|448806578|gb|AJJZ010008183.1|	883	scaffold04305	INTRON
HbGBS_448806578_1041	LG11	84.909	NA	gi|448806578|gb|AJJZ010008183.1|	1041	scaffold04305	NON_SYNONYMOUS_CODING
HbGBS_445435158_1169	LG11	84.918	NA	gi|445435158|gb|AJJZ010940210.1|	1169	scaffold413134	NONE
HbGBS_447564107_3873	LG11	84.95	NA	gi|447564107|gb|AJJZ010677263.1|	3873	scaffold328544	UPSTREAM
HbGBS_447564107_3844	LG11	84.95	NA	gi|447564107|gb|AJJZ010677263.1|	3844	scaffold328544	UPSTREAM
HbGBS_448806578_953	LG11	86.296	NA	gi|448806578|gb|AJJZ010008183.1|	953	scaffold04305	INTRON
HbGBS_448806578_975	LG11	86.296	NA	gi|448806578|gb|AJJZ010008183.1|	975	scaffold04305	INTRON
HbGBS_447646478_1715	LG11	91.362	NA	gi|447646478|gb|AJJZ010595801.1|	1715	scaffold299825	SYNONYMOUS_CODING
HbGBS_448000985_896	LG11	92.741	NA	gi|448000985|gb|AJJZ010278661.1|	896	scaffold152982	INTRON
HbGBS_448050726_1095	LG11	98.084	NA	gi|448050726|gb|AJJZ010228923.1|	1095	scaffold126627	NON_SYNONYMOUS_CODING
HbGBS_447756078_5898	LG11	99.646	NA	gi|447756078|gb|AJJZ010516106.1|	5898	scaffold274561	UPSTREAM
HbGBS_448050726_1106	LG11	102.106	NA	gi|448050726|gb|AJJZ010228923.1|	1106	scaffold126627	SYNONYMOUS_CODING
HbGBS_447602759_671	LG11	104.86	NA	gi|447602759|gb|AJJZ010639184.1|	671	scaffold316780	NON_SYNONYMOUS_CODING
HbGBS_448056821_1116	LG11	104.86	NA	gi|448056821|gb|AJJZ010222828.1|	1116	scaffold123749	NON_SYNONYMOUS_CODING
HbGBS_447602759_550	LG11	106.144	NA	gi|447602759|gb|AJJZ010639184.1|	550	scaffold316780	NON_SYNONYMOUS_CODING
HbGBS_445369959_941	LG12	0	NA	gi|445369959|gb|AJJZ010990319.1|	941	scaffold449444	INTERGENIC
HbGBS_447890318_490	LG12	3.029	NA	gi|447890318|gb|AJJZ010381890.1|	490	scaffold215710	INTERGENIC
HbGBS_447890318_202	LG12	4.03	NA	gi|447890318|gb|AJJZ010381890.1|	202	scaffold215710	INTERGENIC
HbGBS_447605272_1072	LG12	5.195	NA	gi|447605272|gb|AJJZ010637007.1|	1072	scaffold315886	INTERGENIC
HbGBS_445290615_416	LG12	7.985	NA	gi|445290615|gb|AJJZ011054274.1|	416	scaffold510339	NA
HbGBS_447997710_791	LG12	9.141	NA	gi|447997710|gb|AJJZ010281936.1|	791	scaffold154790	INTERGENIC
HbGBS_448127871_2130	LG12	11.065	NA	gi|448127871|gb|AJJZ010174144.1|	2130	scaffold97869	UPSTREAM
HbGBS_448086631_2400	LG12	12.156	NA	gi|448086631|gb|AJJZ010196803.1|	2400	scaffold110354	INTERGENIC
HbGBS_448127871_2134	LG12	12.634	NA	gi|448127871|gb|AJJZ010174144.1|	2134	scaffold97869	UPSTREAM
HbGBS_447997710_842	LG12	14.294	NA	gi|447997710|gb|AJJZ010281936.1|	842	scaffold154790	INTERGENIC
HbGBS_445396485_4622	LG12	15.279	NA	gi|445396485|gb|AJJZ010967494.1|	4622	scaffold430328	SYNONYMOUS_CODING
HbGBS_445479444_7	LG12	16.362	NA	gi|445479444|gb|AJJZ010911155.1|	7	scaffold1065968	NA
HbGBS_447965100_1333	LG12	16.362	NA	gi|447965100|gb|AJJZ010314546.1|	1333	scaffold174113	DOWNSTREAM
HbGBS_445421939_1241	LG12	16.516	NA	gi|445421939|gb|AJJZ010949240.1|	1241	scaffold417761	NON_SYNONYMOUS_CODING
HbGBS_447622509_2930	LG12	17.709	NA	gi|447622509|gb|AJJZ010619770.1|	2930	scaffold309824	SYNONYMOUS_CODING
HbGBS_447622509_2976	LG12	18.419	NA	gi|447622509|gb|AJJZ010619770.1|	2976	scaffold309824	NON_SYNONYMOUS_CODING
HbGBS_445409494_6602	LG12	28.39	NA	gi|445409494|gb|AJJZ010958076.1|	6602	scaffold423378	UPSTREAM
HbGBS_448031709_2521	LG12	29.501	NA	gi|448031709|gb|AJJZ010247938.1|	2521	scaffold136169	DOWNSTREAM
HbGBS_447664965_1523	LG12	30.979	NA	gi|447664965|gb|AJJZ010588179.1|	1523	scaffold296555	INTERGENIC
HbGBS_448760673_1715	LG12	31.412	NA	gi|448760673|gb|AJJZ010054086.1|	1715	scaffold29176	NON_SYNONYMOUS_CODING
HbGBS_448759392_7300	LG12	31.597	NA	gi|448759392|gb|AJJZ010055367.1|	7300	scaffold29924	DOWNSTREAM
HbGBS_447987637_529	LG12	32.053	NA	gi|447987637|gb|AJJZ010292009.1|	529	scaffold160623	SYNONYMOUS_CODING
HbGBS_445425619_173	LG12	32.053	NA	gi|445425619|gb|AJJZ010946704.1|	173	scaffold416309	DOWNSTREAM
HbGBS_445425619_58	LG12	32.062	NA	gi|445425619|gb|AJJZ010946704.1|	58	scaffold416309	DOWNSTREAM
HbGBS_445445461_13772	LG12	32.068	NA	gi|445445461|gb|AJJZ010932844.1|	13772	scaffold410507	NON_SYNONYMOUS_CODING
HbGBS_447991374_433	LG12	32.068	NA	gi|447991374|gb|AJJZ010288272.1|	433	scaffold158391	INTRON
HbGBS_448059603_1388	LG12	32.068	NA	gi|448059603|gb|AJJZ010220046.1|	1388	scaffold122459	NA
HbGBS_448066103_2431	LG12	32.068	NA	gi|448066103|gb|AJJZ010213546.1|	2431	scaffold119160	NON_SYNONYMOUS_CODING
HbGBS_447927321_12096	LG12	32.068	NA	gi|447927321|gb|AJJZ010352325.1|	12096	scaffold197437	DOWNSTREAM
HbGBS_447857133_1303	LG12	32.667	NA	gi|447857133|gb|AJJZ010415075.1|	1303	scaffold235168	NA
HbGBS_445542287_2484	LG12	32.776	NA	gi|445542287|gb|AJJZ010860081.1|	2484	scaffold393417	DOWNSTREAM
HbGBS_445433585_617	LG12	35.381	NA	gi|445433585|gb|AJJZ010941286.1|	617	scaffold413629	NON_SYNONYMOUS_CODING
HbGBS_447983309_3697	LG12	35.381	NA	gi|447983309|gb|AJJZ010296337.1|	3697	scaffold163105	UPSTREAM
HbGBS_447980670_2072	LG12	35.763	NA	gi|447980670|gb|AJJZ010298976.1|	2072	scaffold164649	NON_SYNONYMOUS_CODING
HbGBS_447562416_881	LG12	40.288	NA	gi|447562416|gb|AJJZ010678954.1|	881	scaffold329254	INTRON
HbGBS_445439402_2379	LG12	44.861	NA	gi|445439402|gb|AJJZ010937416.1|	2379	scaffold411975	DOWNSTREAM
HbGBS_448048831_1767	LG12	46.521	NA	gi|448048831|gb|AJJZ010230818.1|	1767	scaffold127467	INTRON
HbGBS_445449275_1389	LG12	47.226	NA	gi|445449275|gb|AJJZ010930192.1|	1389	scaffold409927	INTERGENIC
HbGBS_445271679_468	LG12	48.193	NA	gi|445271679|gb|AJJZ011072339.1|	468	scaffold528053	NON_SYNONYMOUS_CODING
HbGBS_448048831_1746	LG12	50.662	NA	gi|448048831|gb|AJJZ010230818.1|	1746	scaffold127467	INTRON
HbGBS_447506120_784	LG12	50.767	NA	gi|447506120|gb|AJJZ010735250.1|	784	scaffold349047	INTRON
HbGBS_445447543_1867	LG12	52.327	NA	gi|445447543|gb|AJJZ010931431.1|	1867	scaffold410168	INTERGENIC
HbGBS_447930386_10056	LG12	52.947	NA	gi|447930386|gb|AJJZ010349260.1|	10056	scaffold195531	INTRON
HbGBS_448074775_4084	LG12	52.947	NA	gi|448074775|gb|AJJZ010204874.1|	4084	scaffold114592	INTERGENIC
HbGBS_447557840_874	LG12	53.133	NA	gi|447557840|gb|AJJZ010683530.1|	874	scaffold331024	INTERGENIC
HbGBS_445542302_6483	LG12	53.133	NA	gi|445542302|gb|AJJZ010860066.1|	6483	scaffold393417	SYNONYMOUS_CODING
HbGBS_445447412_238	LG12	53.95	NA	gi|445447412|gb|AJJZ010931511.1|	238	scaffold410195	NA
HbGBS_448044001_2274	LG12	53.95	NA	gi|448044001|gb|AJJZ010235646.1|	2274	scaffold129838	SYNONYMOUS_CODING
HbGBS_445539138_972	LG12	56.005	NA	gi|445539138|gb|AJJZ010863230.1|	972	scaffold394288	INTERGENIC
HbGBS_447996297_430	LG12	56.005	NA	gi|447996297|gb|AJJZ010283349.1|	430	scaffold155612	NONE
HbGBS_445439552_1343	LG12	56.76	NA	gi|445439552|gb|AJJZ010937285.1|	1343	scaffold411935	NON_SYNONYMOUS_CODING
HbGBS_445447705_1228	LG12	58.914	NA	gi|445447705|gb|AJJZ010931279.1|	1228	scaffold410138	NON_SYNONYMOUS_CODING
HbGBS_447996297_401	LG12	59.379	NA	gi|447996297|gb|AJJZ010283349.1|	401	scaffold155612	NONE
HbGBS_447996336_1820	LG12	59.379	NA	gi|447996336|gb|AJJZ010283310.1|	1820	scaffold155588	INTERGENIC
HbGBS_445447682_1439	LG12	60.691	NA	gi|445447682|gb|AJJZ010931302.1|	1439	scaffold410138	NON_SYNONYMOUS_CODING
HbGBS_448053119_5065	LG12	60.691	NA	gi|448053119|gb|AJJZ010226530.1|	5065	scaffold125535	INTRON
HbGBS_448053123_5381	LG12	60.691	NA	gi|448053123|gb|AJJZ010226526.1|	5381	scaffold125535	INTRON
HbGBS_447968897_969	LG12	60.691	NA	gi|447968897|gb|AJJZ010310749.1|	969	scaffold171765	INTRON
HbGBS_448053121_4689	LG12	61.795	NA	gi|448053121|gb|AJJZ010226528.1|	4689	scaffold125535	DOWNSTREAM
HbGBS_448053092_868	LG12	62.363	NA	gi|448053092|gb|AJJZ010226557.1|	868	scaffold125535	NON_SYNONYMOUS_CODING
HbGBS_448053121_4668	LG12	65.734	NA	gi|448053121|gb|AJJZ010226528.1|	4668	scaffold125535	DOWNSTREAM
HbGBS_447946709_1397	LG12	68.138	NA	gi|447946709|gb|AJJZ010332937.1|	1397	scaffold185282	NON_SYNONYMOUS_CODING
HbGBS_445415112_5544	LG13	0	NA	gi|445415112|gb|AJJZ010953847.1|	5544	scaffold420503	NA
HbGBS_445389746_5425	LG13	3.168	NA	gi|445389746|gb|AJJZ010973079.1|	5425	scaffold434828	INTRON
HbGBS_447995115_3604	LG13	3.373	NA	gi|447995115|gb|AJJZ010284531.1|	3604	scaffold156309	DOWNSTREAM
HbGBS_445422353_4468	LG13	4.095	NA	gi|445422353|gb|AJJZ010949016.1|	4468	scaffold417623	NON_SYNONYMOUS_CODING
HbGBS_448077096_861	LG13	4.242	NA	gi|448077096|gb|AJJZ010202553.1|	861	scaffold113398	INTERGENIC
HbGBS_448077096_872	LG13	4.242	NA	gi|448077096|gb|AJJZ010202553.1|	872	scaffold113398	INTERGENIC
HbGBS_445415112_5561	LG13	4.758	NA	gi|445415112|gb|AJJZ010953847.1|	5561	scaffold420503	INTRON
HbGBS_448109963_14286	LG13	4.758	NA	gi|448109963|gb|AJJZ010184453.1|	14286	scaffold103616	DOWNSTREAM
HbGBS_445487649_1629	LG13	6.018	NA	gi|445487649|gb|AJJZ010905839.1|	1629	scaffold404454	INTERGENIC
HbGBS_445411521_1471	LG13	6.973	NA	gi|445411521|gb|AJJZ010956467.1|	1471	scaffold422245	SYNONYMOUS_CODING
HbGBS_448147318_522	LG13	10.68	NA	gi|448147318|gb|AJJZ010154697.1|	522	scaffold86922	NONE
HbGBS_448058606_900	LG13	13.966	NA	gi|448058606|gb|AJJZ010221043.1|	900	scaffold122948	INTRON
HbGBS_448058606_932	LG13	14.211	NA	gi|448058606|gb|AJJZ010221043.1|	932	scaffold122948	INTRON
HbGBS_448058606_925	LG13	15.366	NA	gi|448058606|gb|AJJZ010221043.1|	925	scaffold122948	INTRON
HbGBS_447857527_602	LG13	15.471	NA	gi|447857527|gb|AJJZ010414681.1|	602	scaffold234938	INTERGENIC
HbGBS_447857527_594	LG13	15.547	NA	gi|447857527|gb|AJJZ010414681.1|	594	scaffold234938	INTERGENIC
HbGBS_447857527_563	LG13	16.941	NA	gi|447857527|gb|AJJZ010414681.1|	563	scaffold234938	INTERGENIC
HbGBS_445448507_3178	LG13	22.601	NA	gi|445448507|gb|AJJZ010930692.1|	3178	scaffold410023	DOWNSTREAM
HbGBS_445448507_3023	LG13	24.033	NA	gi|445448507|gb|AJJZ010930692.1|	3023	scaffold410023	DOWNSTREAM
HbGBS_448155698_4382	LG13	25.353	NA	gi|448155698|gb|AJJZ010146317.1|	4382	scaffold82078	DOWNSTREAM
HbGBS_448070289_1462	LG13	26.729	NA	gi|448070289|gb|AJJZ010209360.1|	1462	scaffold117020	NA
HbGBS_445426197_1383	LG14	-7.444	NA	gi|445426197|gb|AJJZ010946365.1|	1383	scaffold416142	INTERGENIC
HbGBS_448001047_2765	LG14	-2.084	NA	gi|448001047|gb|AJJZ010278599.1|	2765	scaffold152943	NON_SYNONYMOUS_CODING
HbGBS_445439697_458	LG14	0	NA	gi|445439697|gb|AJJZ010937227.1|	458	scaffold411909	NON_SYNONYMOUS_CODING
HbGBS_447981301_1986	LG14	1.275	NA	gi|447981301|gb|AJJZ010298345.1|	1986	scaffold164280	SYNONYMOUS_CODING
HbGBS_448001049_953	LG14	1.302	NA	gi|448001049|gb|AJJZ010278597.1|	953	scaffold152943	NA
HbGBS_445424268_3508	LG14	2.732	NA	gi|445424268|gb|AJJZ010947589.1|	3508	scaffold416820	NON_SYNONYMOUS_CODING
HbGBS_448001049_986	LG14	3.131	NA	gi|448001049|gb|AJJZ010278597.1|	986	scaffold152943	NA
HbGBS_448075865_821	LG14	3.131	NA	gi|448075865|gb|AJJZ010203784.1|	821	scaffold114036	NON_SYNONYMOUS_CODING
HbGBS_447901319_745	LG14	4.323	NA	gi|447901319|gb|AJJZ010370889.1|	745	scaffold208899	INTERGENIC
HbGBS_445425423_2033	LG14	4.874	NA	gi|445425423|gb|AJJZ010946890.1|	2033	scaffold416404	INTERGENIC
HbGBS_448079007_744	LG14	4.874	NA	gi|448079007|gb|AJJZ010200722.1|	744	scaffold112426	INTERGENIC
HbGBS_445442735_3866	LG14	5.483	NA	gi|445442735|gb|AJJZ010934914.1|	3866	scaffold411086	DOWNSTREAM
HbGBS_447638155_873	LG14	5.761	NA	gi|447638155|gb|AJJZ010604124.1|	873	scaffold303385	INTRON
HbGBS_445431906_3945	LG14	5.888	NA	gi|445431906|gb|AJJZ010942109.1|	3945	scaffold414027	NA
HbGBS_448052116_660	LG14	5.888	NA	gi|448052116|gb|AJJZ010227533.1|	660	scaffold125966	NON_SYNONYMOUS_CODING
HbGBS_448052117_1200	LG14	5.888	NA	gi|448052117|gb|AJJZ010227532.1|	1200	scaffold125966	SYNONYMOUS_CODING
HbGBS_445442492_5293	LG14	5.97	NA	gi|445442492|gb|AJJZ010935051.1|	5293	scaffold411135	NA
HbGBS_445442734_2628	LG14	6.598	NA	gi|445442734|gb|AJJZ010934915.1|	2628	scaffold411086	INTERGENIC
HbGBS_445443445_254	LG14	6.761	NA	gi|445443445|gb|AJJZ010934331.1|	254	scaffold410900	INTRON
HbGBS_445443452_14183	LG14	6.761	NA	gi|445443452|gb|AJJZ010934324.1|	14183	scaffold410900	DOWNSTREAM
HbGBS_445325870_5601	LG14	6.761	NA	gi|445325870|gb|AJJZ011020800.1|	5601	scaffold477812	DOWNSTREAM
HbGBS_448078995_1041	LG14	6.934	NA	gi|448078995|gb|AJJZ010200732.1|	1041	scaffold112426	SYNONYMOUS_CODING
HbGBS_448079025_888	LG14	6.966	NA	gi|448079025|gb|AJJZ010200708.1|	888	scaffold112426	INTRON
HbGBS_447636754_203	LG14	7.54	NA	gi|447636754|gb|AJJZ010605525.1|	203	scaffold304025	INTERGENIC
HbGBS_447951808_524	LG14	7.54	NA	gi|447951808|gb|AJJZ010327838.1|	524	scaffold182145	NON_SYNONYMOUS_CODING
HbGBS_448024978_783	LG14	7.678	NA	gi|448024978|gb|AJJZ010254668.1|	783	scaffold139804	NONE
HbGBS_447636754_249	LG14	7.914	NA	gi|447636754|gb|AJJZ010605525.1|	249	scaffold304025	INTERGENIC
HbGBS_448024978_735	LG14	7.935	NA	gi|448024978|gb|AJJZ010254668.1|	735	scaffold139804	NONE
HbGBS_445426338_18399	LG14	8.154	NA	gi|445426338|gb|AJJZ010946228.1|	18399	scaffold416058	DOWNSTREAM
HbGBS_445426338_4175	LG14	8.154	NA	gi|445426338|gb|AJJZ010946228.1|	4175	scaffold416058	INTERGENIC
HbGBS_445443448_4215	LG14	8.59	NA	gi|445443448|gb|AJJZ010934328.1|	4215	scaffold410900	NON_SYNONYMOUS_CODING
HbGBS_445386259_2885	LG14	8.591	NA	gi|445386259|gb|AJJZ010975999.1|	2885	scaffold437163	INTRON
HbGBS_448138866_5480	LG14	8.591	NA	gi|448138866|gb|AJJZ010163149.1|	5480	scaffold91616	DOWNSTREAM
HbGBS_447693083_3184	LG14	8.932	NA	gi|447693083|gb|AJJZ010577911.1|	3184	scaffold292598	INTERGENIC
HbGBS_448079025_876	LG14	9.155	NA	gi|448079025|gb|AJJZ010200708.1|	876	scaffold112426	INTRON
HbGBS_445325870_5604	LG14	9.703	NA	gi|445325870|gb|AJJZ011020800.1|	5604	scaffold477812	DOWNSTREAM
HbGBS_445432884_819	LG14	10.341	NA	gi|445432884|gb|AJJZ010941737.1|	819	scaffold413830	NONE
HbGBS_445446688_1985	LG14	13.113	NA	gi|445446688|gb|AJJZ010931862.1|	1985	scaffold410282	INTERGENIC
HbGBS_445426338_4179	LG14	13.655	NA	gi|445426338|gb|AJJZ010946228.1|	4179	scaffold416058	INTERGENIC
HbGBS_445413583_375	LG14	14.58	NA	gi|445413583|gb|AJJZ010954945.1|	375	scaffold421195	INTERGENIC
HbGBS_448032114_576	LG14	14.58	NA	gi|448032114|gb|AJJZ010247533.1|	576	scaffold135963	INTERGENIC
HbGBS_445426340_9953	LG14	14.58	NA	gi|445426340|gb|AJJZ010946226.1|	9953	scaffold416058	DOWNSTREAM
HbGBS_447542522_4984	LG14	15.179	NA	gi|447542522|gb|AJJZ010698848.1|	4984	scaffold336406	INTERGENIC
HbGBS_448074731_147	LG14	15.179	NA	gi|448074731|gb|AJJZ010204918.1|	147	scaffold114611	INTRON
HbGBS_445367173_597	LG14	15.179	LG12	gi|445367173|gb|AJJZ010992757.1|	597	scaffold451604	NON_SYNONYMOUS_CODING
HbGBS_448042578_1121	LG14	16.489	NA	gi|448042578|gb|AJJZ010237069.1|	1121	scaffold130586	INTERGENIC
HbGBS_447986907_1109	LG14	17.294	NA	gi|447986907|gb|AJJZ010292739.1|	1109	scaffold161039	INTRON
HbGBS_448027412_928	LG14	18.093	NA	gi|448027412|gb|AJJZ010252235.1|	928	scaffold138518	INTERGENIC
HbGBS_445395846_2214	LG14	18.75	NA	gi|445395846|gb|AJJZ010967957.1|	2214	scaffold430716	NON_SYNONYMOUS_CODING
HbGBS_445430250_708	LG14	18.75	NA	gi|445430250|gb|AJJZ010943256.1|	708	scaffold414633	NON_SYNONYMOUS_CODING
HbGBS_445388501_3989	LG14	18.75	NA	gi|445388501|gb|AJJZ010974144.1|	3989	scaffold435630	SYNONYMOUS_CODING
HbGBS_448025354_2009	LG14	18.75	NA	gi|448025354|gb|AJJZ010254293.1|	2009	scaffold139633	INTRON
HbGBS_445430250_699	LG14	19.011	NA	gi|445430250|gb|AJJZ010943256.1|	699	scaffold414633	SYNONYMOUS_CODING
HbGBS_445395845_4855	LG14	19.17	NA	gi|445395845|gb|AJJZ010967958.1|	4855	scaffold430716	INTRON
HbGBS_448053141_2604	LG14	20.086	NA	gi|448053141|gb|AJJZ010226508.1|	2604	scaffold125529	SYNONYMOUS_CODING
HbGBS_447649341_7285	LG14	21.223	NA	gi|447649341|gb|AJJZ010594086.1|	7285	scaffold299134	DOWNSTREAM
HbGBS_447649349_4005	LG14	21.223	NA	gi|447649349|gb|AJJZ010594082.1|	4005	scaffold299134	DOWNSTREAM
HbGBS_447980091_4616	LG14	21.223	NA	gi|447980091|gb|AJJZ010299555.1|	4616	scaffold164953	UPSTREAM
HbGBS_448025866_4781	LG14	21.223	NA	gi|448025866|gb|AJJZ010253781.1|	4781	scaffold139369	SYNONYMOUS_CODING
HbGBS_448010289_2641	LG14	22.186	NA	gi|448010289|gb|AJJZ010269357.1|	2641	scaffold147815	UPSTREAM
HbGBS_448025860_6214	LG14	26.252	NA	gi|448025860|gb|AJJZ010253787.1|	6214	scaffold139369	DOWNSTREAM
HbGBS_445363264_2267	LG14	28.602	NA	gi|445363264|gb|AJJZ010995647.1|	2267	scaffold454167	NONE
HbGBS_448054034_619	LG14	28.602	NA	gi|448054034|gb|AJJZ010225615.1|	619	scaffold125114	NON_SYNONYMOUS_CODING
HbGBS_448054034_629	LG14	28.602	NA	gi|448054034|gb|AJJZ010225615.1|	629	scaffold125114	NA
HbGBS_448054034_623	LG14	29.141	NA	gi|448054034|gb|AJJZ010225615.1|	623	scaffold125114	NA
HbGBS_445413276_3593	LG14	29.76	NA	gi|445413276|gb|AJJZ010955220.1|	3593	scaffold421368	DOWNSTREAM
HbGBS_447544321_158	LG14	31.252	NA	gi|447544321|gb|AJJZ010697049.1|	158	scaffold335721	INTERGENIC
HbGBS_447544321_103	LG14	32.38	NA	gi|447544321|gb|AJJZ010697049.1|	103	scaffold335721	INTERGENIC
HbGBS_448057861_2740	LG14	36.724	NA	gi|448057861|gb|AJJZ010221788.1|	2740	scaffold123304	SYNONYMOUS_CODING
HbGBS_447770487_16699	LG14	44.53	NA	gi|447770487|gb|AJJZ010501697.1|	16699	scaffold271292	DOWNSTREAM
HbGBS_447956906_1525	LG14	45.166	NA	gi|447956906|gb|AJJZ010322740.1|	1525	scaffold179019	DOWNSTREAM
HbGBS_447770487_16743	LG14	48.617	NA	gi|447770487|gb|AJJZ010501697.1|	16743	scaffold271292	DOWNSTREAM
HbGBS_447585540_614	LG14	54.043	NA	gi|447585540|gb|AJJZ010656399.1|	614	scaffold321777	NONE
HbGBS_448056069_927	LG14	54.196	NA	gi|448056069|gb|AJJZ010223580.1|	927	scaffold124098	NA
HbGBS_445398702_2909	LG14	54.196	NA	gi|445398702|gb|AJJZ010965692.1|	2909	scaffold428969	NON_SYNONYMOUS_CODING
HbGBS_445394784_1508	LG14	55.706	NA	gi|445394784|gb|AJJZ010968833.1|	1508	scaffold431376	NON_SYNONYMOUS_CODING
HbGBS_447922203_3330	LG14	58.589	NA	gi|447922203|gb|AJJZ010357443.1|	3330	scaffold200614	NON_SYNONYMOUS_CODING
HbGBS_447795549_124	LG14	58.752	NA	gi|447795549|gb|AJJZ010476635.1|	124	scaffold263973	INTERGENIC
HbGBS_445174548_652	LG14	61.117	NA	gi|445174548|gb|AJJZ011139579.1|	652	scaffold585198	NA
HbGBS_445432899_984	LG14	61.958	NA	gi|445432899|gb|AJJZ010941722.1|	984	scaffold413824	INTERGENIC
HbGBS_445445257_4568	LG14	62.159	NA	gi|445445257|gb|AJJZ010933014.1|	4568	scaffold410538	DOWNSTREAM
HbGBS_447922203_3274	LG14	63.196	NA	gi|447922203|gb|AJJZ010357443.1|	3274	scaffold200614	SYNONYMOUS_CODING
HbGBS_447951431_344	LG14	63.997	NA	gi|447951431|gb|AJJZ010328215.1|	344	scaffold182363	NA
HbGBS_445171568_574	LG14	65.703	NA	gi|445171568|gb|AJJZ011141628.1|	574	scaffold586450	NA
HbGBS_445171568_557	LG14	71.197	NA	gi|445171568|gb|AJJZ011141628.1|	557	scaffold586450	NON_SYNONYMOUS_CODING
HbGBS_447922892_6525	LG14	71.49	NA	gi|447922892|gb|AJJZ010356754.1|	6525	scaffold200176	SYNONYMOUS_CODING
HbGBS_448159125_6825	LG14	73.029	NA	gi|448159125|gb|AJJZ010142890.1|	6825	scaffold80185	INTRON
HbGBS_448101315_3233	LG15	0	NA	gi|448101315|gb|AJJZ010188893.1|	3233	scaffold106074	UPSTREAM
HbGBS_447940592_833	LG15	0.063	NA	gi|447940592|gb|AJJZ010339054.1|	833	scaffold189096	NON_SYNONYMOUS_CODING
HbGBS_445405794_420	LG15	4.842	NA	gi|445405794|gb|AJJZ010960498.1|	420	scaffold425059	NON_SYNONYMOUS_CODING
HbGBS_445405794_416	LG15	5.046	NA	gi|445405794|gb|AJJZ010960498.1|	416	scaffold425059	SYNONYMOUS_CODING
HbGBS_448101315_3217	LG15	5.046	NA	gi|448101315|gb|AJJZ010188893.1|	3217	scaffold106074	UPSTREAM
HbGBS_448003726_4049	LG15	7.336	NA	gi|448003726|gb|AJJZ010275920.1|	4049	scaffold151492	DOWNSTREAM
HbGBS_448101315_3218	LG15	11.266	NA	gi|448101315|gb|AJJZ010188893.1|	3218	scaffold106074	UPSTREAM
HbGBS_448101315_1284	LG15	12.282	NA	gi|448101315|gb|AJJZ010188893.1|	1284	scaffold106074	NON_SYNONYMOUS_CODING
HbGBS_448034494_937	LG15	14.063	NA	gi|448034494|gb|AJJZ010245153.1|	937	scaffold134699	DOWNSTREAM
HbGBS_448034494_875	LG15	15.281	NA	gi|448034494|gb|AJJZ010245153.1|	875	scaffold134699	DOWNSTREAM
HbGBS_448009159_811	LG15	18.827	NA	gi|448009159|gb|AJJZ010270487.1|	811	scaffold148428	NONE
HbGBS_445540146_860	LG15	19.084	NA	gi|445540146|gb|AJJZ010862222.1|	860	scaffold394038	INTERGENIC
HbGBS_445540146_1112	LG15	20.875	NA	gi|445540146|gb|AJJZ010862222.1|	1112	scaffold394038	INTRON
HbGBS_447948989_2068	LG15	20.875	NA	gi|447948989|gb|AJJZ010330657.1|	2068	scaffold183862	INTRON
HbGBS_448223156_1048	LG15	21.742	NA	gi|448223156|gb|AJJZ010078859.1|	1048	scaffold43335	NA
HbGBS_448223156_1062	LG15	21.846	NA	gi|448223156|gb|AJJZ010078859.1|	1062	scaffold43335	INTRON
HbGBS_445413568_2091	LG15	24.371	NA	gi|445413568|gb|AJJZ010954960.1|	2091	scaffold421203	NON_SYNONYMOUS_CODING
HbGBS_445446509_1283	LG15	24.707	NA	gi|445446509|gb|AJJZ010932031.1|	1283	scaffold410320	SYNONYMOUS_CODING
HbGBS_447954530_989	LG15	29.936	NA	gi|447954530|gb|AJJZ010325116.1|	989	scaffold180523	SYNONYMOUS_CODING
HbGBS_447954533_2001	LG15	30.511	NA	gi|447954533|gb|AJJZ010325113.1|	2001	scaffold180523	NON_SYNONYMOUS_CODING
HbGBS_445443866_1595	LG15	32.163	NA	gi|445443866|gb|AJJZ010934053.1|	1595	scaffold410821	INTRON
HbGBS_445443863_6271	LG15	32.163	NA	gi|445443863|gb|AJJZ010934056.1|	6271	scaffold410821	DOWNSTREAM
HbGBS_445443864_8384	LG15	32.163	NA	gi|445443864|gb|AJJZ010934055.1|	8384	scaffold410821	NA
HbGBS_445415084_758	LG15	32.362	NA	gi|445415084|gb|AJJZ010953870.1|	758	scaffold420517	NONE
HbGBS_445421272_1669	LG15	32.362	NA	gi|445421272|gb|AJJZ010949468.1|	1669	scaffold417864	NONE
HbGBS_445443866_1681	LG15	32.362	NA	gi|445443866|gb|AJJZ010934053.1|	1681	scaffold410821	INTRON
HbGBS_448172445_12241	LG15	32.898	NA	gi|448172445|gb|AJJZ010129570.1|	12241	scaffold72562	DOWNSTREAM
HbGBS_445319552_1108	LG15	33.99	NA	gi|445319552|gb|AJJZ011026600.1|	1108	scaffold483385	NA
HbGBS_445319552_1084	LG15	35.099	NA	gi|445319552|gb|AJJZ011026600.1|	1084	scaffold483385	NONE
HbGBS_445386294_1807	LG15	36.636	NA	gi|445386294|gb|AJJZ010975964.1|	1807	scaffold437144	SYNONYMOUS_CODING
HbGBS_445386294_1828	LG15	38.629	NA	gi|445386294|gb|AJJZ010975964.1|	1828	scaffold437144	SYNONYMOUS_CODING
HbGBS_445424073_5395	LG15	43.411	NA	gi|445424073|gb|AJJZ010947763.1|	5395	scaffold416892	DOWNSTREAM
HbGBS_448049585_1098	LG15	43.411	NA	gi|448049585|gb|AJJZ010230064.1|	1098	scaffold127114	NA
HbGBS_448049585_1206	LG15	44.453	NA	gi|448049585|gb|AJJZ010230064.1|	1206	scaffold127114	SYNONYMOUS_CODING
HbGBS_445424073_5376	LG15	44.453	NA	gi|445424073|gb|AJJZ010947763.1|	5376	scaffold416892	DOWNSTREAM
HbGBS_448049585_1184	LG15	48.103	NA	gi|448049585|gb|AJJZ010230064.1|	1184	scaffold127114	NON_SYNONYMOUS_CODING
HbGBS_445267074_317	LG15	48.103	NA	gi|445267074|gb|AJJZ011076646.1|	317	scaffold532279	NONE
HbGBS_445428386_1544	LG15	49.297	NA	gi|445428386|gb|AJJZ010944687.1|	1544	scaffold415334	NON_SYNONYMOUS_CODING
HbGBS_445424073_5412	LG15	49.297	NA	gi|445424073|gb|AJJZ010947763.1|	5412	scaffold416892	DOWNSTREAM
HbGBS_447977894_221	LG15	49.297	NA	gi|447977894|gb|AJJZ010301752.1|	221	scaffold166268	NON_SYNONYMOUS_CODING
HbGBS_447971493_415	LG15	49.331	NA	gi|447971493|gb|AJJZ010308153.1|	415	scaffold170168	SYNONYMOUS_CODING
HbGBS_445437490_2436	LG15	51.308	NA	gi|445437490|gb|AJJZ010938739.1|	2436	scaffold412531	SYNONYMOUS_CODING
HbGBS_445447421_2474	LG15	51.624	NA	gi|445447421|gb|AJJZ010931502.1|	2474	scaffold410192	NON_SYNONYMOUS_CODING
HbGBS_445447421_2524	LG15	54.904	NA	gi|445447421|gb|AJJZ010931502.1|	2524	scaffold410192	SYNONYMOUS_CODING
HbGBS_448019435_2038	LG15	57.08	NA	gi|448019435|gb|AJJZ010260211.1|	2038	scaffold142867	INTERGENIC
HbGBS_448026833_1827	LG15	58.156	NA	gi|448026833|gb|AJJZ010252814.1|	1827	scaffold138828	SYNONYMOUS_CODING
HbGBS_445440420_3652	LG15	59.467	NA	gi|445440420|gb|AJJZ010936521.1|	3652	scaffold411648	NON_SYNONYMOUS_CODING
HbGBS_448790434_82	LG15	60.565	NA	gi|448790434|gb|AJJZ010024327.1|	82	scaffold618438	NA
HbGBS_448060415_2211	LG15	62.278	NA	gi|448060415|gb|AJJZ010219234.1|	2211	scaffold122045	INTRON
HbGBS_448012472_1953	LG15	64.167	NA	gi|448012472|gb|AJJZ010267174.1|	1953	scaffold146619	SYNONYMOUS_CODING
HbGBS_445430564_2294	LG15	64.456	NA	gi|445430564|gb|AJJZ010942953.1|	2294	scaffold414468	NON_SYNONYMOUS_CODING
HbGBS_445436199_78	LG15	76.668	NA	gi|445436199|gb|AJJZ010939402.1|	78	scaffold412789	INTERGENIC
HbGBS_445448800_1810	LG15	79.829	NA	gi|445448800|gb|AJJZ010930461.1|	1810	scaffold409976	SYNONYMOUS_CODING
HbGBS_448053887_3256	LG15	79.829	NA	gi|448053887|gb|AJJZ010225762.1|	3256	scaffold125178	SYNONYMOUS_CODING
HbGBS_445425527_1849	LG15	80.209	NA	gi|445425527|gb|AJJZ010946795.1|	1849	scaffold416349	NON_SYNONYMOUS_CODING
HbGBS_447986245_3199	LG15	82.349	NA	gi|447986245|gb|AJJZ010293401.1|	3199	scaffold161425	DOWNSTREAM
HbGBS_447907973_274	LG15	82.659	NA	gi|447907973|gb|AJJZ010364235.1|	274	scaffold204838	NONE
HbGBS_447882564_796	LG15	86.241	NA	gi|447882564|gb|AJJZ010389644.1|	796	scaffold220421	DOWNSTREAM
HbGBS_447645901_396	LG15	88.13	NA	gi|447645901|gb|AJJZ010596378.1|	396	scaffold300112	SYNONYMOUS_CODING
HbGBS_447645901_393	LG15	88.577	NA	gi|447645901|gb|AJJZ010596378.1|	393	scaffold300112	SYNONYMOUS_CODING
HbGBS_447976809_3429	LG15	90.201	NA	gi|447976809|gb|AJJZ010302837.1|	3429	scaffold166862	INTRON
HbGBS_445431429_858	LG15	90.875	NA	gi|445431429|gb|AJJZ010942458.1|	858	scaffold414217	INTERGENIC
HbGBS_448793434_7082	LG15	90.875	NA	gi|448793434|gb|AJJZ010021327.1|	7082	scaffold11205	NON_SYNONYMOUS_CODING
HbGBS_448019162_2438	LG15	92.076	NA	gi|448019162|gb|AJJZ010260484.1|	2438	scaffold142983	SYNONYMOUS_CODING
HbGBS_447493085_5165	LG15	92.361	NA	gi|447493085|gb|AJJZ010748285.1|	5165	scaffold354574	DOWNSTREAM
HbGBS_447493085_5202	LG15	92.361	NA	gi|447493085|gb|AJJZ010748285.1|	5202	scaffold354574	DOWNSTREAM
HbGBS_448076623_1060	LG15	92.499	NA	gi|448076623|gb|AJJZ010203026.1|	1060	scaffold113649	INTERGENIC
HbGBS_447954657_943	LG15	95.506	NA	gi|447954657|gb|AJJZ010324989.1|	943	scaffold180454	INTERGENIC
HbGBS_445440588_1094	LG15	95.793	NA	gi|445440588|gb|AJJZ010936376.1|	1094	scaffold411576	NON_SYNONYMOUS_CODING
HbGBS_445540324_2480	LG15	97.109	NA	gi|445540324|gb|AJJZ010862044.1|	2480	scaffold394005	DOWNSTREAM
HbGBS_445447548_2413	LG15	102.118	NA	gi|445447548|gb|AJJZ010931426.1|	2413	scaffold410167	INTERGENIC
HbGBS_448055937_1765	LG15	102.118	NA	gi|448055937|gb|AJJZ010223712.1|	1765	scaffold124168	SYNONYMOUS_CODING
HbGBS_445447548_2381	LG15	102.118	NA	gi|445447548|gb|AJJZ010931426.1|	2381	scaffold410167	INTERGENIC
HbGBS_447459884_215	LG15	104.446	NA	gi|447459884|gb|AJJZ010781486.1|	215	scaffold365870	DOWNSTREAM
HbGBS_447997919_550	LG15	105.603	NA	gi|447997919|gb|AJJZ010281727.1|	550	scaffold154658	DOWNSTREAM
HbGBS_448154796_1330	LG15	108.717	NA	gi|448154796|gb|AJJZ010147219.1|	1330	scaffold82617	NON_SYNONYMOUS_CODING
HbGBS_447886306_2942	LG15	112.617	NA	gi|447886306|gb|AJJZ010385902.1|	2942	scaffold218158	NON_SYNONYMOUS_CODING
HbGBS_445291989_695	LG16	0	NA	gi|445291989|gb|AJJZ011052941.1|	695	scaffold509023	NON_SYNONYMOUS_CODING
HbGBS_445394183_699	LG16	2.094	NA	gi|445394183|gb|AJJZ010969327.1|	699	scaffold431763	DOWNSTREAM
HbGBS_445389991_1319	LG16	6.85	NA	gi|445389991|gb|AJJZ010972911.1|	1319	scaffold434690	INTRON
HbGBS_447902153_277	LG16	8.037	NA	gi|447902153|gb|AJJZ010370055.1|	277	scaffold208381	SYNONYMOUS_CODING
HbGBS_447933890_4268	LG16	9.269	NA	gi|447933890|gb|AJJZ010345756.1|	4268	scaffold193326	SYNONYMOUS_CODING
HbGBS_447902153_324	LG16	9.62	NA	gi|447902153|gb|AJJZ010370055.1|	324	scaffold208381	NON_SYNONYMOUS_CODING
HbGBS_447902153_379	LG16	9.62	NA	gi|447902153|gb|AJJZ010370055.1|	379	scaffold208381	INTRON
HbGBS_445291989_696	LG16	12.792	NA	gi|445291989|gb|AJJZ011052941.1|	696	scaffold509023	NON_SYNONYMOUS_CODING
HbGBS_447466071_1772	LG16	14.09	NA	gi|447466071|gb|AJJZ010775299.1|	1772	scaffold363799	SYNONYMOUS_CODING
HbGBS_447955786_3072	LG16	16.098	NA	gi|447955786|gb|AJJZ010323860.1|	3072	scaffold179732	UPSTREAM
HbGBS_447460347_623	LG16	18.944	NA	gi|447460347|gb|AJJZ010781023.1|	623	scaffold365756	NON_SYNONYMOUS_CODING
HbGBS_447978705_4047	LG16	19.006	NA	gi|447978705|gb|AJJZ010300941.1|	4047	scaffold165804	NA
HbGBS_448058102_696	LG16	19.006	NA	gi|448058102|gb|AJJZ010221547.1|	696	scaffold123191	SYNONYMOUS_CODING
HbGBS_448058102_113	LG16	19.006	NA	gi|448058102|gb|AJJZ010221547.1|	113	scaffold123191	NA
HbGBS_447978703_1203	LG16	19.875	NA	gi|447978703|gb|AJJZ010300943.1|	1203	scaffold165804	INTERGENIC
HbGBS_447971034_2539	LG16	24.767	NA	gi|447971034|gb|AJJZ010308612.1|	2539	scaffold170452	NON_SYNONYMOUS_CODING
HbGBS_447978617_3222	LG16	25.627	NA	gi|447978617|gb|AJJZ010301029.1|	3222	scaffold165854	UPSTREAM
HbGBS_445444643_4350	LG16	26.352	NA	gi|445444643|gb|AJJZ010933553.1|	4350	scaffold410674	DOWNSTREAM
HbGBS_447978617_3212	LG16	26.508	NA	gi|447978617|gb|AJJZ010301029.1|	3212	scaffold165854	NA
HbGBS_447978615_2244	LG16	28.041	NA	gi|447978615|gb|AJJZ010301031.1|	2244	scaffold165854	NA
HbGBS_447978617_3198	LG16	28.955	NA	gi|447978617|gb|AJJZ010301029.1|	3198	scaffold165854	NON_SYNONYMOUS_CODING
HbGBS_447978617_3162	LG16	29.442	NA	gi|447978617|gb|AJJZ010301029.1|	3162	scaffold165854	NON_SYNONYMOUS_CODING
HbGBS_447957710_1713	LG16	29.725	NA	gi|447957710|gb|AJJZ010321936.1|	1713	scaffold178553	INTRON
HbGBS_447816329_8109	LG16	36.701	NA	gi|447816329|gb|AJJZ010455855.1|	8109	scaffold255790	DOWNSTREAM
HbGBS_445426582_2104	LG16	37.464	NA	gi|445426582|gb|AJJZ010945997.1|	2104	scaffold415953	DOWNSTREAM
HbGBS_445355036_200	LG16	39.741	NA	gi|445355036|gb|AJJZ011000938.1|	200	scaffold459043	NON_SYNONYMOUS_CODING
HbGBS_447438734_7023	LG16	42.506	NA	gi|447438734|gb|AJJZ010802636.1|	7023	scaffold372034	NONE
HbGBS_447507268_2435	LG16	42.506	NA	gi|447507268|gb|AJJZ010734102.1|	2435	scaffold348587	INTERGENIC
HbGBS_445445668_2311	LG16	47.202	NA	gi|445445668|gb|AJJZ010932689.1|	2311	scaffold410465	INTERGENIC
HbGBS_445445668_2095	LG16	48.372	NA	gi|445445668|gb|AJJZ010932689.1|	2095	scaffold410465	INTERGENIC
HbGBS_447779115_172	LG16	53.084	NA	gi|447779115|gb|AJJZ010493069.1|	172	scaffold794904	NONE
HbGBS_448158469_609	LG16	53.835	NA	gi|448158469|gb|AJJZ010143546.1|	609	scaffold80550	DOWNSTREAM
HbGBS_447949525_2658	LG16	54.405	NA	gi|447949525|gb|AJJZ010330121.1|	2658	scaffold183539	DOWNSTREAM
HbGBS_445426439_955	LG16	54.811	NA	gi|445426439|gb|AJJZ010946129.1|	955	scaffold416018	NONE
HbGBS_447496078_8880	LG16	54.811	NA	gi|447496078|gb|AJJZ010745292.1|	8880	scaffold353303	NON_SYNONYMOUS_CODING
HbGBS_447981950_802	LG16	54.811	NA	gi|447981950|gb|AJJZ010297696.1|	802	scaffold163894	NON_SYNONYMOUS_CODING
HbGBS_447939527_608	LG16	55.658	NA	gi|447939527|gb|AJJZ010340119.1|	608	scaffold189799	INTERGENIC
HbGBS_447884368_56	LG16	56.194	NA	gi|447884368|gb|AJJZ010387840.1|	56	scaffold219339	INTERGENIC
HbGBS_447893725_1979	LG16	56.194	NA	gi|447893725|gb|AJJZ010378483.1|	1979	scaffold213619	NON_SYNONYMOUS_CODING
HbGBS_448058247_1091	LG16	57.212	NA	gi|448058247|gb|AJJZ010221402.1|	1091	scaffold123103	INTERGENIC
HbGBS_447760875_8062	LG16	65.799	NA	gi|447760875|gb|AJJZ010511309.1|	8062	scaffold273547	DOWNSTREAM
HbGBS_448055975_4504	LG16	66.28	NA	gi|448055975|gb|AJJZ010223674.1|	4504	scaffold124153	UPSTREAM
HbGBS_448047340_2623	LG16	71.021	NA	gi|448047340|gb|AJJZ010232307.1|	2623	scaffold128115	DOWNSTREAM
HbGBS_445431716_1171	LG16	72.149	NA	gi|445431716|gb|AJJZ010942225.1|	1171	scaffold414091	INTRON
HbGBS_447843447_5648	LG16	72.149	NA	gi|447843447|gb|AJJZ010428761.1|	5648	scaffold242592	INTRON
HbGBS_448055975_4566	LG16	73.557	NA	gi|448055975|gb|AJJZ010223674.1|	4566	scaffold124153	UPSTREAM
HbGBS_445437230_2571	LG16	77.96	NA	gi|445437230|gb|AJJZ010938826.1|	2571	scaffold412564	DOWNSTREAM
HbGBS_447942401_4568	LG16	80.487	NA	gi|447942401|gb|AJJZ010337245.1|	4568	scaffold187969	SYNONYMOUS_CODING
HbGBS_447942401_4538	LG16	81.639	NA	gi|447942401|gb|AJJZ010337245.1|	4538	scaffold187969	SYNONYMOUS_CODING
HbGBS_447702971_3452	LG16	83.042	NA	gi|447702971|gb|AJJZ010569213.1|	3452	scaffold288980	NON_SYNONYMOUS_CODING
HbGBS_445429415_551	LG16	83.529	NA	gi|445429415|gb|AJJZ010943881.1|	551	scaffold414949	INTRON
HbGBS_447875474_2503	LG16	83.97	NA	gi|447875474|gb|AJJZ010396734.1|	2503	scaffold224616	SYNONYMOUS_CODING
HbGBS_447885740_2856	LG16	85.205	NA	gi|447885740|gb|AJJZ010386468.1|	2856	scaffold218510	NA
HbGBS_448020052_3476	LG16	85.205	NA	gi|448020052|gb|AJJZ010259594.1|	3476	scaffold142518	DOWNSTREAM
HbGBS_448020052_3492	LG16	86.096	NA	gi|448020052|gb|AJJZ010259594.1|	3492	scaffold142518	DOWNSTREAM
HbGBS_448035467_10423	LG16	92.752	LG16	gi|448035467|gb|AJJZ010244180.1|	10423	scaffold134200	UPSTREAM
HbGBS_448035467_10458	LG16	93.773	LG16	gi|448035467|gb|AJJZ010244180.1|	10458	scaffold134200	UPSTREAM
HbGBS_445513985_1125	LG16	95.941	NA	gi|445513985|gb|AJJZ010888373.1|	1125	scaffold401779	NA
HbGBS_445513985_1115	LG16	96.673	NA	gi|445513985|gb|AJJZ010888373.1|	1115	scaffold401779	INTERGENIC
HbGBS_448021268_91	LG16	97.8	NA	gi|448021268|gb|AJJZ010258378.1|	91	scaffold141889	DOWNSTREAM
HbGBS_448021270_6547	LG16	97.8	NA	gi|448021270|gb|AJJZ010258376.1|	6547	scaffold141889	SYNONYMOUS_CODING
HbGBS_447970941_8891	LG16	97.8	NA	gi|447970941|gb|AJJZ010308705.1|	8891	scaffold170509	NON_SYNONYMOUS_CODING
HbGBS_448021270_6598	LG16	99.795	NA	gi|448021270|gb|AJJZ010258376.1|	6598	scaffold141889	SYNONYMOUS_CODING
HbGBS_447892597_1911	LG16	100.432	NA	gi|447892597|gb|AJJZ010379611.1|	1911	scaffold214291	NON_SYNONYMOUS_CODING
HbGBS_447892593_527	LG16	101.374	NA	gi|447892593|gb|AJJZ010379615.1|	527	scaffold214291	INTERGENIC
HbGBS_445448229_974	LG16	104.816	NA	gi|445448229|gb|AJJZ010930930.1|	974	scaffold410059	SYNONYMOUS_CODING
HbGBS_445424931_4994	LG17	-2.804	NA	gi|445424931|gb|AJJZ010947168.1|	4994	scaffold416584	DOWNSTREAM
HbGBS_447904799_2137	LG17	-1.619	NA	gi|447904799|gb|AJJZ010367409.1|	2137	scaffold206778	DOWNSTREAM
HbGBS_445424931_5023	LG17	-1.061	NA	gi|445424931|gb|AJJZ010947168.1|	5023	scaffold416584	DOWNSTREAM
HbGBS_448028139_2752	LG17	0	NA	gi|448028139|gb|AJJZ010251508.1|	2752	scaffold138107	INTERGENIC
HbGBS_445397650_6155	LG17	0.978	LG10	gi|445397650|gb|AJJZ010966460.1|	6155	scaffold429519	SYNONYMOUS_CODING
HbGBS_448013609_1900	LG17	2.341	NA	gi|448013609|gb|AJJZ010266037.1|	1900	scaffold146010	NON_SYNONYMOUS_CODING
HbGBS_447949077_4736	LG17	2.585	NA	gi|447949077|gb|AJJZ010330569.1|	4736	scaffold183809	INTRON
HbGBS_445440936_3923	LG17	2.802	NA	gi|445440936|gb|AJJZ010936103.1|	3923	scaffold411487	INTERGENIC
HbGBS_445446255_3231	LG17	3.115	NA	gi|445446255|gb|AJJZ010932206.1|	3231	scaffold410370	SYNONYMOUS_CODING
HbGBS_445443999_6426	LG17	3.563	NA	gi|445443999|gb|AJJZ010933956.1|	6426	scaffold410798	INTRON
HbGBS_445440873_3349	LG17	3.563	NA	gi|445440873|gb|AJJZ010936146.1|	3349	scaffold411504	NON_SYNONYMOUS_CODING
HbGBS_445440936_4013	LG17	3.563	NA	gi|445440936|gb|AJJZ010936103.1|	4013	scaffold411487	INTERGENIC
HbGBS_445320902_2283	LG17	4.08	NA	gi|445320902|gb|AJJZ011025313.1|	2283	scaffold482129	NON_SYNONYMOUS_CODING
HbGBS_445368876_259	LG17	4.427	NA	gi|445368876|gb|AJJZ010991386.1|	259	scaffold450379	NONE
HbGBS_448072527_1194	LG17	4.492	NA	gi|448072527|gb|AJJZ010207122.1|	1194	scaffold115795	SYNONYMOUS_CODING
HbGBS_448012806_13925	LG17	4.591	NA	gi|448012806|gb|AJJZ010266840.1|	13925	scaffold146431	NON_SYNONYMOUS_CODING
HbGBS_445320902_2291	LG17	4.591	NA	gi|445320902|gb|AJJZ011025313.1|	2291	scaffold482129	NON_SYNONYMOUS_CODING
HbGBS_445447928_5237	LG17	4.836	NA	gi|445447928|gb|AJJZ010931109.1|	5237	scaffold410102	SYNONYMOUS_CODING
HbGBS_448073449_1446	LG17	5.463	NA	gi|448073449|gb|AJJZ010206200.1|	1446	scaffold115327	INTERGENIC
HbGBS_447954260_1251	LG17	5.778	NA	gi|447954260|gb|AJJZ010325386.1|	1251	scaffold180681	INTERGENIC
HbGBS_445441809_5453	LG17	6.908	NA	gi|445441809|gb|AJJZ010935545.1|	5453	scaffold411316	INTERGENIC
HbGBS_448073449_1481	LG17	7.453	NA	gi|448073449|gb|AJJZ010206200.1|	1481	scaffold115327	INTERGENIC
HbGBS_448052306_9556	LG17	7.461	NA	gi|448052306|gb|AJJZ010227343.1|	9556	scaffold125863	DOWNSTREAM
HbGBS_445450484_1432	LG17	8.096	NA	gi|445450484|gb|AJJZ010929266.1|	1432	scaffold409780	NON_SYNONYMOUS_CODING
HbGBS_447891241_2436	LG17	8.096	NA	gi|447891241|gb|AJJZ010380967.1|	2436	scaffold215133	UPSTREAM
HbGBS_447856079_3970	LG17	10.866	NA	gi|447856079|gb|AJJZ010416129.1|	3970	scaffold235749	INTRON
HbGBS_447856076_9016	LG17	12.449	NA	gi|447856076|gb|AJJZ010416132.1|	9016	scaffold235749	DOWNSTREAM
HbGBS_448026286_3274	LG17	12.449	NA	gi|448026286|gb|AJJZ010253361.1|	3274	scaffold139139	DOWNSTREAM
HbGBS_447856076_9007	LG17	12.942	NA	gi|447856076|gb|AJJZ010416132.1|	9007	scaffold235749	DOWNSTREAM
HbGBS_445447561_2908	LG17	13.675	NA	gi|445447561|gb|AJJZ010931413.1|	2908	scaffold410163	NA
HbGBS_448003125_2505	LG17	13.737	NA	gi|448003125|gb|AJJZ010276521.1|	2505	scaffold151819	DOWNSTREAM
HbGBS_445372320_13928	LG17	14.097	NA	gi|445372320|gb|AJJZ010988249.1|	13928	scaffold447671	UPSTREAM
HbGBS_445372320_13911	LG17	14.243	NA	gi|445372320|gb|AJJZ010988249.1|	13911	scaffold447671	UPSTREAM
HbGBS_448031588_5215	LG17	16.813	NA	gi|448031588|gb|AJJZ010248059.1|	5215	scaffold136230	DOWNSTREAM
HbGBS_445266014_285	LG17	18.624	NA	gi|445266014|gb|AJJZ011077654.1|	285	scaffold533267	DOWNSTREAM
HbGBS_445238151_1092	LG17	19.973	NA	gi|445238151|gb|AJJZ011102313.1|	1092	scaffold556559	DOWNSTREAM
HbGBS_445238151_1106	LG17	20.533	NA	gi|445238151|gb|AJJZ011102313.1|	1106	scaffold556559	DOWNSTREAM
HbGBS_445441264_3137	LG17	20.696	NA	gi|445441264|gb|AJJZ010935885.1|	3137	scaffold411423	NA
HbGBS_448793018_2794	LG17	21.755	NA	gi|448793018|gb|AJJZ010021743.1|	2794	scaffold11427	INTRON
HbGBS_445441305_817	LG17	22.008	NA	gi|445441305|gb|AJJZ010935871.1|	817	scaffold411423	SYNONYMOUS_CODING
HbGBS_445191740_688	LG17	22.008	NA	gi|445191740|gb|AJJZ011127770.1|	688	scaffold577337	INTERGENIC
HbGBS_448793018_2832	LG17	22.028	NA	gi|448793018|gb|AJJZ010021743.1|	2832	scaffold11427	INTRON
HbGBS_447887526_855	LG17	22.595	NA	gi|447887526|gb|AJJZ010384682.1|	855	scaffold217397	NON_SYNONYMOUS_CODING
HbGBS_447994117_714	LG17	22.595	NA	gi|447994117|gb|AJJZ010285529.1|	714	scaffold156895	NON_SYNONYMOUS_CODING
HbGBS_448793021_907	LG17	22.595	NA	gi|448793021|gb|AJJZ010021740.1|	907	scaffold11427	DOWNSTREAM
HbGBS_447967344_10951	LG17	23.155	LG10	gi|447967344|gb|AJJZ010312302.1|	10951	scaffold172714	DOWNSTREAM
HbGBS_448031588_5209	LG17	23.522	NA	gi|448031588|gb|AJJZ010248059.1|	5209	scaffold136230	DOWNSTREAM
HbGBS_448202704_1763	LG17	24.066	NA	gi|448202704|gb|AJJZ010099311.1|	1763	scaffold55028	UPSTREAM
HbGBS_448202704_1840	LG17	28.214	NA	gi|448202704|gb|AJJZ010099311.1|	1840	scaffold55028	UPSTREAM
HbGBS_447604137_10076	LG17	29.505	NA	gi|447604137|gb|AJJZ010638092.1|	10076	scaffold316318	SYNONYMOUS_CODING
HbGBS_445404032_317	LG17	31.581	NA	gi|445404032|gb|AJJZ010961595.1|	317	scaffold425854	INTERGENIC
HbGBS_445404032_273	LG17	32.553	NA	gi|445404032|gb|AJJZ010961595.1|	273	scaffold425854	INTERGENIC
HbGBS_445404032_239	LG17	33.48	NA	gi|445404032|gb|AJJZ010961595.1|	239	scaffold425854	INTERGENIC
HbGBS_448089065_1032	LG17	33.48	NA	gi|448089065|gb|AJJZ010195492.1|	1032	scaffold109659	SYNONYMOUS_CODING
HbGBS_447925325_6527	LG17	33.629	NA	gi|447925325|gb|AJJZ010354321.1|	6527	scaffold198650	INTERGENIC
HbGBS_448050657_3287	LG17	33.629	NA	gi|448050657|gb|AJJZ010228992.1|	3287	scaffold126661	SYNONYMOUS_CODING
HbGBS_447775850_2484	LG17	33.629	NA	gi|447775850|gb|AJJZ010496334.1|	2484	scaffold269957	INTERGENIC
HbGBS_447925325_6536	LG17	33.629	NA	gi|447925325|gb|AJJZ010354321.1|	6536	scaffold198650	INTERGENIC
HbGBS_445448601_5805	LG17	37.065	NA	gi|445448601|gb|AJJZ010930610.1|	5805	scaffold409996	NA
HbGBS_448774993_2121	LG17	37.521	NA	gi|448774993|gb|AJJZ010039768.1|	2121	scaffold21280	NON_SYNONYMOUS_CODING
HbGBS_447961315_494	LG17	37.525	NA	gi|447961315|gb|AJJZ010318331.1|	494	scaffold176392	DOWNSTREAM
HbGBS_447974422_14060	LG17	37.525	NA	gi|447974422|gb|AJJZ010305224.1|	14060	scaffold168363	NA
HbGBS_447629591_14179	LG17	37.525	NA	gi|447629591|gb|AJJZ010612688.1|	14179	scaffold306990	DOWNSTREAM
HbGBS_448124142_3568	LG17	38.007	NA	gi|448124142|gb|AJJZ010176972.1|	3568	scaffold99402	DOWNSTREAM
HbGBS_447681264_1585	LG17	38.007	NA	gi|447681264|gb|AJJZ010582485.1|	1585	scaffold294297	DOWNSTREAM
HbGBS_448169259_1423	LG17	38.007	NA	gi|448169259|gb|AJJZ010132756.1|	1423	scaffold74414	SYNONYMOUS_CODING
HbGBS_445425478_2955	LG17	38.214	NA	gi|445425478|gb|AJJZ010946842.1|	2955	scaffold416376	NON_SYNONYMOUS_CODING
HbGBS_447681192_1428	LG17	38.529	NA	gi|447681192|gb|AJJZ010582509.1|	1428	scaffold294297	NON_SYNONYMOUS_CODING
HbGBS_445365857_20599	LG17	39.256	NA	gi|445365857|gb|AJJZ010993856.1|	20599	scaffold452574	INTRON
HbGBS_448047099_2703	LG17	40.006	NA	gi|448047099|gb|AJJZ010232548.1|	2703	scaffold128221	INTRON
HbGBS_447681207_1831	LG17	40.361	NA	gi|447681207|gb|AJJZ010582504.1|	1831	scaffold294297	NON_SYNONYMOUS_CODING
HbGBS_445426215_3587	LG17	40.398	NA	gi|445426215|gb|AJJZ010946347.1|	3587	scaffold416134	DOWNSTREAM
HbGBS_445426215_3585	LG17	40.398	NA	gi|445426215|gb|AJJZ010946347.1|	3585	scaffold416134	DOWNSTREAM
HbGBS_448034359_4384	LG17	40.398	NA	gi|448034359|gb|AJJZ010245288.1|	4384	scaffold134763	SYNONYMOUS_CODING
HbGBS_445427369_995	LG17	40.804	LG10	gi|445427369|gb|AJJZ010945525.1|	995	scaffold415719	SYNONYMOUS_CODING
HbGBS_445427369_872	LG17	40.804	LG10	gi|445427369|gb|AJJZ010945525.1|	872	scaffold415719	SYNONYMOUS_CODING
HbGBS_448034354_9936	LG17	41.357	NA	gi|448034354|gb|AJJZ010245293.1|	9936	scaffold134763	DOWNSTREAM
HbGBS_447777695_1175	LG17	41.425	NA	gi|447777695|gb|AJJZ010494489.1|	1175	scaffold269470	INTRON
HbGBS_445427353_1357	LG17	41.578	LG10	gi|445427353|gb|AJJZ010945541.1|	1357	scaffold415719	NON_SYNONYMOUS_CODING
HbGBS_448047102_524	LG17	41.742	NA	gi|448047102|gb|AJJZ010232545.1|	524	scaffold128221	NON_SYNONYMOUS_CODING
HbGBS_445440832_734	LG17	41.742	NA	gi|445440832|gb|AJJZ010936187.1|	734	scaffold411510	NON_SYNONYMOUS_CODING
HbGBS_447972973_5034	LG17	42.945	NA	gi|447972973|gb|AJJZ010306673.1|	5034	scaffold169268	DOWNSTREAM
HbGBS_447972976_3035	LG17	42.945	NA	gi|447972976|gb|AJJZ010306670.1|	3035	scaffold169268	DOWNSTREAM
HbGBS_445103495_1792	LG17	42.945	NA	gi|445103495|gb|AJJZ011190013.1|	1792	scaffold604418	SYNONYMOUS_CODING
HbGBS_445103517_1903	LG17	42.945	NA	gi|445103517|gb|AJJZ011189991.1|	1903	scaffold604418	NON_SYNONYMOUS_CODING
HbGBS_447972976_3086	LG17	42.945	NA	gi|447972976|gb|AJJZ010306670.1|	3086	scaffold169268	DOWNSTREAM
HbGBS_447907649_1192	LG17	43.958	NA	gi|447907649|gb|AJJZ010364559.1|	1192	scaffold205038	INTERGENIC
HbGBS_447969748_3411	LG17	43.958	NA	gi|447969748|gb|AJJZ010309898.1|	3411	scaffold171233	SYNONYMOUS_CODING
HbGBS_445448611_5910	LG17	44.707	NA	gi|445448611|gb|AJJZ010930600.1|	5910	scaffold409996	UPSTREAM
HbGBS_447983418_903	LG17	46.082	NA	gi|447983418|gb|AJJZ010296228.1|	903	scaffold163044	NON_SYNONYMOUS_CODING
HbGBS_447852137_940	LG17	46.612	LG10	gi|447852137|gb|AJJZ010420071.1|	940	scaffold237846	DOWNSTREAM
HbGBS_445130877_132	LG17	46.612	NA	gi|445130877|gb|AJJZ011167331.1|	132	scaffold1103973	NA
HbGBS_445430341_2412	LG17	46.612	NA	gi|445430341|gb|AJJZ010943167.1|	2412	scaffold414593	DOWNSTREAM
HbGBS_447434286_1382	LG17	47.23	NA	gi|447434286|gb|AJJZ010807084.1|	1382	scaffold374015	SYNONYMOUS_CODING
HbGBS_447958961_5851	LG17	47.23	NA	gi|447958961|gb|AJJZ010320685.1|	5851	scaffold177780	NON_SYNONYMOUS_CODING
HbGBS_445444974_2142	LG17	49.412	NA	gi|445444974|gb|AJJZ010933249.1|	2142	scaffold410603	SYNONYMOUS_CODING
HbGBS_447958967_169	LG17	49.959	NA	gi|447958967|gb|AJJZ010320679.1|	169	scaffold177780	NON_SYNONYMOUS_CODING
HbGBS_447692487_819	LG17	51.177	NA	gi|447692487|gb|AJJZ010578202.1|	819	scaffold292684	UPSTREAM
HbGBS_448032623_1385	LG17	52.826	NA	gi|448032623|gb|AJJZ010247024.1|	1385	scaffold135718	NON_SYNONYMOUS_CODING
HbGBS_448059186_4350	LG17	53.049	NA	gi|448059186|gb|AJJZ010220463.1|	4350	scaffold122667	DOWNSTREAM
HbGBS_447434281_3806	LG17	53.225	NA	gi|447434281|gb|AJJZ010807089.1|	3806	scaffold374015	DOWNSTREAM
HbGBS_445419812_1827	LG17	54.402	NA	gi|445419812|gb|AJJZ010950540.1|	1827	scaffold418522	NON_SYNONYMOUS_CODING
HbGBS_445444976_2551	LG17	54.786	NA	gi|445444976|gb|AJJZ010933247.1|	2551	scaffold410603	SYNONYMOUS_CODING
HbGBS_445419812_1806	LG17	55.528	NA	gi|445419812|gb|AJJZ010950540.1|	1806	scaffold418522	NON_SYNONYMOUS_CODING
HbGBS_445429568_2697	LG17	61.028	NA	gi|445429568|gb|AJJZ010943743.1|	2697	scaffold414885	NON_SYNONYMOUS_CODING
HbGBS_445271212_12478	LG17	61.587	NA	gi|445271212|gb|AJJZ011072762.1|	12478	scaffold528464	NA
HbGBS_447743253_6384	LG17	62.575	NA	gi|447743253|gb|AJJZ010528931.1|	6384	scaffold277135	UPSTREAM
HbGBS_447943212_3281	LG17	62.831	NA	gi|447943212|gb|AJJZ010336434.1|	3281	scaffold187486	INTERGENIC
HbGBS_448000924_1223	LG17	64.091	NA	gi|448000924|gb|AJJZ010278722.1|	1223	scaffold153009	SYNONYMOUS_CODING
HbGBS_445439674_1192	LG17	64.578	NA	gi|445439674|gb|AJJZ010937250.1|	1192	scaffold411921	DOWNSTREAM
HbGBS_445439674_1248	LG17	65.979	NA	gi|445439674|gb|AJJZ010937250.1|	1248	scaffold411921	DOWNSTREAM
HbGBS_448052344_4179	LG17	65.979	NA	gi|448052344|gb|AJJZ010227305.1|	4179	scaffold125847	DOWNSTREAM
HbGBS_445325592_198	LG17	69.326	NA	gi|445325592|gb|AJJZ011021073.1|	198	scaffold478073	NA
HbGBS_447511821_4459	LG17	70.444	NA	gi|447511821|gb|AJJZ010729549.1|	4459	scaffold346865	DOWNSTREAM
HbGBS_447705620_3900	LG17	70.918	LG4	gi|447705620|gb|AJJZ010566564.1|	3900	scaffold287934	NON_SYNONYMOUS_CODING
HbGBS_448100384_3436	LG17	70.918	NA	gi|448100384|gb|AJJZ010189435.1|	3436	scaffold106365	UPSTREAM
HbGBS_448111887_6737	LG17	70.918	NA	gi|448111887|gb|AJJZ010183440.1|	6737	scaffold103042	NON_SYNONYMOUS_CODING
HbGBS_448034001_3583	LG17	71.91	NA	gi|448034001|gb|AJJZ010245646.1|	3583	scaffold134941	SYNONYMOUS_CODING
HbGBS_447897270_530	LG17	72.494	NA	gi|447897270|gb|AJJZ010374938.1|	530	scaffold211421	INTRON
HbGBS_447897270_492	LG17	72.57	NA	gi|447897270|gb|AJJZ010374938.1|	492	scaffold211421	INTRON
HbGBS_447892555_782	LG17	73.137	NA	gi|447892555|gb|AJJZ010379653.1|	782	scaffold214311	DOWNSTREAM
HbGBS_448034010_1431	LG17	74.618	NA	gi|448034010|gb|AJJZ010245637.1|	1431	scaffold134941	SYNONYMOUS_CODING
HbGBS_445444795_840	LG17	77.093	NA	gi|445444795|gb|AJJZ010933405.1|	840	scaffold410638	NON_SYNONYMOUS_CODING
HbGBS_448080685_544	LG17	79.491	NA	gi|448080685|gb|AJJZ010199854.1|	544	scaffold111984	DOWNSTREAM
HbGBS_447909196_889	LG17	80.03	NA	gi|447909196|gb|AJJZ010363012.1|	889	scaffold204070	INTRON
HbGBS_445392186_4725	LG17	82.493	NA	gi|445392186|gb|AJJZ010970946.1|	4725	scaffold433061	DOWNSTREAM
HbGBS_448006084_2109	LG17	83.769	NA	gi|448006084|gb|AJJZ010273562.1|	2109	scaffold150160	NA
HbGBS_448097904_4614	LG17	85.16	NA	gi|448097904|gb|AJJZ010190823.1|	4614	scaffold107127	NA
HbGBS_447651972_3297	LG17	87.719	NA	gi|447651972|gb|AJJZ010592718.1|	3297	scaffold298542	NON_SYNONYMOUS_CODING
HbGBS_447595871_4893	LG17	87.761	NA	gi|447595871|gb|AJJZ010646068.1|	4893	scaffold319116	SYNONYMOUS_CODING
HbGBS_445401947_4504	LG17	90.823	NA	gi|445401947|gb|AJJZ010963314.1|	4504	scaffold427101	SYNONYMOUS_CODING
HbGBS_445318922_411	LG17	95.441	NA	gi|445318922|gb|AJJZ011027213.1|	411	scaffold483987	DOWNSTREAM
HbGBS_447984282_6725	LG17	98.411	NA	gi|447984282|gb|AJJZ010295364.1|	6725	scaffold162585	DOWNSTREAM
HbGBS_447822701_1520	LG17	99.987	NA	gi|447822701|gb|AJJZ010449483.1|	1520	scaffold252936	SYNONYMOUS_CODING
HbGBS_447860117_11377	LG17	100.519	NA	gi|447860117|gb|AJJZ010412091.1|	11377	scaffold233482	DOWNSTREAM
HbGBS_445445361_3126	LG17	100.989	NA	gi|445445361|gb|AJJZ010932912.1|	3126	scaffold410520	INTRON
HbGBS_445445361_3137	LG17	100.989	NA	gi|445445361|gb|AJJZ010932912.1|	3137	scaffold410520	INTRON
HbGBS_448027734_3596	LG17	101.221	NA	gi|448027734|gb|AJJZ010251913.1|	3596	scaffold138332	UPSTREAM
HbGBS_447408581_1246	LG17	103.271	NA	gi|447408581|gb|AJJZ010832789.1|	1246	scaffold384333	DOWNSTREAM
HbGBS_445385664_2196	LG17	103.596	NA	gi|445385664|gb|AJJZ010976567.1|	2196	scaffold437606	SYNONYMOUS_CODING
HbGBS_445392792_741	LG17	106.298	NA	gi|445392792|gb|AJJZ010970444.1|	741	scaffold432647	NON_SYNONYMOUS_CODING
HbGBS_445402772_1106	LG17	107.247	NA	gi|445402772|gb|AJJZ010962674.1|	1106	scaffold426672	INTERGENIC
HbGBS_448799755_1640	LG17	107.247	NA	gi|448799755|gb|AJJZ010015006.1|	1640	scaffold07810	SYNONYMOUS_CODING
HbGBS_448222322_3442	LG17	107.657	NA	gi|448222322|gb|AJJZ010079693.1|	3442	scaffold43814	SYNONYMOUS_CODING
HbGBS_448169037_962	LG17	109.249	NA	gi|448169037|gb|AJJZ010132978.1|	962	scaffold74549	NONE
HbGBS_448169037_951	LG17	109.249	NA	gi|448169037|gb|AJJZ010132978.1|	951	scaffold74549	NONE
HbGBS_445428992_543	LG17	111.418	NA	gi|445428992|gb|AJJZ010944227.1|	543	scaffold415114	SYNONYMOUS_CODING
HbGBS_445327399_1658	LG17	111.914	NA	gi|445327399|gb|AJJZ011019500.1|	1658	scaffold476556	DOWNSTREAM
HbGBS_445434598_895	LG17	114.467	NA	gi|445434598|gb|AJJZ010940672.1|	895	scaffold413340	NON_SYNONYMOUS_CODING
HbGBS_445330730_814	LG17	115.739	NA	gi|445330730|gb|AJJZ011017384.1|	814	scaffold474483	NONE
HbGBS_445393719_4415	LG17	115.739	NA	gi|445393719|gb|AJJZ010969744.1|	4415	scaffold432092	UPSTREAM
HbGBS_447890353_1358	LG17	115.739	NA	gi|447890353|gb|AJJZ010381855.1|	1358	scaffold215691	DOWNSTREAM
HbGBS_448063216_5851	LG17	116.703	NA	gi|448063216|gb|AJJZ010216433.1|	5851	scaffold120693	SYNONYMOUS_CODING
HbGBS_445434589_1754	LG18	0	NA	gi|445434589|gb|AJJZ010940681.1|	1754	scaffold413341	UPSTREAM
HbGBS_448032522_2988	LG18	3.152	NA	gi|448032522|gb|AJJZ010247125.1|	2988	scaffold135764	NON_SYNONYMOUS_CODING
HbGBS_445322903_2689	LG18	4.042	NA	gi|445322903|gb|AJJZ011023445.1|	2689	scaffold480307	SYNONYMOUS_CODING
HbGBS_448007924_1699	LG18	4.042	NA	gi|448007924|gb|AJJZ010271722.1|	1699	scaffold149096	DOWNSTREAM
HbGBS_448007924_1738	LG18	4.042	NA	gi|448007924|gb|AJJZ010271722.1|	1738	scaffold149096	DOWNSTREAM
HbGBS_445541942_667	LG18	4.856	NA	gi|445541942|gb|AJJZ010860426.1|	667	scaffold393529	NONE
HbGBS_448055952_2631	LG18	4.856	NA	gi|448055952|gb|AJJZ010223697.1|	2631	scaffold124163	NONE
HbGBS_448032517_2170	LG18	4.856	NA	gi|448032517|gb|AJJZ010247130.1|	2170	scaffold135764	DOWNSTREAM
HbGBS_445429457_4235	LG18	7.356	NA	gi|445429457|gb|AJJZ010943839.1|	4235	scaffold414932	NON_SYNONYMOUS_CODING
HbGBS_445442949_67	LG18	7.356	NA	gi|445442949|gb|AJJZ010934732.1|	67	scaffold411028	INTERGENIC
HbGBS_448023851_727	LG18	7.356	NA	gi|448023851|gb|AJJZ010255795.1|	727	scaffold140387	DOWNSTREAM
HbGBS_445435923_420	LG18	10.19	NA	gi|445435923|gb|AJJZ010939604.1|	420	scaffold412866	SYNONYMOUS_CODING
HbGBS_445418275_1062	LG18	12.568	NA	gi|445418275|gb|AJJZ010951531.1|	1062	scaffold419115	NON_SYNONYMOUS_CODING
HbGBS_447564399_1312	LG18	12.568	NA	gi|447564399|gb|AJJZ010676971.1|	1312	scaffold328412	UPSTREAM
HbGBS_447945204_3252	LG18	13.986	NA	gi|447945204|gb|AJJZ010334442.1|	3252	scaffold186216	SYNONYMOUS_CODING
HbGBS_447982780_2238	LG18	14.077	NA	gi|447982780|gb|AJJZ010296866.1|	2238	scaffold163426	SYNONYMOUS_CODING
HbGBS_447982780_2160	LG18	14.097	NA	gi|447982780|gb|AJJZ010296866.1|	2160	scaffold163426	SYNONYMOUS_CODING
HbGBS_447643022_364	LG18	16.618	NA	gi|447643022|gb|AJJZ010599257.1|	364	scaffold301335	INTERGENIC
HbGBS_447643022_406	LG18	16.666	NA	gi|447643022|gb|AJJZ010599257.1|	406	scaffold301335	INTERGENIC
HbGBS_448063021_153	LG18	16.666	NA	gi|448063021|gb|AJJZ010216628.1|	153	scaffold120794	SYNONYMOUS_CODING
HbGBS_447730147_4670	LG18	17.542	NA	gi|447730147|gb|AJJZ010542037.1|	4670	scaffold279819	NON_SYNONYMOUS_CODING
HbGBS_447730147_4704	LG18	20.442	NA	gi|447730147|gb|AJJZ010542037.1|	4704	scaffold279819	NON_SYNONYMOUS_CODING
HbGBS_447643022_384	LG18	20.84	NA	gi|447643022|gb|AJJZ010599257.1|	384	scaffold301335	INTERGENIC
HbGBS_447643022_436	LG18	23.443	NA	gi|447643022|gb|AJJZ010599257.1|	436	scaffold301335	INTERGENIC
HbGBS_445413071_7089	LG18	29.403	NA	gi|445413071|gb|AJJZ010955276.1|	7089	scaffold421402	DOWNSTREAM
HbGBS_447747800_12758	LG18	33.442	NA	gi|447747800|gb|AJJZ010524384.1|	12758	scaffold276266	DOWNSTREAM
HbGBS_448150464_6278	LG18	33.442	NA	gi|448150464|gb|AJJZ010151551.1|	6278	scaffold85069	DOWNSTREAM
HbGBS_447646153_234	LG18	35.161	NA	gi|447646153|gb|AJJZ010596126.1|	234	scaffold864018	NONE
HbGBS_447581942_549	LG18	36.506	NA	gi|447581942|gb|AJJZ010659997.1|	549	scaffold322856	DOWNSTREAM
HbGBS_445431369_1350	LG18	37.53	NA	gi|445431369|gb|AJJZ010942516.1|	1350	scaffold414234	INTRON
HbGBS_445446967_563	LG18	38.243	NA	gi|445446967|gb|AJJZ010931796.1|	563	scaffold410267	INTERGENIC
HbGBS_445434312_1297	LG18	38.243	NA	gi|445434312|gb|AJJZ010940724.1|	1297	scaffold413359	DOWNSTREAM
HbGBS_447581942_522	LG18	38.243	NA	gi|447581942|gb|AJJZ010659997.1|	522	scaffold322856	DOWNSTREAM
HbGBS_445446967_635	LG18	38.466	NA	gi|445446967|gb|AJJZ010931796.1|	635	scaffold410267	SYNONYMOUS_CODING
HbGBS_445446967_632	LG18	38.466	NA	gi|445446967|gb|AJJZ010931796.1|	632	scaffold410267	SYNONYMOUS_CODING
HbGBS_447868579_2700	LG18	41.528	NA	gi|447868579|gb|AJJZ010403629.1|	2700	scaffold228599	DOWNSTREAM
HbGBS_448162306_2460	LG18	44.296	NA	gi|448162306|gb|AJJZ010139709.1|	2460	scaffold78368	SYNONYMOUS_CODING
HbGBS_447868579_2794	LG18	45.534	NA	gi|447868579|gb|AJJZ010403629.1|	2794	scaffold228599	SYNONYMOUS_CODING
HbGBS_445141033_335	LG18	45.743	NA	gi|445141033|gb|AJJZ011160949.1|	335	scaffold596034	NA
HbGBS_445141033_487	LG18	47.406	NA	gi|445141033|gb|AJJZ011160949.1|	487	scaffold596034	NA
HbGBS_445141033_426	LG18	48.089	NA	gi|445141033|gb|AJJZ011160949.1|	426	scaffold596034	NA
HbGBS_445141033_413	LG18	48.897	NA	gi|445141033|gb|AJJZ011160949.1|	413	scaffold596034	NA
HbGBS_445444624_2521	LG18	50.637	NA	gi|445444624|gb|AJJZ010933572.1|	2521	scaffold410678	NON_SYNONYMOUS_CODING
HbGBS_445447235_3425	LG18	51.477	NA	gi|445447235|gb|AJJZ010931651.1|	3425	scaffold410221	NONE
HbGBS_447909572_329	LG18	54.401	NA	gi|447909572|gb|AJJZ010362636.1|	329	scaffold203858	NONE
HbGBS_448085061_1550	LG18	54.807	NA	gi|448085061|gb|AJJZ010197601.1|	1550	scaffold110772	INTERGENIC
HbGBS_448234461_118	LG18	54.807	NA	gi|448234461|gb|AJJZ010067555.1|	118	scaffold36843	NONE
HbGBS_447514553_332	LG18	56.162	NA	gi|447514553|gb|AJJZ010726817.1|	332	scaffold345828	INTERGENIC
HbGBS_448022308_9295	LG18	59.267	NA	gi|448022308|gb|AJJZ010257338.1|	9295	scaffold141282	NON_SYNONYMOUS_CODING
HbGBS_447955294_926	LG18	61.485	NA	gi|447955294|gb|AJJZ010324352.1|	926	scaffold180075	INTERGENIC
HbGBS_448022308_9306	LG18	63.238	NA	gi|448022308|gb|AJJZ010257338.1|	9306	scaffold141282	NON_SYNONYMOUS_CODING
HbGBS_447852714_358	LG18	63.238	NA	gi|447852714|gb|AJJZ010419494.1|	358	scaffold237558	INTERGENIC
HbGBS_445448697_939	LG18	64.1	NA	gi|445448697|gb|AJJZ010930517.1|	939	scaffold409983	INTERGENIC
HbGBS_445448697_909	LG18	66.789	NA	gi|445448697|gb|AJJZ010930517.1|	909	scaffold409983	INTERGENIC
HbGBS_445412336_9547	LG18	70.056	LG2	gi|445412336|gb|AJJZ010955712.1|	9547	scaffold421682	DOWNSTREAM
HbGBS_445435541_2609	LG18	70.056	NA	gi|445435541|gb|AJJZ010939890.1|	2609	scaffold412987	DOWNSTREAM
HbGBS_448072257_11944	LG18	74.18	NA	gi|448072257|gb|AJJZ010207392.1|	11944	scaffold115936	DOWNSTREAM
HbGBS_448008761_714	LG18	76.104	NA	gi|448008761|gb|AJJZ010270885.1|	714	scaffold148631	INTERGENIC
HbGBS_448008780_11387	LG18	76.932	NA	gi|448008780|gb|AJJZ010270866.1|	11387	scaffold148631	INTRON
HbGBS_448008785_3187	LG18	77.261	NA	gi|448008785|gb|AJJZ010270861.1|	3187	scaffold148631	NA
HbGBS_448008761_677	LG18	77.654	NA	gi|448008761|gb|AJJZ010270885.1|	677	scaffold148631	INTERGENIC
HbGBS_448008765_5105	LG18	77.654	NA	gi|448008765|gb|AJJZ010270881.1|	5105	scaffold148631	DOWNSTREAM
HbGBS_447998352_1872	LG18	78.015	NA	gi|447998352|gb|AJJZ010281294.1|	1872	scaffold154385	NON_SYNONYMOUS_CODING
HbGBS_445544348_610	LG18	78.534	NA	gi|445544348|gb|AJJZ010858020.1|	610	scaffold392671	NA
HbGBS_447522979_1338	LG18	79.218	NA	gi|447522979|gb|AJJZ010718391.1|	1338	scaffold342315	STOP_GAINED
HbGBS_448008770_2095	LG18	80.059	NA	gi|448008770|gb|AJJZ010270876.1|	2095	scaffold148631	DOWNSTREAM
HbGBS_448008768_1589	LG18	80.059	NA	gi|448008768|gb|AJJZ010270878.1|	1589	scaffold148631	DOWNSTREAM
HbGBS_448008770_2013	LG18	80.059	NA	gi|448008770|gb|AJJZ010270876.1|	2013	scaffold148631	DOWNSTREAM
HbGBS_447628787_912	LG18	81.604	NA	gi|447628787|gb|AJJZ010613492.1|	912	scaffold307378	NON_SYNONYMOUS_CODING
HbGBS_448758676_4248	LG18	82.201	NA	gi|448758676|gb|AJJZ010056083.1|	4248	scaffold30324	SYNONYMOUS_CODING
HbGBS_448011309_7220	LG18	83.219	NA	gi|448011309|gb|AJJZ010268337.1|	7220	scaffold147268	NON_SYNONYMOUS_CODING
HbGBS_447764821_4908	LG18	84.291	LG2	gi|447764821|gb|AJJZ010507363.1|	4908	scaffold272663	DOWNSTREAM
HbGBS_445428755_1563	LG18	85.124	NA	gi|445428755|gb|AJJZ010944440.1|	1563	scaffold415205	NONE
HbGBS_447764824_1275	LG18	85.891	LG2	gi|447764824|gb|AJJZ010507360.1|	1275	scaffold272663	NA
HbGBS_448000835_112	LG18	88.897	NA	gi|448000835|gb|AJJZ010278811.1|	112	scaffold153048	INTERGENIC
HbGBS_448000829_2653	LG18	89.902	NA	gi|448000829|gb|AJJZ010278817.1|	2653	scaffold153048	NON_SYNONYMOUS_CODING
HbGBS_445424222_11100	LG18	93.403	NA	gi|445424222|gb|AJJZ010947625.1|	11100	scaffold416837	DOWNSTREAM
HbGBS_445433377_1338	LG18	93.403	NA	gi|445433377|gb|AJJZ010941415.1|	1338	scaffold413696	INTERGENIC
HbGBS_448055335_4250	LG18	94.824	NA	gi|448055335|gb|AJJZ010224314.1|	4250	scaffold124471	DOWNSTREAM
HbGBS_448060613_3509	LG18	96.82	NA	gi|448060613|gb|AJJZ010219036.1|	3509	scaffold121964	NON_SYNONYMOUS_CODING
HbGBS_448060625_3196	LG18	97.338	NA	gi|448060625|gb|AJJZ010219024.1|	3196	scaffold121964	DOWNSTREAM
HbGBS_445425851_5337	LG18	99.121	LG2	gi|445425851|gb|AJJZ010946579.1|	5337	scaffold416254	DOWNSTREAM
HbGBS_448015206_5980	LG18	100.068	NA	gi|448015206|gb|AJJZ010264440.1|	5980	scaffold145149	DOWNSTREAM
HbGBS_445409061_894	LG18	100.068	NA	gi|445409061|gb|AJJZ010958472.1|	894	scaffold423641	SYNONYMOUS_CODING
HbGBS_447940273_891	LG18	100.973	NA	gi|447940273|gb|AJJZ010339373.1|	891	scaffold189315	NA
HbGBS_445426255_909	LG19	0	NA	gi|445426255|gb|AJJZ010946307.1|	909	scaffold416112	SYNONYMOUS_CODING
HbGBS_445445354_518	LG19	0	NA	gi|445445354|gb|AJJZ010932919.1|	518	scaffold410521	SYNONYMOUS_CODING
HbGBS_445166684_4933	LG19	0	LG6	gi|445166684|gb|AJJZ011144508.1|	4933	scaffold588071	NON_SYNONYMOUS_CODING
HbGBS_445166685_1160	LG19	0	LG6	gi|445166685|gb|AJJZ011144507.1|	1160	scaffold588071	NON_SYNONYMOUS_CODING
HbGBS_447931295_1363	LG19	4.444	NA	gi|447931295|gb|AJJZ010348351.1|	1363	scaffold194975	NONE
HbGBS_447944007_11782	LG19	9	NA	gi|447944007|gb|AJJZ010335639.1|	11782	scaffold186946	DOWNSTREAM
HbGBS_447931296_486	LG19	11.143	NA	gi|447931296|gb|AJJZ010348350.1|	486	scaffold194975	DOWNSTREAM
HbGBS_448057199_615	LG19	12.392	NA	gi|448057199|gb|AJJZ010222450.1|	615	scaffold123546	INTERGENIC
HbGBS_447931295_1443	LG19	12.916	NA	gi|447931295|gb|AJJZ010348351.1|	1443	scaffold194975	NONE
HbGBS_448057199_583	LG19	13.777	NA	gi|448057199|gb|AJJZ010222450.1|	583	scaffold123546	INTERGENIC
HbGBS_445395646_1141	LG19	19.956	NA	gi|445395646|gb|AJJZ010968154.1|	1141	scaffold430840	DOWNSTREAM
HbGBS_448015579_1631	LG19	22.465	NA	gi|448015579|gb|AJJZ010264067.1|	1631	scaffold144939	UPSTREAM
HbGBS_448015579_1705	LG19	22.465	NA	gi|448015579|gb|AJJZ010264067.1|	1705	scaffold144939	UPSTREAM
HbGBS_448015579_1729	LG19	24.535	NA	gi|448015579|gb|AJJZ010264067.1|	1729	scaffold144939	UPSTREAM
HbGBS_447527909_2700	LG19	25.408	NA	gi|447527909|gb|AJJZ010713461.1|	2700	scaffold341055	SYNONYMOUS_CODING
HbGBS_448027615_6424	LG19	26.377	NA	gi|448027615|gb|AJJZ010252032.1|	6424	scaffold138394	NA
HbGBS_447999469_1472	LG19	26.377	NA	gi|447999469|gb|AJJZ010280177.1|	1472	scaffold153791	NON_SYNONYMOUS_CODING
HbGBS_445421013_3231	LG19	30.217	NA	gi|445421013|gb|AJJZ010949696.1|	3231	scaffold418002	NA
HbGBS_445421020_2065	LG19	30.786	NA	gi|445421020|gb|AJJZ010949691.1|	2065	scaffold418002	INTRON
HbGBS_447868670_3088	LG19	32.315	LG6	gi|447868670|gb|AJJZ010403538.1|	3088	scaffold228549	SYNONYMOUS_CODING
HbGBS_448027621_7608	LG19	33.113	NA	gi|448027621|gb|AJJZ010252026.1|	7608	scaffold138394	INTRON
HbGBS_445437224_2802	LG19	33.609	NA	gi|445437224|gb|AJJZ010938832.1|	2802	scaffold412564	DOWNSTREAM
HbGBS_448031623_1845	LG19	36.133	NA	gi|448031623|gb|AJJZ010248024.1|	1845	scaffold136210	NON_SYNONYMOUS_CODING
HbGBS_445319860_866	LG19	37.59	NA	gi|445319860|gb|AJJZ011026295.1|	866	scaffold483094	NONE
HbGBS_447869510_1310	LG19	37.59	NA	gi|447869510|gb|AJJZ010402698.1|	1310	scaffold228073	DOWNSTREAM
HbGBS_447402532_1014	LG19	37.59	NA	gi|447402532|gb|AJJZ010838838.1|	1014	scaffold386621	INTRON
HbGBS_447869510_1311	LG19	39.383	NA	gi|447869510|gb|AJJZ010402698.1|	1311	scaffold228073	DOWNSTREAM
HbGBS_448007787_311	LG19	47.658	NA	gi|448007787|gb|AJJZ010271859.1|	311	scaffold149176	NON_SYNONYMOUS_CODING
HbGBS_448007787_259	LG19	47.658	NA	gi|448007787|gb|AJJZ010271859.1|	259	scaffold149176	INTERGENIC
HbGBS_447436477_5114	LG19	48.866	NA	gi|447436477|gb|AJJZ010804893.1|	5114	scaffold373043	DOWNSTREAM
HbGBS_447436477_5148	LG19	49.309	NA	gi|447436477|gb|AJJZ010804893.1|	5148	scaffold373043	DOWNSTREAM
HbGBS_445368955_456	LG19	51.429	NA	gi|445368955|gb|AJJZ010991309.1|	456	scaffold450329	NONE
HbGBS_448013213_1389	LG19	51.429	NA	gi|448013213|gb|AJJZ010266433.1|	1389	scaffold146226	NONE
HbGBS_448023241_5520	LG19	51.429	NA	gi|448023241|gb|AJJZ010256405.1|	5520	scaffold140732	INTRON
HbGBS_445368955_449	LG19	51.937	NA	gi|445368955|gb|AJJZ010991309.1|	449	scaffold450329	NONE
HbGBS_445368955_443	LG19	52.591	NA	gi|445368955|gb|AJJZ010991309.1|	443	scaffold450329	NONE
HbGBS_448013213_1388	LG19	52.591	NA	gi|448013213|gb|AJJZ010266433.1|	1388	scaffold146226	NONE
HbGBS_447929019_1397	LG19	54.54	NA	gi|447929019|gb|AJJZ010350627.1|	1397	scaffold196372	INTERGENIC
HbGBS_447929019_1404	LG19	55.082	NA	gi|447929019|gb|AJJZ010350627.1|	1404	scaffold196372	INTERGENIC
HbGBS_447929019_1364	LG19	55.256	NA	gi|447929019|gb|AJJZ010350627.1|	1364	scaffold196372	INTERGENIC
HbGBS_445397553_718	LG19	55.579	NA	gi|445397553|gb|AJJZ010966555.1|	718	scaffold429577	NON_SYNONYMOUS_CODING
HbGBS_445368955_438	LG19	56.254	NA	gi|445368955|gb|AJJZ010991309.1|	438	scaffold450329	NA
HbGBS_445403470_1327	LG19	64.071	NA	gi|445403470|gb|AJJZ010962042.1|	1327	scaffold426222	NON_SYNONYMOUS_CODING
HbGBS_445373770_3350	LG19	65.012	NA	gi|445373770|gb|AJJZ010987020.1|	3350	scaffold446571	NONE
HbGBS_445410998_7035	LG19	65.012	NA	gi|445410998|gb|AJJZ010956979.1|	7035	scaffold422601	DOWNSTREAM
HbGBS_448157505_1514	LG19	65.012	NA	gi|448157505|gb|AJJZ010144510.1|	1514	scaffold81080	NON_SYNONYMOUS_CODING
HbGBS_447893843_239	LG19	66.046	NA	gi|447893843|gb|AJJZ010378365.1|	239	scaffold213548	NONE
HbGBS_448020887_1602	LG19	71.301	NA	gi|448020887|gb|AJJZ010258759.1|	1602	scaffold142085	SYNONYMOUS_CODING
HbGBS_445436377_2623	LG19	72.906	NA	gi|445436377|gb|AJJZ010939275.1|	2623	scaffold412724	NONE
HbGBS_445436377_2672	LG19	72.906	NA	gi|445436377|gb|AJJZ010939275.1|	2672	scaffold412724	NONE
HbGBS_445436377_2617	LG19	73.841	NA	gi|445436377|gb|AJJZ010939275.1|	2617	scaffold412724	NONE
HbGBS_447959153_890	LG19	84.625	NA	gi|447959153|gb|AJJZ010320493.1|	890	scaffold177699	INTERGENIC
HbGBS_447959153_907	LG19	84.937	NA	gi|447959153|gb|AJJZ010320493.1|	907	scaffold177699	INTERGENIC
HbGBS_445421067_606	LG19	84.975	NA	gi|445421067|gb|AJJZ010949644.1|	606	scaffold417966	INTERGENIC
HbGBS_448026480_1504	LG19	84.975	NA	gi|448026480|gb|AJJZ010253167.1|	1504	scaffold139033	SYNONYMOUS_CODING
HbGBS_448026483_1644	LG19	87.623	NA	gi|448026483|gb|AJJZ010253164.1|	1644	scaffold139033	NON_SYNONYMOUS_CODING
HbGBS_445450148_8952	LG19	90.164	NA	gi|445450148|gb|AJJZ010929569.1|	8952	scaffold409825	NON_SYNONYMOUS_CODING
HbGBS_445450033_825	LG19	91.862	NA	gi|445450033|gb|AJJZ010929576.1|	825	scaffold409825	SYNONYMOUS_CODING
HbGBS_445450148_8917	LG19	91.862	NA	gi|445450148|gb|AJJZ010929569.1|	8917	scaffold409825	NON_SYNONYMOUS_CODING
HbGBS_448235938_3442	LG19	92.869	NA	gi|448235938|gb|AJJZ010066078.1|	3442	scaffold36015	NON_SYNONYMOUS_CODING
HbGBS_448798593_471	LG19	92.869	NA	gi|448798593|gb|AJJZ010016168.1|	471	scaffold08402	NA
HbGBS_447928565_695	LG19	100.242	NA	gi|447928565|gb|AJJZ010351081.1|	695	scaffold196659	SYNONYMOUS_CODING
HbGBS_445417794_2032	LG19	101.694	NA	gi|445417794|gb|AJJZ010951920.1|	2032	scaffold419292	DOWNSTREAM
HbGBS_447667778_782	LG19	104.34	NA	gi|447667778|gb|AJJZ010587148.1|	782	scaffold296138	NA
HbGBS_448006733_995	LG19	104.34	NA	gi|448006733|gb|AJJZ010272913.1|	995	scaffold149759	INTRON
HbGBS_448053268_459	LG19	108.069	NA	gi|448053268|gb|AJJZ010226381.1|	459	scaffold125476	NON_SYNONYMOUS_CODING
HbGBS_445394539_4369	LG19	111.158	NA	gi|445394539|gb|AJJZ010969004.1|	4369	scaffold431505	DOWNSTREAM
HbGBS_447529953_6029	LG19	113.621	NA	gi|447529953|gb|AJJZ010711417.1|	6029	scaffold340579	DOWNSTREAM
HbGBS_448006733_912	LG19	117.555	NA	gi|448006733|gb|AJJZ010272913.1|	912	scaffold149759	INTRON

## Sheet: Merged map
SNP Name	Linkage group	cM	Published linkage group	Contig	Position on contig	Scaffold
HbGBS_445428109_9955	LG1	0	NA	gi|445428109|gb|AJJZ010944791.1|	9955	scaffold415374
HbGBS_448198572_309	LG1	5.775	NA	gi|448198572|gb|AJJZ010103443.1|	309	scaffold57415
HbGBS_448198572_393	LG1	6.931	NA	gi|448198572|gb|AJJZ010103443.1|	393	scaffold57415
HbGBS_445428256_1866	LG1	9.001	NA	gi|445428256|gb|AJJZ010944766.1|	1866	scaffold415374
HbGBS_448035700_2534	LG1	9.681	NA	gi|448035700|gb|AJJZ010243947.1|	2534	scaffold134086
HbGBS_447993302_2508	LG1	9.681	NA	gi|447993302|gb|AJJZ010286344.1|	2508	scaffold157318
HbGBS_448004097_1660	LG1	10.461	NA	gi|448004097|gb|AJJZ010275549.1|	1660	scaffold151286
HbGBS_447966261_967	LG1	10.571	NA	gi|447966261|gb|AJJZ010313385.1|	967	scaffold173419
HbGBS_445445444_8849	LG1	11.032	NA	gi|445445444|gb|AJJZ010932861.1|	8849	scaffold410508
HbGBS_447966261_951	LG1	11.455	NA	gi|447966261|gb|AJJZ010313385.1|	951	scaffold173419
HbGBS_447861129_3200	LG1	11.904	NA	gi|447861129|gb|AJJZ010411079.1|	3200	scaffold232902
HbGBS_445411497_1483	LG1	12.534	NA	gi|445411497|gb|AJJZ010956491.1|	1483	scaffold422258
HbGBS_447966261_1042	LG1	12.858	NA	gi|447966261|gb|AJJZ010313385.1|	1042	scaffold173419
HbGBS_447991069_190	LG1	13.078	NA	gi|447991069|gb|AJJZ010288577.1|	190	scaffold158576
HbGBS_448044002_428	LG1	13.467	NA	gi|448044002|gb|AJJZ010235645.1|	428	scaffold129838
HbGBS_448044002_1059	LG1	13.754	NA	gi|448044002|gb|AJJZ010235645.1|	1059	scaffold129838
HbGBS_447978226_1424	LG1	13.895	NA	gi|447978226|gb|AJJZ010301420.1|	1424	scaffold166096
HbGBS_445442763_2332	LG1	14.508	NA	gi|445442763|gb|AJJZ010934886.1|	2332	scaffold411073
HbGBS_448009669_1069	LG1	14.928	NA	gi|448009669|gb|AJJZ010269977.1|	1069	scaffold148152
HbGBS_448232396_2429	LG1	15.674	NA	gi|448232396|gb|AJJZ010069620.1|	2429	scaffold38020
HbGBS_448232393_5673	LG1	15.957	NA	gi|448232393|gb|AJJZ010069623.1|	5673	scaffold38020
HbGBS_445433390_1191	LG1	15.957	NA	gi|445433390|gb|AJJZ010941402.1|	1191	scaffold413687
HbGBS_448044002_1145	LG1	16.621	NA	gi|448044002|gb|AJJZ010235645.1|	1145	scaffold129838
HbGBS_447995277_3203	LG1	17.909	NA	gi|447995277|gb|AJJZ010284369.1|	3203	scaffold156219
HbGBS_447995277_3234	LG1	18.14	NA	gi|447995277|gb|AJJZ010284369.1|	3234	scaffold156219
HbGBS_447998504_9286	LG1	18.653	NA	gi|447998504|gb|AJJZ010281142.1|	9286	scaffold154334
HbGBS_448000645_761	LG1	19.063	NA	gi|448000645|gb|AJJZ010279001.1|	761	scaffold153136
HbGBS_447998500_2789	LG1	19.122	NA	gi|447998500|gb|AJJZ010281146.1|	2789	scaffold154334
HbGBS_447998506_4804	LG1	19.772	NA	gi|447998506|gb|AJJZ010281140.1|	4804	scaffold154334
HbGBS_445290810_870	LG1	20.225	NA	gi|445290810|gb|AJJZ011054083.1|	870	scaffold510149
HbGBS_447998489_3260	LG1	20.28	NA	gi|447998489|gb|AJJZ010281157.1|	3260	scaffold154334
HbGBS_447998489_3227	LG1	20.489	NA	gi|447998489|gb|AJJZ010281157.1|	3227	scaffold154334
HbGBS_445290810_966	LG1	20.942	NA	gi|445290810|gb|AJJZ011054083.1|	966	scaffold510149
HbGBS_447998476_2095	LG1	21.043	NA	gi|447998476|gb|AJJZ010281170.1|	2095	scaffold154334
HbGBS_447998479_950	LG1	21.346	NA	gi|447998479|gb|AJJZ010281167.1|	950	scaffold154334
HbGBS_445411502_1921	LG1	21.699	NA	gi|445411502|gb|AJJZ010956486.1|	1921	scaffold422257
HbGBS_445328080_601	LG1	21.98	NA	gi|445328080|gb|AJJZ011018913.1|	601	scaffold475986
HbGBS_445290810_864	LG1	22.093	NA	gi|445290810|gb|AJJZ011054083.1|	864	scaffold510149
HbGBS_448039605_515	LG1	23.525	NA	gi|448039605|gb|AJJZ010240042.1|	515	scaffold132138
HbGBS_445411502_1978	LG1	23.661	NA	gi|445411502|gb|AJJZ010956486.1|	1978	scaffold422257
HbGBS_445449870_629	LG1	24.554	NA	gi|445449870|gb|AJJZ010929735.1|	629	scaffold409852
HbGBS_448029445_4185	LG1	25.503	NA	gi|448029445|gb|AJJZ010250202.1|	4185	scaffold137392
HbGBS_448029445_4224	LG1	25.721	NA	gi|448029445|gb|AJJZ010250202.1|	4224	scaffold137392
HbGBS_445443309_3146	LG1	26.173	NA	gi|445443309|gb|AJJZ010934455.1|	3146	scaffold410939
HbGBS_445421149_2543	LG1	26.83	NA	gi|445421149|gb|AJJZ010949567.1|	2543	scaffold417929
HbGBS_448050470_856	LG1	27.637	NA	gi|448050470|gb|AJJZ010229179.1|	856	scaffold126713
HbGBS_448050470_885	LG1	28.214	NA	gi|448050470|gb|AJJZ010229179.1|	885	scaffold126713
HbGBS_448050470_915	LG1	28.64	NA	gi|448050470|gb|AJJZ010229179.1|	915	scaffold126713
HbGBS_445421143_1123	LG1	29.582	NA	gi|445421143|gb|AJJZ010949573.1|	1123	scaffold417929
HbGBS_445421141_5675	LG1	29.712	NA	gi|445421141|gb|AJJZ010949575.1|	5675	scaffold417929
HbGBS_445449870_677	LG1	30.187	NA	gi|445449870|gb|AJJZ010929735.1|	677	scaffold409852
HbGBS_445449869_4697	LG1	30.207	NA	gi|445449869|gb|AJJZ010929736.1|	4697	scaffold409852
HbGBS_445449869_4696	LG1	30.589	NA	gi|445449869|gb|AJJZ010929736.1|	4696	scaffold409852
HbGBS_445449869_4763	LG1	30.826	NA	gi|445449869|gb|AJJZ010929736.1|	4763	scaffold409852
HbGBS_448035487_3074	LG1	31.668	NA	gi|448035487|gb|AJJZ010244160.1|	3074	scaffold134188
HbGBS_445442606_2011	LG1	31.904	NA	gi|445442606|gb|AJJZ010935024.1|	2011	scaffold411124
HbGBS_447958548_2676	LG1	33.062	NA	gi|447958548|gb|AJJZ010321098.1|	2676	scaffold178043
HbGBS_448015934_53	LG1	35.093	NA	gi|448015934|gb|AJJZ010263712.1|	53	scaffold144749
HbGBS_448002745_1763	LG1	35.423	NA	gi|448002745|gb|AJJZ010276901.1|	1763	scaffold152002
HbGBS_448002745_1744	LG1	36.117	NA	gi|448002745|gb|AJJZ010276901.1|	1744	scaffold152002
HbGBS_448035487_3044	LG1	36.762	NA	gi|448035487|gb|AJJZ010244160.1|	3044	scaffold134188
HbGBS_448002745_1698	LG1	38.626	NA	gi|448002745|gb|AJJZ010276901.1|	1698	scaffold152002
HbGBS_447945404_1075	LG1	38.826	NA	gi|447945404|gb|AJJZ010334242.1|	1075	scaffold186095
HbGBS_447945399_6822	LG1	40.918	NA	gi|447945399|gb|AJJZ010334247.1|	6822	scaffold186095
HbGBS_445445889_2572	LG1	43.017	NA	gi|445445889|gb|AJJZ010932523.1|	2572	scaffold410431
HbGBS_445445880_2593	LG1	43.432	NA	gi|445445880|gb|AJJZ010932532.1|	2593	scaffold410431
HbGBS_445412386_998	LG1	45.049	NA	gi|445412386|gb|AJJZ010955664.1|	998	scaffold421669
HbGBS_445132060_397	LG1	46.107	NA	gi|445132060|gb|AJJZ011166666.1|	397	scaffold598217
HbGBS_448171832_1197	LG1	46.168	NA	gi|448171832|gb|AJJZ010130183.1|	1197	scaffold72941
HbGBS_447874533_831	LG1	46.993	NA	gi|447874533|gb|AJJZ010397675.1|	831	scaffold225173
HbGBS_445132060_417	LG1	47.642	NA	gi|445132060|gb|AJJZ011166666.1|	417	scaffold598217
HbGBS_447597607_2133	LG1	48.315	NA	gi|447597607|gb|AJJZ010644332.1|	2133	scaffold318613
HbGBS_447945404_1024	LG1	49.398	NA	gi|447945404|gb|AJJZ010334242.1|	1024	scaffold186095
HbGBS_447597607_2203	LG1	49.398	NA	gi|447597607|gb|AJJZ010644332.1|	2203	scaffold318613
HbGBS_448171832_1181	LG1	49.956	NA	gi|448171832|gb|AJJZ010130183.1|	1181	scaffold72941
HbGBS_445445889_2556	LG1	51.421	NA	gi|445445889|gb|AJJZ010932523.1|	2556	scaffold410431
HbGBS_445367971_5871	LG1	51.688	NA	gi|445367971|gb|AJJZ010992132.1|	5871	scaffold451035
HbGBS_445403082_2553	LG1	52.315	NA	gi|445403082|gb|AJJZ010962383.1|	2553	scaffold426467
HbGBS_445446220_2125	LG1	53.63	NA	gi|445446220|gb|AJJZ010932234.1|	2125	scaffold410378
HbGBS_447495472_2483	LG1	53.63	NA	gi|447495472|gb|AJJZ010745898.1|	2483	scaffold353592
HbGBS_447736035_4122	LG1	53.971	NA	gi|447736035|gb|AJJZ010536149.1|	4122	scaffold278598
HbGBS_447736035_4125	LG1	54.478	NA	gi|447736035|gb|AJJZ010536149.1|	4125	scaffold278598
HbGBS_447995123_244	LG1	57.033	NA	gi|447995123|gb|AJJZ010284523.1|	244	scaffold156305
HbGBS_447985783_798	LG1	59.797	NA	gi|447985783|gb|AJJZ010293863.1|	798	scaffold161697
HbGBS_447985783_830	LG1	60.008	NA	gi|447985783|gb|AJJZ010293863.1|	830	scaffold161697
HbGBS_447985783_816	LG1	60.577	NA	gi|447985783|gb|AJJZ010293863.1|	816	scaffold161697
HbGBS_448029128_8383	LG1	63.603	NA	gi|448029128|gb|AJJZ010250519.1|	8383	scaffold137576
HbGBS_447969661_1908	LG1	66.29	NA	gi|447969661|gb|AJJZ010309985.1|	1908	scaffold171273
HbGBS_447700309_1723	LG1	67.425	NA	gi|447700309|gb|AJJZ010571875.1|	1723	scaffold290051
HbGBS_448020645_2095	LG1	67.892	NA	gi|448020645|gb|AJJZ010259001.1|	2095	scaffold142197
HbGBS_447700309_1761	LG1	68.117	NA	gi|447700309|gb|AJJZ010571875.1|	1761	scaffold290051
HbGBS_445355586_970	LG1	68.833	NA	gi|445355586|gb|AJJZ011000397.1|	970	scaffold458527
HbGBS_447958259_1736	LG1	68.833	NA	gi|447958259|gb|AJJZ010321387.1|	1736	scaffold178219
HbGBS_448787771_3406	LG1	68.833	NA	gi|448787771|gb|AJJZ010026990.1|	3406	scaffold14259
HbGBS_448020645_2056	LG1	69.624	NA	gi|448020645|gb|AJJZ010259001.1|	2056	scaffold142197
HbGBS_448020645_2015	LG1	69.708	NA	gi|448020645|gb|AJJZ010259001.1|	2015	scaffold142197
HbGBS_447945037_1616	LG1	71.179	NA	gi|447945037|gb|AJJZ010334609.1|	1616	scaffold186317
HbGBS_447700309_1720	LG1	71.223	NA	gi|447700309|gb|AJJZ010571875.1|	1720	scaffold290051
HbGBS_445396899_482	LG1	73.407	NA	gi|445396899|gb|AJJZ010967113.1|	482	scaffold430029
HbGBS_445390058_488	LG1	76.65	NA	gi|445390058|gb|AJJZ010972846.1|	488	scaffold434628
HbGBS_445446645_4124	LG1	78.963	NA	gi|445446645|gb|AJJZ010931905.1|	4124	scaffold410295
HbGBS_448048481_1310	LG1	80.835	NA	gi|448048481|gb|AJJZ010231168.1|	1310	scaffold127626
HbGBS_448048481_1282	LG1	80.869	NA	gi|448048481|gb|AJJZ010231168.1|	1282	scaffold127626
HbGBS_445446645_4179	LG1	80.904	NA	gi|445446645|gb|AJJZ010931905.1|	4179	scaffold410295
HbGBS_445364955_708	LG1	81.522	LG3	gi|445364955|gb|AJJZ010994507.1|	708	scaffold453132
HbGBS_445446645_4198	LG1	81.595	NA	gi|445446645|gb|AJJZ010931905.1|	4198	scaffold410295
HbGBS_448048481_1283	LG1	82.006	NA	gi|448048481|gb|AJJZ010231168.1|	1283	scaffold127626
HbGBS_445446645_4109	LG1	82.835	NA	gi|445446645|gb|AJJZ010931905.1|	4109	scaffold410295
HbGBS_448183030_6927	LG1	83.425	NA	gi|448183030|gb|AJJZ010118985.1|	6927	scaffold66451
HbGBS_448183030_6839	LG1	85.047	NA	gi|448183030|gb|AJJZ010118985.1|	6839	scaffold66451
HbGBS_448183030_6857	LG1	85.175	NA	gi|448183030|gb|AJJZ010118985.1|	6857	scaffold66451
HbGBS_445446645_4237	LG1	85.818	NA	gi|445446645|gb|AJJZ010931905.1|	4237	scaffold410295
HbGBS_445435732_851	LG1	86.11	NA	gi|445435732|gb|AJJZ010939774.1|	851	scaffold412922
HbGBS_445331727_979	LG1	86.309	NA	gi|445331727|gb|AJJZ011016637.1|	979	scaffold473755
HbGBS_448105432_3683	LG1	86.484	NA	gi|448105432|gb|AJJZ010186701.1|	3683	scaffold104882
HbGBS_445423424_1236	LG1	90.257	NA	gi|445423424|gb|AJJZ010948209.1|	1236	scaffold417160
HbGBS_445419562_887	LG1	92.04	NA	gi|445419562|gb|AJJZ010950677.1|	887	scaffold418617
HbGBS_445423424_1339	LG1	94.277	NA	gi|445423424|gb|AJJZ010948209.1|	1339	scaffold417160
HbGBS_447934647_1517	LG1	94.941	NA	gi|447934647|gb|AJJZ010344999.1|	1517	scaffold192879
HbGBS_448105432_3130	LG1	98.268	NA	gi|448105432|gb|AJJZ010186701.1|	3130	scaffold104882
HbGBS_448063614_2430	LG1	100.71	NA	gi|448063614|gb|AJJZ010216035.1|	2430	scaffold120485
HbGBS_445448948_1768	LG1	103.563	NA	gi|445448948|gb|AJJZ010930336.1|	1768	scaffold409953
HbGBS_445448948_1754	LG1	103.683	NA	gi|445448948|gb|AJJZ010930336.1|	1754	scaffold409953
HbGBS_447894676_9165	LG1	105.48	NA	gi|447894676|gb|AJJZ010377532.1|	9165	scaffold213042
HbGBS_447894679_3380	LG1	106.117	NA	gi|447894679|gb|AJJZ010377529.1|	3380	scaffold213042
HbGBS_447894681_9784	LG1	107.645	NA	gi|447894681|gb|AJJZ010377527.1|	9784	scaffold213042
HbGBS_445396199_4432	LG1	108.734	NA	gi|445396199|gb|AJJZ010967740.1|	4432	scaffold430544
HbGBS_447800944_5580	LG1	111.21	NA	gi|447800944|gb|AJJZ010471240.1|	5580	scaffold262073
HbGBS_447965432_3284	LG1	111.617	NA	gi|447965432|gb|AJJZ010314214.1|	3284	scaffold173911
HbGBS_447471685_2879	LG1	112.031	NA	gi|447471685|gb|AJJZ010769685.1|	2879	scaffold361724
HbGBS_445401785_872	LG1	112.992	NA	gi|445401785|gb|AJJZ010963421.1|	872	scaffold427165
HbGBS_448061778_2009	LG1	114.495	NA	gi|448061778|gb|AJJZ010217871.1|	2009	scaffold121393
HbGBS_448061779_6565	LG1	114.495	NA	gi|448061779|gb|AJJZ010217870.1|	6565	scaffold121393
HbGBS_445431358_4239	LG1	114.538	NA	gi|445431358|gb|AJJZ010942527.1|	4239	scaffold414241
HbGBS_445431357_2934	LG1	115.241	NA	gi|445431357|gb|AJJZ010942528.1|	2934	scaffold414241
HbGBS_445401785_833	LG1	115.328	NA	gi|445401785|gb|AJJZ010963421.1|	833	scaffold427165
HbGBS_447464912_859	LG1	116.195	NA	gi|447464912|gb|AJJZ010776458.1|	859	scaffold364244
HbGBS_447464912_883	LG1	116.715	NA	gi|447464912|gb|AJJZ010776458.1|	883	scaffold364244
HbGBS_448061768_4900	LG1	117.248	NA	gi|448061768|gb|AJJZ010217881.1|	4900	scaffold121393
HbGBS_445401785_885	LG1	117.877	NA	gi|445401785|gb|AJJZ010963421.1|	885	scaffold427165
HbGBS_448032522_2930	LG2	-0.635	NA	gi|448032522|gb|AJJZ010247125.1|	2930	scaffold135764
HbGBS_445434589_1754	LG2	0	NA	gi|445434589|gb|AJJZ010940681.1|	1754	scaffold413341
HbGBS_447955166_737	LG2	0.824	NA	gi|447955166|gb|AJJZ010324480.1|	737	scaffold180139
HbGBS_448007924_1685	LG2	1.285	NA	gi|448007924|gb|AJJZ010271722.1|	1685	scaffold149096
HbGBS_447955166_730	LG2	1.285	NA	gi|447955166|gb|AJJZ010324480.1|	730	scaffold180139
HbGBS_445372171_616	LG2	1.81	NA	gi|445372171|gb|AJJZ010988387.1|	616	scaffold447782
HbGBS_448007924_1699	LG2	2.765	NA	gi|448007924|gb|AJJZ010271722.1|	1699	scaffold149096
HbGBS_445322903_2689	LG2	3.027	NA	gi|445322903|gb|AJJZ011023445.1|	2689	scaffold480307
HbGBS_448007924_1738	LG2	3.541	NA	gi|448007924|gb|AJJZ010271722.1|	1738	scaffold149096
HbGBS_445541942_667	LG2	4.183	NA	gi|445541942|gb|AJJZ010860426.1|	667	scaffold393529
HbGBS_448032517_2170	LG2	4.32	NA	gi|448032517|gb|AJJZ010247130.1|	2170	scaffold135764
HbGBS_448055952_2631	LG2	4.32	NA	gi|448055952|gb|AJJZ010223697.1|	2631	scaffold124163
HbGBS_448032522_2988	LG2	5.45	NA	gi|448032522|gb|AJJZ010247125.1|	2988	scaffold135764
HbGBS_448055949_511	LG2	5.512	NA	gi|448055949|gb|AJJZ010223700.1|	511	scaffold124163
HbGBS_445429457_4235	LG2	7.922	NA	gi|445429457|gb|AJJZ010943839.1|	4235	scaffold414932
HbGBS_448023851_727	LG2	7.922	NA	gi|448023851|gb|AJJZ010255795.1|	727	scaffold140387
HbGBS_445442949_67	LG2	8.278	NA	gi|445442949|gb|AJJZ010934732.1|	67	scaffold411028
HbGBS_445435923_420	LG2	9.396	NA	gi|445435923|gb|AJJZ010939604.1|	420	scaffold412866
HbGBS_447509685_1917	LG2	10.366	NA	gi|447509685|gb|AJJZ010731685.1|	1917	scaffold347689
HbGBS_448232461_3527	LG2	10.842	NA	gi|448232461|gb|AJJZ010069555.1|	3527	scaffold37988
HbGBS_448232461_3612	LG2	11.184	NA	gi|448232461|gb|AJJZ010069555.1|	3612	scaffold37988
HbGBS_445418275_1061	LG2	12.089	NA	gi|445418275|gb|AJJZ010951531.1|	1061	scaffold419115
HbGBS_447982780_2160	LG2	13.287	NA	gi|447982780|gb|AJJZ010296866.1|	2160	scaffold163426
HbGBS_447564399_1312	LG2	13.539	NA	gi|447564399|gb|AJJZ010676971.1|	1312	scaffold328412
HbGBS_445449614_1226	LG2	13.816	NA	gi|445449614|gb|AJJZ010929938.1|	1226	scaffold409884
HbGBS_447982780_2238	LG2	14.025	NA	gi|447982780|gb|AJJZ010296866.1|	2238	scaffold163426
HbGBS_447945204_3252	LG2	14.165	NA	gi|447945204|gb|AJJZ010334442.1|	3252	scaffold186216
HbGBS_445418275_1062	LG2	14.592	NA	gi|445418275|gb|AJJZ010951531.1|	1062	scaffold419115
HbGBS_445449614_996	LG2	15.992	NA	gi|445449614|gb|AJJZ010929938.1|	996	scaffold409884
HbGBS_447643022_364	LG2	16.291	NA	gi|447643022|gb|AJJZ010599257.1|	364	scaffold301335
HbGBS_447643022_406	LG2	16.924	NA	gi|447643022|gb|AJJZ010599257.1|	406	scaffold301335
HbGBS_448063021_153	LG2	17.342	NA	gi|448063021|gb|AJJZ010216628.1|	153	scaffold120794
HbGBS_445449614_991	LG2	17.518	NA	gi|445449614|gb|AJJZ010929938.1|	991	scaffold409884
HbGBS_447730147_4670	LG2	17.987	NA	gi|447730147|gb|AJJZ010542037.1|	4670	scaffold279819
HbGBS_447730147_4704	LG2	19.575	NA	gi|447730147|gb|AJJZ010542037.1|	4704	scaffold279819
HbGBS_447643022_384	LG2	21.854	NA	gi|447643022|gb|AJJZ010599257.1|	384	scaffold301335
HbGBS_448063021_37	LG2	24.426	NA	gi|448063021|gb|AJJZ010216628.1|	37	scaffold120794
HbGBS_447643022_436	LG2	24.762	NA	gi|447643022|gb|AJJZ010599257.1|	436	scaffold301335
HbGBS_445413071_7089	LG2	29.594	NA	gi|445413071|gb|AJJZ010955276.1|	7089	scaffold421402
HbGBS_448150464_6278	LG2	36.673	NA	gi|448150464|gb|AJJZ010151551.1|	6278	scaffold85069
HbGBS_447747800_12758	LG2	36.673	NA	gi|447747800|gb|AJJZ010524384.1|	12758	scaffold276266
HbGBS_447646153_234	LG2	39.361	NA	gi|447646153|gb|AJJZ010596126.1|	234	scaffold864018
HbGBS_447581942_549	LG2	39.915	NA	gi|447581942|gb|AJJZ010659997.1|	549	scaffold322856
HbGBS_445446967_563	LG2	40.892	NA	gi|445446967|gb|AJJZ010931796.1|	563	scaffold410267
HbGBS_445446967_635	LG2	41.478	NA	gi|445446967|gb|AJJZ010931796.1|	635	scaffold410267
HbGBS_445446967_632	LG2	41.654	NA	gi|445446967|gb|AJJZ010931796.1|	632	scaffold410267
HbGBS_445434312_1297	LG2	42.466	NA	gi|445434312|gb|AJJZ010940724.1|	1297	scaffold413359
HbGBS_447581942_522	LG2	42.466	NA	gi|447581942|gb|AJJZ010659997.1|	522	scaffold322856
HbGBS_447996490_1604	LG2	42.686	NA	gi|447996490|gb|AJJZ010283156.1|	1604	scaffold155490
HbGBS_445431369_1350	LG2	43.838	NA	gi|445431369|gb|AJJZ010942516.1|	1350	scaffold414234
HbGBS_448162306_2484	LG2	45.24	NA	gi|448162306|gb|AJJZ010139709.1|	2484	scaffold78368
HbGBS_447581942_538	LG2	47.391	NA	gi|447581942|gb|AJJZ010659997.1|	538	scaffold322856
HbGBS_447868579_2700	LG2	47.855	NA	gi|447868579|gb|AJJZ010403629.1|	2700	scaffold228599
HbGBS_448162306_2460	LG2	48.635	NA	gi|448162306|gb|AJJZ010139709.1|	2460	scaffold78368
HbGBS_447868579_2794	LG2	50.359	NA	gi|447868579|gb|AJJZ010403629.1|	2794	scaffold228599
HbGBS_445447235_3425	LG2	52.566	NA	gi|445447235|gb|AJJZ010931651.1|	3425	scaffold410221
HbGBS_445141033_335	LG2	54.84	NA	gi|445141033|gb|AJJZ011160949.1|	335	scaffold596034
HbGBS_445141033_487	LG2	55.687	NA	gi|445141033|gb|AJJZ011160949.1|	487	scaffold596034
HbGBS_445444624_2521	LG2	56.2	NA	gi|445444624|gb|AJJZ010933572.1|	2521	scaffold410678
HbGBS_445141033_426	LG2	56.983	NA	gi|445141033|gb|AJJZ011160949.1|	426	scaffold596034
HbGBS_445141033_336	LG2	57.959	NA	gi|445141033|gb|AJJZ011160949.1|	336	scaffold596034
HbGBS_447909572_329	LG2	60.812	NA	gi|447909572|gb|AJJZ010362636.1|	329	scaffold203858
HbGBS_448234461_118	LG2	61.373	NA	gi|448234461|gb|AJJZ010067555.1|	118	scaffold36843
HbGBS_448085061_1550	LG2	63.06	NA	gi|448085061|gb|AJJZ010197601.1|	1550	scaffold110772
HbGBS_445141033_413	LG2	63.492	NA	gi|445141033|gb|AJJZ011160949.1|	413	scaffold596034
HbGBS_448022308_9295	LG2	65.918	NA	gi|448022308|gb|AJJZ010257338.1|	9295	scaffold141282
HbGBS_447514553_332	LG2	67.123	NA	gi|447514553|gb|AJJZ010726817.1|	332	scaffold345828
HbGBS_447955294_926	LG2	68.721	NA	gi|447955294|gb|AJJZ010324352.1|	926	scaffold180075
HbGBS_447825987_2444	LG2	70.191	NA	gi|447825987|gb|AJJZ010446200.1|	2444	scaffold251423
HbGBS_448022308_9306	LG2	72.641	NA	gi|448022308|gb|AJJZ010257338.1|	9306	scaffold141282
HbGBS_447852714_358	LG2	72.641	NA	gi|447852714|gb|AJJZ010419494.1|	358	scaffold237558
HbGBS_445448689_4869	LG2	73.595	NA	gi|445448689|gb|AJJZ010930525.1|	4869	scaffold409983
HbGBS_445448697_939	LG2	73.842	NA	gi|445448697|gb|AJJZ010930517.1|	939	scaffold409983
HbGBS_445448697_909	LG2	76.527	NA	gi|445448697|gb|AJJZ010930517.1|	909	scaffold409983
HbGBS_445412336_9547	LG2	79.574	LG2	gi|445412336|gb|AJJZ010955712.1|	9547	scaffold421682
HbGBS_445435541_2609	LG2	81.864	NA	gi|445435541|gb|AJJZ010939890.1|	2609	scaffold412987
HbGBS_448072257_11944	LG2	84.246	NA	gi|448072257|gb|AJJZ010207392.1|	11944	scaffold115936
HbGBS_448050832_866	LG2	87.153	NA	gi|448050832|gb|AJJZ010228817.1|	866	scaffold126566
HbGBS_448008780_11387	LG2	89.858	NA	gi|448008780|gb|AJJZ010270866.1|	11387	scaffold148631
HbGBS_447522979_1338	LG2	90.578	NA	gi|447522979|gb|AJJZ010718391.1|	1338	scaffold342315
HbGBS_447998352_1872	LG2	90.945	NA	gi|447998352|gb|AJJZ010281294.1|	1872	scaffold154385
HbGBS_448008761_714	LG2	91.209	NA	gi|448008761|gb|AJJZ010270885.1|	714	scaffold148631
HbGBS_448008761_677	LG2	91.649	NA	gi|448008761|gb|AJJZ010270885.1|	677	scaffold148631
HbGBS_448008768_1589	LG2	91.674	NA	gi|448008768|gb|AJJZ010270878.1|	1589	scaffold148631
HbGBS_448008765_5105	LG2	91.731	NA	gi|448008765|gb|AJJZ010270881.1|	5105	scaffold148631
HbGBS_448008761_710	LG2	92.291	NA	gi|448008761|gb|AJJZ010270885.1|	710	scaffold148631
HbGBS_445544348_610	LG2	92.528	NA	gi|445544348|gb|AJJZ010858020.1|	610	scaffold392671
HbGBS_448008770_2095	LG2	92.625	NA	gi|448008770|gb|AJJZ010270876.1|	2095	scaffold148631
HbGBS_448008770_2013	LG2	92.904	NA	gi|448008770|gb|AJJZ010270876.1|	2013	scaffold148631
HbGBS_445544348_596	LG2	93.075	NA	gi|445544348|gb|AJJZ010858020.1|	596	scaffold392671
HbGBS_448008785_3187	LG2	93.464	NA	gi|448008785|gb|AJJZ010270861.1|	3187	scaffold148631
HbGBS_447628787_912	LG2	94.79	NA	gi|447628787|gb|AJJZ010613492.1|	912	scaffold307378
HbGBS_448758676_4248	LG2	99.265	NA	gi|448758676|gb|AJJZ010056083.1|	4248	scaffold30324
HbGBS_445428755_1563	LG2	99.438	NA	gi|445428755|gb|AJJZ010944440.1|	1563	scaffold415205
HbGBS_448011309_7220	LG2	100.16	NA	gi|448011309|gb|AJJZ010268337.1|	7220	scaffold147268
HbGBS_447764824_1275	LG2	100.657	LG2	gi|447764824|gb|AJJZ010507360.1|	1275	scaffold272663
HbGBS_448023862_11369	LG2	101.807	NA	gi|448023862|gb|AJJZ010255784.1|	11369	scaffold140386
HbGBS_447764821_4908	LG2	102.218	LG2	gi|447764821|gb|AJJZ010507363.1|	4908	scaffold272663
HbGBS_448023862_11296	LG2	102.785	NA	gi|448023862|gb|AJJZ010255784.1|	11296	scaffold140386
HbGBS_448000829_2653	LG2	105.097	NA	gi|448000829|gb|AJJZ010278817.1|	2653	scaffold153048
HbGBS_448000835_112	LG2	106.091	NA	gi|448000835|gb|AJJZ010278811.1|	112	scaffold153048
HbGBS_448000835_143	LG2	106.69	NA	gi|448000835|gb|AJJZ010278811.1|	143	scaffold153048
HbGBS_448055307_1702	LG2	107.039	NA	gi|448055307|gb|AJJZ010224342.1|	1702	scaffold124485
HbGBS_448000829_2673	LG2	108.186	NA	gi|448000829|gb|AJJZ010278817.1|	2673	scaffold153048
HbGBS_445424222_11100	LG2	110.243	NA	gi|445424222|gb|AJJZ010947625.1|	11100	scaffold416837
HbGBS_445408411_924	LG2	111.675	NA	gi|445408411|gb|AJJZ010959041.1|	924	scaffold424045
HbGBS_448055335_4250	LG2	111.759	NA	gi|448055335|gb|AJJZ010224314.1|	4250	scaffold124471
HbGBS_448060613_3509	LG2	112.315	NA	gi|448060613|gb|AJJZ010219036.1|	3509	scaffold121964
HbGBS_445433377_1338	LG2	112.483	NA	gi|445433377|gb|AJJZ010941415.1|	1338	scaffold413696
HbGBS_445424222_11136	LG2	112.719	NA	gi|445424222|gb|AJJZ010947625.1|	11136	scaffold416837
HbGBS_448060625_3196	LG2	113.832	NA	gi|448060625|gb|AJJZ010219024.1|	3196	scaffold121964
HbGBS_445370603_1541	LG2	116.135	NA	gi|445370603|gb|AJJZ010989739.1|	1541	scaffold448955
HbGBS_445425851_5337	LG2	116.22	LG2	gi|445425851|gb|AJJZ010946579.1|	5337	scaffold416254
HbGBS_447940273_891	LG2	116.647	NA	gi|447940273|gb|AJJZ010339373.1|	891	scaffold189315
HbGBS_448015206_5980	LG2	117.039	NA	gi|448015206|gb|AJJZ010264440.1|	5980	scaffold145149
HbGBS_445409061_894	LG2	118.421	NA	gi|445409061|gb|AJJZ010958472.1|	894	scaffold423641
HbGBS_445425851_5351	LG2	121.448	LG2	gi|445425851|gb|AJJZ010946579.1|	5351	scaffold416254
HbGBS_445425850_653	LG2	121.448	LG2	gi|445425850|gb|AJJZ010946580.1|	653	scaffold416254
HbGBS_445425851_5296	LG2	123.398	LG2	gi|445425851|gb|AJJZ010946579.1|	5296	scaffold416254
HbGBS_445311863_483	LG3	0	NA	gi|445311863|gb|AJJZ011033984.1|	483	scaffold490551
HbGBS_445311863_474	LG3	1.78	NA	gi|445311863|gb|AJJZ011033984.1|	474	scaffold490551
HbGBS_445291989_695	LG3	3.042	NA	gi|445291989|gb|AJJZ011052941.1|	695	scaffold509023
HbGBS_447902153_243	LG3	4.111	NA	gi|447902153|gb|AJJZ010370055.1|	243	scaffold208381
HbGBS_445394183_699	LG3	5.394	NA	gi|445394183|gb|AJJZ010969327.1|	699	scaffold431763
HbGBS_447902153_277	LG3	7.013	NA	gi|447902153|gb|AJJZ010370055.1|	277	scaffold208381
HbGBS_445444530_4376	LG3	10.329	NA	gi|445444530|gb|AJJZ010933664.1|	4376	scaffold410700
HbGBS_445389991_1319	LG3	11.142	NA	gi|445389991|gb|AJJZ010972911.1|	1319	scaffold434690
HbGBS_447466071_1772	LG3	12.307	NA	gi|447466071|gb|AJJZ010775299.1|	1772	scaffold363799
HbGBS_447902153_324	LG3	12.742	NA	gi|447902153|gb|AJJZ010370055.1|	324	scaffold208381
HbGBS_447902153_379	LG3	13.223	NA	gi|447902153|gb|AJJZ010370055.1|	379	scaffold208381
HbGBS_447933890_4268	LG3	13.978	NA	gi|447933890|gb|AJJZ010345756.1|	4268	scaffold193326
HbGBS_445311863_416	LG3	16.513	NA	gi|445311863|gb|AJJZ011033984.1|	416	scaffold490551
HbGBS_445291989_696	LG3	16.659	NA	gi|445291989|gb|AJJZ011052941.1|	696	scaffold509023
HbGBS_447955786_3072	LG3	19.441	NA	gi|447955786|gb|AJJZ010323860.1|	3072	scaffold179732
HbGBS_445444647_3069	LG3	19.745	NA	gi|445444647|gb|AJJZ010933549.1|	3069	scaffold410674
HbGBS_447978703_1203	LG3	21.896	NA	gi|447978703|gb|AJJZ010300943.1|	1203	scaffold165804
HbGBS_447978705_4047	LG3	22.486	NA	gi|447978705|gb|AJJZ010300941.1|	4047	scaffold165804
HbGBS_448058102_696	LG3	22.486	NA	gi|448058102|gb|AJJZ010221547.1|	696	scaffold123191
HbGBS_448058102_113	LG3	22.486	NA	gi|448058102|gb|AJJZ010221547.1|	113	scaffold123191
HbGBS_448139881_886	LG3	23.02	NA	gi|448139881|gb|AJJZ010162134.1|	886	scaffold91080
HbGBS_445430363_1814	LG3	24.021	NA	gi|445430363|gb|AJJZ010943145.1|	1814	scaffold414580
HbGBS_447460347_623	LG3	24.537	NA	gi|447460347|gb|AJJZ010781023.1|	623	scaffold365756
HbGBS_447971034_2539	LG3	25.223	NA	gi|447971034|gb|AJJZ010308612.1|	2539	scaffold170452
HbGBS_447556766_229	LG3	26.232	NA	gi|447556766|gb|AJJZ010684604.1|	229	scaffold918899
HbGBS_447893901_13956	LG3	28.05	NA	gi|447893901|gb|AJJZ010378307.1|	13956	scaffold213515
HbGBS_447978617_3222	LG3	29.411	NA	gi|447978617|gb|AJJZ010301029.1|	3222	scaffold165854
HbGBS_445444643_4350	LG3	30.087	NA	gi|445444643|gb|AJJZ010933553.1|	4350	scaffold410674
HbGBS_447978615_2244	LG3	31.874	NA	gi|447978615|gb|AJJZ010301031.1|	2244	scaffold165854
HbGBS_445444644_2342	LG3	32.112	NA	gi|445444644|gb|AJJZ010933552.1|	2342	scaffold410674
HbGBS_447978617_3213	LG3	32.153	NA	gi|447978617|gb|AJJZ010301029.1|	3213	scaffold165854
HbGBS_447978617_3212	LG3	32.76	NA	gi|447978617|gb|AJJZ010301029.1|	3212	scaffold165854
HbGBS_447978617_3162	LG3	32.831	NA	gi|447978617|gb|AJJZ010301029.1|	3162	scaffold165854
HbGBS_447978617_3198	LG3	33.984	NA	gi|447978617|gb|AJJZ010301029.1|	3198	scaffold165854
HbGBS_447957710_1713	LG3	37.075	NA	gi|447957710|gb|AJJZ010321936.1|	1713	scaffold178553
HbGBS_447909030_1344	LG3	39.271	NA	gi|447909030|gb|AJJZ010363178.1|	1344	scaffold204174
HbGBS_447556766_206	LG3	40.316	NA	gi|447556766|gb|AJJZ010684604.1|	206	scaffold918899
HbGBS_445426582_2104	LG3	44.81	NA	gi|445426582|gb|AJJZ010945997.1|	2104	scaffold415953
HbGBS_447816329_8109	LG3	45.201	NA	gi|447816329|gb|AJJZ010455855.1|	8109	scaffold255790
HbGBS_445355036_200	LG3	45.912	NA	gi|445355036|gb|AJJZ011000938.1|	200	scaffold459043
HbGBS_447438734_7023	LG3	49.363	NA	gi|447438734|gb|AJJZ010802636.1|	7023	scaffold372034
HbGBS_447507268_2435	LG3	49.363	NA	gi|447507268|gb|AJJZ010734102.1|	2435	scaffold348587
HbGBS_447438734_6998	LG3	50.457	NA	gi|447438734|gb|AJJZ010802636.1|	6998	scaffold372034
HbGBS_445445668_2311	LG3	52.858	NA	gi|445445668|gb|AJJZ010932689.1|	2311	scaffold410465
HbGBS_445445668_2095	LG3	54.073	NA	gi|445445668|gb|AJJZ010932689.1|	2095	scaffold410465
HbGBS_445430193_11745	LG3	55.17	NA	gi|445430193|gb|AJJZ010943307.1|	11745	scaffold414669
HbGBS_448069627_1853	LG3	57.352	NA	gi|448069627|gb|AJJZ010210022.1|	1853	scaffold117357
HbGBS_447949525_2658	LG3	58.938	NA	gi|447949525|gb|AJJZ010330121.1|	2658	scaffold183539
HbGBS_447981950_802	LG3	60.117	NA	gi|447981950|gb|AJJZ010297696.1|	802	scaffold163894
HbGBS_445426439_955	LG3	60.499	NA	gi|445426439|gb|AJJZ010946129.1|	955	scaffold416018
HbGBS_447496078_8880	LG3	60.499	NA	gi|447496078|gb|AJJZ010745292.1|	8880	scaffold353303
HbGBS_447981950_864	LG3	61.403	NA	gi|447981950|gb|AJJZ010297696.1|	864	scaffold163894
HbGBS_447893725_1979	LG3	61.73	NA	gi|447893725|gb|AJJZ010378483.1|	1979	scaffold213619
HbGBS_447884368_56	LG3	61.73	NA	gi|447884368|gb|AJJZ010387840.1|	56	scaffold219339
HbGBS_448058247_1091	LG3	62.553	NA	gi|448058247|gb|AJJZ010221402.1|	1091	scaffold123103
HbGBS_448158469_609	LG3	62.64	NA	gi|448158469|gb|AJJZ010143546.1|	609	scaffold80550
HbGBS_447939527_608	LG3	62.68	NA	gi|447939527|gb|AJJZ010340119.1|	608	scaffold189799
HbGBS_447779115_172	LG3	64.138	NA	gi|447779115|gb|AJJZ010493069.1|	172	scaffold794904
HbGBS_445423208_1172	LG3	68.224	NA	gi|445423208|gb|AJJZ010948326.1|	1172	scaffold417214
HbGBS_445431716_1120	LG3	71.812	NA	gi|445431716|gb|AJJZ010942225.1|	1120	scaffold414091
HbGBS_447760875_8062	LG3	72.999	NA	gi|447760875|gb|AJJZ010511309.1|	8062	scaffold273547
HbGBS_448055975_4504	LG3	73.503	NA	gi|448055975|gb|AJJZ010223674.1|	4504	scaffold124153
HbGBS_448047340_2623	LG3	74.621	NA	gi|448047340|gb|AJJZ010232307.1|	2623	scaffold128115
HbGBS_445431716_1171	LG3	78.989	NA	gi|445431716|gb|AJJZ010942225.1|	1171	scaffold414091
HbGBS_447843447_5648	LG3	78.989	NA	gi|447843447|gb|AJJZ010428761.1|	5648	scaffold242592
HbGBS_448055975_4566	LG3	80.635	NA	gi|448055975|gb|AJJZ010223674.1|	4566	scaffold124153
HbGBS_445437230_2571	LG3	84.562	NA	gi|445437230|gb|AJJZ010938826.1|	2571	scaffold412564
HbGBS_447942401_4538	LG3	88.032	NA	gi|447942401|gb|AJJZ010337245.1|	4538	scaffold187969
HbGBS_447942401_4552	LG3	88.142	NA	gi|447942401|gb|AJJZ010337245.1|	4552	scaffold187969
HbGBS_447942401_4568	LG3	88.746	NA	gi|447942401|gb|AJJZ010337245.1|	4568	scaffold187969
HbGBS_445429415_556	LG3	90.66	NA	gi|445429415|gb|AJJZ010943881.1|	556	scaffold414949
HbGBS_445429415_551	LG3	91.21	NA	gi|445429415|gb|AJJZ010943881.1|	551	scaffold414949
HbGBS_447875474_2503	LG3	92.596	NA	gi|447875474|gb|AJJZ010396734.1|	2503	scaffold224616
HbGBS_447702971_3452	LG3	93.976	NA	gi|447702971|gb|AJJZ010569213.1|	3452	scaffold288980
HbGBS_448020052_3476	LG3	94.019	NA	gi|448020052|gb|AJJZ010259594.1|	3476	scaffold142518
HbGBS_447885740_2856	LG3	94.019	NA	gi|447885740|gb|AJJZ010386468.1|	2856	scaffold218510
HbGBS_447547861_4911	LG3	94.541	NA	gi|447547861|gb|AJJZ010693509.1|	4911	scaffold334296
HbGBS_448020052_3492	LG3	96.328	NA	gi|448020052|gb|AJJZ010259594.1|	3492	scaffold142518
HbGBS_447959312_3553	LG3	96.923	LG16	gi|447959312|gb|AJJZ010320334.1|	3553	scaffold177599
HbGBS_447819681_1911	LG3	98.348	NA	gi|447819681|gb|AJJZ010452503.1|	1911	scaffold254304
HbGBS_445513985_1115	LG3	100.013	NA	gi|445513985|gb|AJJZ010888373.1|	1115	scaffold401779
HbGBS_448035467_10423	LG3	102.318	LG16	gi|448035467|gb|AJJZ010244180.1|	10423	scaffold134200
HbGBS_445513985_1125	LG3	105.098	NA	gi|445513985|gb|AJJZ010888373.1|	1125	scaffold401779
HbGBS_445449708_9447	LG3	106.102	NA	gi|445449708|gb|AJJZ010929851.1|	9447	scaffold409869
HbGBS_447970941_8891	LG3	108.07	NA	gi|447970941|gb|AJJZ010308705.1|	8891	scaffold170509
HbGBS_448021268_91	LG3	109.145	NA	gi|448021268|gb|AJJZ010258378.1|	91	scaffold141889
HbGBS_448021270_6547	LG3	109.145	NA	gi|448021270|gb|AJJZ010258376.1|	6547	scaffold141889
HbGBS_448781309_1253	LG3	110.744	NA	gi|448781309|gb|AJJZ010033452.1|	1253	scaffold17794
HbGBS_447713807_2026	LG3	111.643	NA	gi|447713807|gb|AJJZ010558377.1|	2026	scaffold284764
HbGBS_448021270_6598	LG3	112.956	NA	gi|448021270|gb|AJJZ010258376.1|	6598	scaffold141889
HbGBS_447892597_1911	LG3	114.068	NA	gi|447892597|gb|AJJZ010379611.1|	1911	scaffold214291
HbGBS_447892593_527	LG3	114.478	NA	gi|447892593|gb|AJJZ010379615.1|	527	scaffold214291
HbGBS_445367052_534	LG3	115.82	NA	gi|445367052|gb|AJJZ010992874.1|	534	scaffold451696
HbGBS_445448229_974	LG3	116.555	NA	gi|445448229|gb|AJJZ010930930.1|	974	scaffold410059
HbGBS_448781309_1234	LG3	118.228	NA	gi|448781309|gb|AJJZ010033452.1|	1234	scaffold17794
HbGBS_448035467_10458	LG3	121.786	LG16	gi|448035467|gb|AJJZ010244180.1|	10458	scaffold134200
HbGBS_448027502_1359	LG4	0	NA	gi|448027502|gb|AJJZ010252145.1|	1359	scaffold138463
HbGBS_445487649_1629	LG4	2.46	NA	gi|445487649|gb|AJJZ010905839.1|	1629	scaffold404454
HbGBS_448077096_885	LG4	3.587	NA	gi|448077096|gb|AJJZ010202553.1|	885	scaffold113398
HbGBS_448077096_872	LG4	4.373	NA	gi|448077096|gb|AJJZ010202553.1|	872	scaffold113398
HbGBS_448109963_14286	LG4	4.938	NA	gi|448109963|gb|AJJZ010184453.1|	14286	scaffold103616
HbGBS_445415112_5561	LG4	5.061	NA	gi|445415112|gb|AJJZ010953847.1|	5561	scaffold420503
HbGBS_445411521_1458	LG4	7.043	NA	gi|445411521|gb|AJJZ010956467.1|	1458	scaffold422245
HbGBS_448077096_861	LG4	7.293	NA	gi|448077096|gb|AJJZ010202553.1|	861	scaffold113398
HbGBS_445415112_5544	LG4	8.311	NA	gi|445415112|gb|AJJZ010953847.1|	5544	scaffold420503
HbGBS_445422353_4468	LG4	9.547	NA	gi|445422353|gb|AJJZ010949016.1|	4468	scaffold417623
HbGBS_445411521_1471	LG4	10.293	NA	gi|445411521|gb|AJJZ010956467.1|	1471	scaffold422245
HbGBS_447995115_3608	LG4	10.382	NA	gi|447995115|gb|AJJZ010284531.1|	3608	scaffold156309
HbGBS_447995115_3604	LG4	10.749	NA	gi|447995115|gb|AJJZ010284531.1|	3604	scaffold156309
HbGBS_445389746_5425	LG4	13.347	NA	gi|445389746|gb|AJJZ010973079.1|	5425	scaffold434828
HbGBS_448147318_522	LG4	16.917	NA	gi|448147318|gb|AJJZ010154697.1|	522	scaffold86922
HbGBS_448058606_900	LG4	19.371	NA	gi|448058606|gb|AJJZ010221043.1|	900	scaffold122948
HbGBS_448058606_925	LG4	20.436	NA	gi|448058606|gb|AJJZ010221043.1|	925	scaffold122948
HbGBS_448058606_932	LG4	21.27	NA	gi|448058606|gb|AJJZ010221043.1|	932	scaffold122948
HbGBS_447857527_594	LG4	21.775	NA	gi|447857527|gb|AJJZ010414681.1|	594	scaffold234938
HbGBS_447857527_563	LG4	22.774	NA	gi|447857527|gb|AJJZ010414681.1|	563	scaffold234938
HbGBS_447857527_602	LG4	25.517	NA	gi|447857527|gb|AJJZ010414681.1|	602	scaffold234938
HbGBS_447812498_692	LG4	27.786	NA	gi|447812498|gb|AJJZ010459686.1|	692	scaffold257480
HbGBS_447812498_695	LG4	28.566	NA	gi|447812498|gb|AJJZ010459686.1|	695	scaffold257480
HbGBS_445448507_3178	LG4	29.271	NA	gi|445448507|gb|AJJZ010930692.1|	3178	scaffold410023
HbGBS_445448507_3055	LG4	29.34	NA	gi|445448507|gb|AJJZ010930692.1|	3055	scaffold410023
HbGBS_445448507_3023	LG4	29.72	NA	gi|445448507|gb|AJJZ010930692.1|	3023	scaffold410023
HbGBS_448155698_4382	LG4	31.222	NA	gi|448155698|gb|AJJZ010146317.1|	4382	scaffold82078
HbGBS_448070289_1462	LG4	32.648	NA	gi|448070289|gb|AJJZ010209360.1|	1462	scaffold117020
HbGBS_447890318_490	LG4	34.394	NA	gi|447890318|gb|AJJZ010381890.1|	490	scaffold215710
HbGBS_447890318_202	LG4	35.529	NA	gi|447890318|gb|AJJZ010381890.1|	202	scaffold215710
HbGBS_447605272_1072	LG4	36.874	NA	gi|447605272|gb|AJJZ010637007.1|	1072	scaffold315886
HbGBS_445419438_1566	LG4	37.368	NA	gi|445419438|gb|AJJZ010950776.1|	1566	scaffold418673
HbGBS_447605272_1026	LG4	38.996	NA	gi|447605272|gb|AJJZ010637007.1|	1026	scaffold315886
HbGBS_445290615_416	LG4	39.828	NA	gi|445290615|gb|AJJZ011054274.1|	416	scaffold510339
HbGBS_447997710_791	LG4	41.671	NA	gi|447997710|gb|AJJZ010281936.1|	791	scaffold154790
HbGBS_447997710_842	LG4	42.476	NA	gi|447997710|gb|AJJZ010281936.1|	842	scaffold154790
HbGBS_448086631_2400	LG4	43.798	NA	gi|448086631|gb|AJJZ010196803.1|	2400	scaffold110354
HbGBS_445439963_2193	LG4	44.952	NA	gi|445439963|gb|AJJZ010936977.1|	2193	scaffold411819
HbGBS_445396485_4622	LG4	45.33	NA	gi|445396485|gb|AJJZ010967494.1|	4622	scaffold430328
HbGBS_445369959_941	LG4	46.107	NA	gi|445369959|gb|AJJZ010990319.1|	941	scaffold449444
HbGBS_445479444_7	LG4	46.326	NA	gi|445479444|gb|AJJZ010911155.1|	7	scaffold1065968
HbGBS_447965100_1333	LG4	46.326	NA	gi|447965100|gb|AJJZ010314546.1|	1333	scaffold174113
HbGBS_448127871_2134	LG4	48.05	NA	gi|448127871|gb|AJJZ010174144.1|	2134	scaffold97869
HbGBS_445421939_1214	LG4	50.405	NA	gi|445421939|gb|AJJZ010949240.1|	1214	scaffold417761
HbGBS_447622509_2957	LG4	50.405	NA	gi|447622509|gb|AJJZ010619770.1|	2957	scaffold309824
HbGBS_448127871_2130	LG4	51.018	NA	gi|448127871|gb|AJJZ010174144.1|	2130	scaffold97869
HbGBS_448127871_2053	LG4	51.338	NA	gi|448127871|gb|AJJZ010174144.1|	2053	scaffold97869
HbGBS_447888508_968	LG4	51.476	NA	gi|447888508|gb|AJJZ010383700.1|	968	scaffold216792
HbGBS_447622509_2976	LG4	52.28	NA	gi|447622509|gb|AJJZ010619770.1|	2976	scaffold309824
HbGBS_447888508_977	LG4	52.806	NA	gi|447888508|gb|AJJZ010383700.1|	977	scaffold216792
HbGBS_445421939_1241	LG4	53.398	NA	gi|445421939|gb|AJJZ010949240.1|	1241	scaffold417761
HbGBS_447622509_2930	LG4	54.566	NA	gi|447622509|gb|AJJZ010619770.1|	2930	scaffold309824
HbGBS_448043327_2404	LG4	54.85	NA	gi|448043327|gb|AJJZ010236320.1|	2404	scaffold130205
HbGBS_447980670_2072	LG4	61.405	NA	gi|447980670|gb|AJJZ010298976.1|	2072	scaffold164649
HbGBS_448196274_400	LG4	61.894	NA	gi|448196274|gb|AJJZ010105741.1|	400	scaffold58752
HbGBS_445425619_174	LG4	64.334	NA	gi|445425619|gb|AJJZ010946704.1|	174	scaffold416309
HbGBS_445416481_2891	LG4	65.067	NA	gi|445416481|gb|AJJZ010952967.1|	2891	scaffold419894
HbGBS_448031709_2521	LG4	65.079	NA	gi|448031709|gb|AJJZ010247938.1|	2521	scaffold136169
HbGBS_448759392_7300	LG4	65.81	NA	gi|448759392|gb|AJJZ010055367.1|	7300	scaffold29924
HbGBS_447991374_401	LG4	65.907	NA	gi|447991374|gb|AJJZ010288272.1|	401	scaffold158391
HbGBS_445425619_58	LG4	66.225	NA	gi|445425619|gb|AJJZ010946704.1|	58	scaffold416309
HbGBS_445409494_6602	LG4	66.511	NA	gi|445409494|gb|AJJZ010958076.1|	6602	scaffold423378
HbGBS_445425619_173	LG4	66.591	NA	gi|445425619|gb|AJJZ010946704.1|	173	scaffold416309
HbGBS_447987637_529	LG4	67.498	NA	gi|447987637|gb|AJJZ010292009.1|	529	scaffold160623
HbGBS_448066103_2431	LG4	67.632	NA	gi|448066103|gb|AJJZ010213546.1|	2431	scaffold119160
HbGBS_445445461_13772	LG4	68.195	NA	gi|445445461|gb|AJJZ010932844.1|	13772	scaffold410507
HbGBS_448059603_1395	LG4	68.601	NA	gi|448059603|gb|AJJZ010220046.1|	1395	scaffold122459
HbGBS_448059603_1388	LG4	68.955	NA	gi|448059603|gb|AJJZ010220046.1|	1388	scaffold122459
HbGBS_445542287_2484	LG4	71.695	NA	gi|445542287|gb|AJJZ010860081.1|	2484	scaffold393417
HbGBS_448760673_1715	LG4	72.638	NA	gi|448760673|gb|AJJZ010054086.1|	1715	scaffold29176
HbGBS_447927321_12096	LG4	72.784	NA	gi|447927321|gb|AJJZ010352325.1|	12096	scaffold197437
HbGBS_447991374_433	LG4	73.369	NA	gi|447991374|gb|AJJZ010288272.1|	433	scaffold158391
HbGBS_447983309_3697	LG4	74.496	NA	gi|447983309|gb|AJJZ010296337.1|	3697	scaffold163105
HbGBS_445433585_617	LG4	74.496	NA	gi|445433585|gb|AJJZ010941286.1|	617	scaffold413629
HbGBS_447664965_1523	LG4	74.703	NA	gi|447664965|gb|AJJZ010588179.1|	1523	scaffold296555
HbGBS_447857133_1303	LG4	75.607	NA	gi|447857133|gb|AJJZ010415075.1|	1303	scaffold235168
HbGBS_447562416_881	LG4	79.695	NA	gi|447562416|gb|AJJZ010678954.1|	881	scaffold329254
HbGBS_448040986_5325	LG4	80.157	NA	gi|448040986|gb|AJJZ010238661.1|	5325	scaffold131425
HbGBS_445290810_957	LG4	80.361	NA	gi|445290810|gb|AJJZ011054083.1|	957	scaffold510149
HbGBS_445449281_8617	LG4	82.234	NA	gi|445449281|gb|AJJZ010930186.1|	8617	scaffold409927
HbGBS_448052614_1229	LG4	83.806	NA	gi|448052614|gb|AJJZ010227035.1|	1229	scaffold125728
HbGBS_445449275_1389	LG4	84.942	NA	gi|445449275|gb|AJJZ010930192.1|	1389	scaffold409927
HbGBS_445439402_2379	LG4	85.52	NA	gi|445439402|gb|AJJZ010937416.1|	2379	scaffold411975
HbGBS_447990937_537	LG4	86.732	NA	gi|447990937|gb|AJJZ010288709.1|	537	scaffold158632
HbGBS_445271679_468	LG4	86.953	NA	gi|445271679|gb|AJJZ011072339.1|	468	scaffold528053
HbGBS_448048831_1767	LG4	87.748	NA	gi|448048831|gb|AJJZ010230818.1|	1767	scaffold127467
HbGBS_447506120_784	LG4	90.561	NA	gi|447506120|gb|AJJZ010735250.1|	784	scaffold349047
HbGBS_448048831_1746	LG4	91.165	NA	gi|448048831|gb|AJJZ010230818.1|	1746	scaffold127467
HbGBS_448044001_2274	LG4	92.911	NA	gi|448044001|gb|AJJZ010235646.1|	2274	scaffold129838
HbGBS_447930386_10056	LG4	93.52	NA	gi|447930386|gb|AJJZ010349260.1|	10056	scaffold195531
HbGBS_445542302_6483	LG4	93.52	NA	gi|445542302|gb|AJJZ010860066.1|	6483	scaffold393417
HbGBS_448074775_4084	LG4	93.52	NA	gi|448074775|gb|AJJZ010204874.1|	4084	scaffold114592
HbGBS_445447543_1867	LG4	94.958	NA	gi|445447543|gb|AJJZ010931431.1|	1867	scaffold410168
HbGBS_445439552_1343	LG4	95.785	NA	gi|445439552|gb|AJJZ010937285.1|	1343	scaffold411935
HbGBS_445447705_1228	LG4	96.929	NA	gi|445447705|gb|AJJZ010931279.1|	1228	scaffold410138
HbGBS_445447412_238	LG4	97.277	NA	gi|445447412|gb|AJJZ010931511.1|	238	scaffold410195
HbGBS_448053121_4689	LG4	97.611	NA	gi|448053121|gb|AJJZ010226528.1|	4689	scaffold125535
HbGBS_447996297_430	LG4	98.52	NA	gi|447996297|gb|AJJZ010283349.1|	430	scaffold155612
HbGBS_447968897_969	LG4	99.012	NA	gi|447968897|gb|AJJZ010310749.1|	969	scaffold171765
HbGBS_448053123_5381	LG4	99.012	NA	gi|448053123|gb|AJJZ010226526.1|	5381	scaffold125535
HbGBS_445447682_1439	LG4	99.012	NA	gi|445447682|gb|AJJZ010931302.1|	1439	scaffold410138
HbGBS_448053119_5065	LG4	99.012	NA	gi|448053119|gb|AJJZ010226530.1|	5065	scaffold125535
HbGBS_447996336_1820	LG4	99.419	NA	gi|447996336|gb|AJJZ010283310.1|	1820	scaffold155588
HbGBS_447996297_401	LG4	99.597	NA	gi|447996297|gb|AJJZ010283349.1|	401	scaffold155612
HbGBS_445539138_972	LG4	99.645	NA	gi|445539138|gb|AJJZ010863230.1|	972	scaffold394288
HbGBS_445539138_974	LG4	100.019	NA	gi|445539138|gb|AJJZ010863230.1|	974	scaffold394288
HbGBS_447557840_874	LG4	101.07	NA	gi|447557840|gb|AJJZ010683530.1|	874	scaffold331024
HbGBS_448053092_868	LG4	102.889	NA	gi|448053092|gb|AJJZ010226557.1|	868	scaffold125535
HbGBS_448053121_4668	LG4	105.504	NA	gi|448053121|gb|AJJZ010226528.1|	4668	scaffold125535
HbGBS_447946709_1397	LG4	106.253	NA	gi|447946709|gb|AJJZ010332937.1|	1397	scaffold185282
HbGBS_447942938_1340	LG4	107	NA	gi|447942938|gb|AJJZ010336708.1|	1340	scaffold187647
HbGBS_445443346_3800	LG5	0	NA	gi|445443346|gb|AJJZ010934418.1|	3800	scaffold410927
HbGBS_445426197_1383	LG5	0.562	NA	gi|445426197|gb|AJJZ010946365.1|	1383	scaffold416142
HbGBS_448001047_2765	LG5	2.233	NA	gi|448001047|gb|AJJZ010278599.1|	2765	scaffold152943
HbGBS_445325870_5678	LG5	2.888	NA	gi|445325870|gb|AJJZ011020800.1|	5678	scaffold477812
HbGBS_448001049_986	LG5	3.26	NA	gi|448001049|gb|AJJZ010278597.1|	986	scaffold152943
HbGBS_448075865_821	LG5	4.005	NA	gi|448075865|gb|AJJZ010203784.1|	821	scaffold114036
HbGBS_445439697_458	LG5	4.718	NA	gi|445439697|gb|AJJZ010937227.1|	458	scaffold411909
HbGBS_445325870_5601	LG5	4.955	NA	gi|445325870|gb|AJJZ011020800.1|	5601	scaffold477812
HbGBS_445443445_254	LG5	5.758	NA	gi|445443445|gb|AJJZ010934331.1|	254	scaffold410900
HbGBS_445443445_367	LG5	5.817	NA	gi|445443445|gb|AJJZ010934331.1|	367	scaffold410900
HbGBS_448001049_953	LG5	6.014	NA	gi|448001049|gb|AJJZ010278597.1|	953	scaffold152943
HbGBS_445443452_14183	LG5	6.067	NA	gi|445443452|gb|AJJZ010934324.1|	14183	scaffold410900
HbGBS_448024978_735	LG5	6.423	NA	gi|448024978|gb|AJJZ010254668.1|	735	scaffold139804
HbGBS_448024978_783	LG5	6.799	NA	gi|448024978|gb|AJJZ010254668.1|	783	scaffold139804
HbGBS_445424268_3508	LG5	7.667	NA	gi|445424268|gb|AJJZ010947589.1|	3508	scaffold416820
HbGBS_445443448_4215	LG5	7.849	NA	gi|445443448|gb|AJJZ010934328.1|	4215	scaffold410900
HbGBS_445325870_5604	LG5	8.53	NA	gi|445325870|gb|AJJZ011020800.1|	5604	scaffold477812
HbGBS_447981301_1986	LG5	8.704	NA	gi|447981301|gb|AJJZ010298345.1|	1986	scaffold164280
HbGBS_445386249_1466	LG5	9.354	NA	gi|445386249|gb|AJJZ010976009.1|	1466	scaffold437163
HbGBS_445386249_1383	LG5	9.459	NA	gi|445386249|gb|AJJZ010976009.1|	1383	scaffold437163
HbGBS_445425423_2033	LG5	9.806	NA	gi|445425423|gb|AJJZ010946890.1|	2033	scaffold416404
HbGBS_448078995_1041	LG5	10.003	NA	gi|448078995|gb|AJJZ010200732.1|	1041	scaffold112426
HbGBS_448079007_744	LG5	10.577	NA	gi|448079007|gb|AJJZ010200722.1|	744	scaffold112426
HbGBS_445432884_819	LG5	10.779	NA	gi|445432884|gb|AJJZ010941737.1|	819	scaffold413830
HbGBS_448079025_888	LG5	11.014	NA	gi|448079025|gb|AJJZ010200708.1|	888	scaffold112426
HbGBS_445386259_2885	LG5	11.356	NA	gi|445386259|gb|AJJZ010975999.1|	2885	scaffold437163
HbGBS_448138866_5480	LG5	11.356	NA	gi|448138866|gb|AJJZ010163149.1|	5480	scaffold91616
HbGBS_448079025_876	LG5	12.036	NA	gi|448079025|gb|AJJZ010200708.1|	876	scaffold112426
HbGBS_445442735_3866	LG5	12.05	NA	gi|445442735|gb|AJJZ010934914.1|	3866	scaffold411086
HbGBS_445442734_2628	LG5	12.291	NA	gi|445442734|gb|AJJZ010934915.1|	2628	scaffold411086
HbGBS_447693083_3184	LG5	12.371	NA	gi|447693083|gb|AJJZ010577911.1|	3184	scaffold292598
HbGBS_445442492_5293	LG5	12.474	NA	gi|445442492|gb|AJJZ010935051.1|	5293	scaffold411135
HbGBS_447901319_745	LG5	13.502	NA	gi|447901319|gb|AJJZ010370889.1|	745	scaffold208899
HbGBS_447638155_873	LG5	14.121	NA	gi|447638155|gb|AJJZ010604124.1|	873	scaffold303385
HbGBS_448052116_660	LG5	14.502	NA	gi|448052116|gb|AJJZ010227533.1|	660	scaffold125966
HbGBS_448052117_1200	LG5	14.502	NA	gi|448052117|gb|AJJZ010227532.1|	1200	scaffold125966
HbGBS_447636754_249	LG5	15.562	NA	gi|447636754|gb|AJJZ010605525.1|	249	scaffold304025
HbGBS_447951808_524	LG5	15.712	NA	gi|447951808|gb|AJJZ010327838.1|	524	scaffold182145
HbGBS_447636754_203	LG5	15.712	NA	gi|447636754|gb|AJJZ010605525.1|	203	scaffold304025
HbGBS_445431906_3945	LG5	15.798	NA	gi|445431906|gb|AJJZ010942109.1|	3945	scaffold414027
HbGBS_445426338_4175	LG5	16.984	NA	gi|445426338|gb|AJJZ010946228.1|	4175	scaffold416058
HbGBS_445426338_18399	LG5	18.031	NA	gi|445426338|gb|AJJZ010946228.1|	18399	scaffold416058
HbGBS_445446688_1985	LG5	18.764	NA	gi|445446688|gb|AJJZ010931862.1|	1985	scaffold410282
HbGBS_445426340_10000	LG5	19.517	NA	gi|445426340|gb|AJJZ010946226.1|	10000	scaffold416058
HbGBS_445426340_9953	LG5	19.616	NA	gi|445426340|gb|AJJZ010946226.1|	9953	scaffold416058
HbGBS_445367173_597	LG5	21.075	LG12	gi|445367173|gb|AJJZ010992757.1|	597	scaffold451604
HbGBS_445426338_4179	LG5	21.311	NA	gi|445426338|gb|AJJZ010946228.1|	4179	scaffold416058
HbGBS_447542522_4984	LG5	22.104	NA	gi|447542522|gb|AJJZ010698848.1|	4984	scaffold336406
HbGBS_448074731_147	LG5	22.561	NA	gi|448074731|gb|AJJZ010204918.1|	147	scaffold114611
HbGBS_445413583_375	LG5	22.664	NA	gi|445413583|gb|AJJZ010954945.1|	375	scaffold421195
HbGBS_448032114_576	LG5	22.664	NA	gi|448032114|gb|AJJZ010247533.1|	576	scaffold135963
HbGBS_448042578_1121	LG5	23.605	NA	gi|448042578|gb|AJJZ010237069.1|	1121	scaffold130586
HbGBS_447986907_1109	LG5	24.039	NA	gi|447986907|gb|AJJZ010292739.1|	1109	scaffold161039
HbGBS_448027412_928	LG5	24.888	NA	gi|448027412|gb|AJJZ010252235.1|	928	scaffold138518
HbGBS_445395845_4855	LG5	26.036	NA	gi|445395845|gb|AJJZ010967958.1|	4855	scaffold430716
HbGBS_445430250_699	LG5	26.105	NA	gi|445430250|gb|AJJZ010943256.1|	699	scaffold414633
HbGBS_445395846_2214	LG5	26.603	NA	gi|445395846|gb|AJJZ010967957.1|	2214	scaffold430716
HbGBS_445430250_708	LG5	26.748	NA	gi|445430250|gb|AJJZ010943256.1|	708	scaffold414633
HbGBS_445388501_3989	LG5	27.255	NA	gi|445388501|gb|AJJZ010974144.1|	3989	scaffold435630
HbGBS_448025354_2009	LG5	27.255	NA	gi|448025354|gb|AJJZ010254293.1|	2009	scaffold139633
HbGBS_447649341_7285	LG5	28.084	NA	gi|447649341|gb|AJJZ010594086.1|	7285	scaffold299134
HbGBS_447649349_4005	LG5	28.084	NA	gi|447649349|gb|AJJZ010594082.1|	4005	scaffold299134
HbGBS_448053141_2604	LG5	28.66	NA	gi|448053141|gb|AJJZ010226508.1|	2604	scaffold125529
HbGBS_448010289_2641	LG5	28.868	NA	gi|448010289|gb|AJJZ010269357.1|	2641	scaffold147815
HbGBS_448025866_4781	LG5	30.026	NA	gi|448025866|gb|AJJZ010253781.1|	4781	scaffold139369
HbGBS_447980091_4616	LG5	30.026	NA	gi|447980091|gb|AJJZ010299555.1|	4616	scaffold164953
HbGBS_448025860_6214	LG5	32.823	NA	gi|448025860|gb|AJJZ010253787.1|	6214	scaffold139369
HbGBS_445439896_2500	LG5	33.896	NA	gi|445439896|gb|AJJZ010937044.1|	2500	scaffold411840
HbGBS_445363264_2267	LG5	35.29	NA	gi|445363264|gb|AJJZ010995647.1|	2267	scaffold454167
HbGBS_448054034_629	LG5	35.603	NA	gi|448054034|gb|AJJZ010225615.1|	629	scaffold125114
HbGBS_448054034_619	LG5	36.283	NA	gi|448054034|gb|AJJZ010225615.1|	619	scaffold125114
HbGBS_448054034_623	LG5	37.056	NA	gi|448054034|gb|AJJZ010225615.1|	623	scaffold125114
HbGBS_447544321_158	LG5	38.299	NA	gi|447544321|gb|AJJZ010697049.1|	158	scaffold335721
HbGBS_445413276_3593	LG5	38.572	NA	gi|445413276|gb|AJJZ010955220.1|	3593	scaffold421368
HbGBS_447544321_103	LG5	41.115	NA	gi|447544321|gb|AJJZ010697049.1|	103	scaffold335721
HbGBS_447544321_112	LG5	41.479	NA	gi|447544321|gb|AJJZ010697049.1|	112	scaffold335721
HbGBS_448057861_2740	LG5	43.635	NA	gi|448057861|gb|AJJZ010221788.1|	2740	scaffold123304
HbGBS_447770487_16699	LG5	50.887	NA	gi|447770487|gb|AJJZ010501697.1|	16699	scaffold271292
HbGBS_447956906_1525	LG5	52.155	NA	gi|447956906|gb|AJJZ010322740.1|	1525	scaffold179019
HbGBS_447770487_16743	LG5	54.712	NA	gi|447770487|gb|AJJZ010501697.1|	16743	scaffold271292
HbGBS_445398702_2909	LG5	58.407	NA	gi|445398702|gb|AJJZ010965692.1|	2909	scaffold428969
HbGBS_448056069_927	LG5	60.313	NA	gi|448056069|gb|AJJZ010223580.1|	927	scaffold124098
HbGBS_447585540_614	LG5	60.47	NA	gi|447585540|gb|AJJZ010656399.1|	614	scaffold321777
HbGBS_445394784_1508	LG5	61.789	NA	gi|445394784|gb|AJJZ010968833.1|	1508	scaffold431376
HbGBS_447795549_124	LG5	63.205	NA	gi|447795549|gb|AJJZ010476635.1|	124	scaffold263973
HbGBS_447922203_3330	LG5	64.207	NA	gi|447922203|gb|AJJZ010357443.1|	3330	scaffold200614
HbGBS_445394784_1504	LG5	64.985	NA	gi|445394784|gb|AJJZ010968833.1|	1504	scaffold431376
HbGBS_445432899_984	LG5	67.41	NA	gi|445432899|gb|AJJZ010941722.1|	984	scaffold413824
HbGBS_445445257_4568	LG5	68.276	NA	gi|445445257|gb|AJJZ010933014.1|	4568	scaffold410538
HbGBS_447951431_344	LG5	68.485	NA	gi|447951431|gb|AJJZ010328215.1|	344	scaffold182363
HbGBS_447922203_3385	LG5	69.405	NA	gi|447922203|gb|AJJZ010357443.1|	3385	scaffold200614
HbGBS_447922203_3274	LG5	69.406	NA	gi|447922203|gb|AJJZ010357443.1|	3274	scaffold200614
HbGBS_445171568_574	LG5	70.8	NA	gi|445171568|gb|AJJZ011141628.1|	574	scaffold586450
HbGBS_445174548_652	LG5	72.026	NA	gi|445174548|gb|AJJZ011139579.1|	652	scaffold585198
HbGBS_447922892_6525	LG5	77	NA	gi|447922892|gb|AJJZ010356754.1|	6525	scaffold200176
HbGBS_445171568_557	LG5	77.89	NA	gi|445171568|gb|AJJZ011141628.1|	557	scaffold586450
HbGBS_448159125_6825	LG5	78.543	NA	gi|448159125|gb|AJJZ010142890.1|	6825	scaffold80185
HbGBS_445130162_544	LG5	93.171	NA	gi|445130162|gb|AJJZ011167703.1|	544	scaffold598608
HbGBS_445130162_554	LG5	94.415	NA	gi|445130162|gb|AJJZ011167703.1|	554	scaffold598608
HbGBS_445428928_4422	LG6	-2.101	NA	gi|445428928|gb|AJJZ010944291.1|	4422	scaffold415144
HbGBS_447632752_2433	LG6	-0.863	NA	gi|447632752|gb|AJJZ010609527.1|	2433	scaffold305660
HbGBS_445446096_1686	LG6	0	NA	gi|445446096|gb|AJJZ010932326.1|	1686	scaffold410400
HbGBS_447854075_15311	LG6	0.427	NA	gi|447854075|gb|AJJZ010418133.1|	15311	scaffold236833
HbGBS_445428929_6111	LG6	0.975	NA	gi|445428929|gb|AJJZ010944290.1|	6111	scaffold415144
HbGBS_445430204_2103	LG6	1.232	NA	gi|445430204|gb|AJJZ010943296.1|	2103	scaffold414663
HbGBS_445430204_2044	LG6	1.893	NA	gi|445430204|gb|AJJZ010943296.1|	2044	scaffold414663
HbGBS_445360865_2473	LG6	2.183	NA	gi|445360865|gb|AJJZ010997176.1|	2473	scaffold455582
HbGBS_445428928_4425	LG6	2.21	NA	gi|445428928|gb|AJJZ010944291.1|	4425	scaffold415144
HbGBS_445360864_10886	LG6	2.807	NA	gi|445360864|gb|AJJZ010997177.1|	10886	scaffold455582
HbGBS_447665031_553	LG6	3.328	NA	gi|447665031|gb|AJJZ010588158.1|	553	scaffold296545
HbGBS_447755732_4057	LG6	3.353	NA	gi|447755732|gb|AJJZ010516452.1|	4057	scaffold274630
HbGBS_447755732_3994	LG6	3.557	NA	gi|447755732|gb|AJJZ010516452.1|	3994	scaffold274630
HbGBS_445360866_4962	LG6	4.053	NA	gi|445360866|gb|AJJZ010997175.1|	4962	scaffold455582
HbGBS_447755732_4095	LG6	4.152	NA	gi|447755732|gb|AJJZ010516452.1|	4095	scaffold274630
HbGBS_447755732_4115	LG6	4.385	NA	gi|447755732|gb|AJJZ010516452.1|	4115	scaffold274630
HbGBS_448040705_1708	LG6	4.591	NA	gi|448040705|gb|AJJZ010238942.1|	1708	scaffold131545
HbGBS_448063383_628	LG6	5.394	NA	gi|448063383|gb|AJJZ010216266.1|	628	scaffold120595
HbGBS_447907319_5686	LG6	6.723	NA	gi|447907319|gb|AJJZ010364889.1|	5686	scaffold205232
HbGBS_448008024_4582	LG6	6.772	NA	gi|448008024|gb|AJJZ010271622.1|	4582	scaffold149040
HbGBS_448794428_796	LG6	7.029	NA	gi|448794428|gb|AJJZ010020333.1|	796	scaffold10659
HbGBS_445430498_2293	LG6	8.053	NA	gi|445430498|gb|AJJZ010943017.1|	2293	scaffold414498
HbGBS_448794428_891	LG6	8.457	NA	gi|448794428|gb|AJJZ010020333.1|	891	scaffold10659
HbGBS_447662966_5795	LG6	8.979	NA	gi|447662966|gb|AJJZ010588836.1|	5795	scaffold296819
HbGBS_447721733_1686	LG6	9.474	NA	gi|447721733|gb|AJJZ010550451.1|	1686	scaffold282067
HbGBS_447811789_766	LG6	9.641	NA	gi|447811789|gb|AJJZ010460395.1|	766	scaffold257774
HbGBS_445417076_1501	LG6	10.224	NA	gi|445417076|gb|AJJZ010952418.1|	1501	scaffold419595
HbGBS_447811792_4017	LG6	10.854	NA	gi|447811792|gb|AJJZ010460392.1|	4017	scaffold257774
HbGBS_447721733_1663	LG6	11.084	NA	gi|447721733|gb|AJJZ010550451.1|	1663	scaffold282067
HbGBS_445429595_1545	LG6	11.892	NA	gi|445429595|gb|AJJZ010943716.1|	1545	scaffold414877
HbGBS_447951441_6221	LG6	11.933	NA	gi|447951441|gb|AJJZ010328205.1|	6221	scaffold182363
HbGBS_447721733_1704	LG6	12.893	NA	gi|447721733|gb|AJJZ010550451.1|	1704	scaffold282067
HbGBS_447673484_380	LG6	12.919	NA	gi|447673484|gb|AJJZ010585235.1|	380	scaffold295358
HbGBS_447907322_5065	LG6	14.321	NA	gi|447907322|gb|AJJZ010364886.1|	5065	scaffold205232
[truncated: 1,722 more rows]

## Sheet: Contigs on the merged map
This table lists the contigs that belong to each scaffold.
[truncated: 13,542 more rows]
